# Supplementary material for: Granulins Regulate Aging Kinetics in the Adult Zebrafish Telencephalon
Source: Cells. 2020 Feb 3;9(2):350. doi: 10.3390/cells9020350 (PMC7072227; doi:10.3390/cells9020350)
Supplement: Supplementary file 1 [file cells-09-00350-s001.zip]

Archive with 17 entries (16 files):
- Figure S1_FACS plots illustrating sorting gates.pdf
- __MACOSX/
- __MACOSX/._Figure S1_FACS plots illustrating sorting gates.pdf
- Figure S2_Enriched genes in FACS sorted populations.pdf
- __MACOSX/._Figure S2_Enriched genes in FACS sorted populations.pdf
- Figure S3_Heat maps of genes associated with the main GO terms described in Figure 1 and mRNA levels of pro-inflammatory and anti-inflammatory cytokines in wildtype and mutant microglial cells.pdf
- __MACOSX/._Figure S3_Heat maps of genes associated with the main GO terms described in Figure 1 and mRNA levels of pro-inflammatory and anti-inflammatory cytokines in wildtype and mutant microglial cells.pdf
- Figure S4_Heat maps of genes associated with the main GO terms described in Figure 3.pdf
- __MACOSX/._Figure S4_Heat maps of genes associated with the main GO terms described in Figure 3.pdf
- Figure S5_Heat maps of genes associated with the main GO terms described in Figure 5 and mRNA levels of lysosomal genes in the whole telencephalon.pdf
- __MACOSX/._Figure S5_Heat maps of genes associated with the main GO terms described in Figure 5 and mRNA levels of lysosomal genes in the whole telencephalon.pdf
- Figure S6_Heat maps of genes associated with the main GO terms described in Figure 8.pdf
- __MACOSX/._Figure S6_Heat maps of genes associated with the main GO terms described in Figure 8.pdf
- Table S1_DEGs_MutantMpeg1_and_MutantOlig2.xlsx
- __MACOSX/._Table S1_DEGs_MutantMpeg1_and_MutantOlig2.xlsx
- Table S2_DEGs_wholebrain.xlsx
- __MACOSX/._Table S2_DEGs_wholebrain.xlsx
