# Supplementary material for: Granulins Regulate Aging Kinetics in the Adult Zebrafish Telencephalon
Source: Cells. 2020 Feb 3;9(2):350. doi: 10.3390/cells9020350 (PMC7072227; doi:10.3390/cells9020350)
Supplement: Supplementary file 1 [file cells-09-00350-s001.zip › Table S1_DEGs_MutantMpeg1_and_MutantOlig2.xlsx]

## Sheet: (a) DEGs_mutMpeg_vs_wtMpeg
Colonna1	baseMean	log2FoldChange	lfcSE	stat	pvalue	padj	symbol	entrez
ENSDARG00000103498	174843	-7.50537	0.270956	-27.6996	7.06297e-169	1.56515e-164	epd	30199
ENSDARG00000005085	15884.5	-6.41045	0.250989	-25.5408	6.9564e-144	7.70769e-140	ggctb	406278
ENSDARG00000023627	2641.98	4.3179	0.172222	25.0718	1.0106e-138	7.46499e-135	ggps1	336798
ENSDARG00000010312	10199.6	-7.29013	0.333747	-21.8433	9.00729e-106	4.99004e-102	cp	84702
ENSDARG00000101199	3509.23	-6.4801	0.299965	-21.6028	1.68913e-103	7.48623e-100	rbp4	30077
ENSDARG00000009505	22633.5	3.19312	0.150165	21.2641	2.44171e-100	9.01804e-97	prelid3b	378855
ENSDARG00000078619	6041.37	4.41374	0.214633	20.5642	5.74765e-94	1.81954e-90	pnp5a	791647
ENSDARG00000041065	4701.62	4.26097	0.222431	19.1563	8.57229e-82	2.37453e-78	hspb1	368243
ENSDARG00000016255	2703.81	3.37911	0.189731	17.8101	5.90564e-71	1.4541e-67	chmp4ba	393164
ENSDARG00000026682	2136.77	2.687	0.152922	17.5711	4.10431e-69	9.09515e-66	zgc:101583	494104
ENSDARG00000059053	751.144	-9.59736	0.567196	-16.9207	3.16486e-64	6.37576e-61	slc13a4	100038771
ENSDARG00000005392	534.745	-9.24791	0.548341	-16.8653	8.10565e-64	1.49684e-60	slc5a5	561445
ENSDARG00000019160	6472.74	2.90034	0.173792	16.6885	1.5882e-62	2.70727e-59	sh3bp5la	406439
ENSDARG00000101802	404.692	-7.02957	0.432126	-16.2674	1.68109e-59	2.66092e-56	LOC100151468	100151468
ENSDARG00000068621	427.91	-7.65338	0.474457	-16.1308	1.54989e-58	2.2897e-55	si:ch211-181d7.3	100536895
ENSDARG00000042322	7346.65	2.0905	0.14006	14.9257	2.24127e-50	3.10416e-47	si:dkey-177p2.6	568712
ENSDARG00000079703	512.999	8.26197	0.558766	14.7861	1.80102e-49	2.34768e-46	si:dkey-18p12.4	794946
ENSDARG00000092381	248.532	4.71885	0.326029	14.4737	1.77644e-47	2.18699e-44	si:dkey-23c22.9	797761
ENSDARG00000035652	1306.26	2.8245	0.200211	14.1076	3.409e-45	3.97597e-42	sat1a.2	431716
ENSDARG00000103555	3773.8	5.4353	0.385719	14.0913	4.29461e-45	4.75843e-42	NA	NA
ENSDARG00000003973	1298.45	3.85325	0.276896	13.9159	5.07314e-44	5.35338e-41	chordc1a	573996
ENSDARG00000035308	1426.78	1.89147	0.141784	13.3405	1.3449e-40	1.35468e-37	grb10b	562032
ENSDARG00000087704	596.349	7.16491	0.548247	13.0688	4.96581e-39	4.78445e-36	gfra3	556647
ENSDARG00000039515	7441.74	2.07564	0.159773	12.9912	1.37288e-38	1.23452e-35	atf4a	406514
ENSDARG00000100952	784.844	-5.79103	0.445804	-12.9901	1.39273e-38	1.23452e-35	wu:fj16a03	335475
ENSDARG00000102478	395.03	8.42919	0.64986	12.9708	1.79196e-38	1.5273e-35	NA	NA
ENSDARG00000016181	3652.67	2.12909	0.165986	12.827	1.15827e-37	9.50637e-35	trim33	324053
ENSDARG00000039935	185.664	4.41926	0.346457	12.7556	2.90287e-37	2.29742e-34	NA	NA
ENSDARG00000001733	292.011	-3.36725	0.268398	-12.5457	4.19554e-36	3.20597e-33	gulp1a	368404
ENSDARG00000019834	1522.04	2.77313	0.221527	12.5183	5.93233e-36	4.38201e-33	edrf1	566404
ENSDARG00000055276	7694.78	1.89524	0.153705	12.3304	6.21552e-35	4.4431e-32	rel	415101
ENSDARG00000074345	947.642	-2.48586	0.201856	-12.315	7.519e-35	5.20691e-32	si:ch211-214b16.3	564346
ENSDARG00000004680	930.387	1.99134	0.162894	12.2247	2.29335e-34	1.54002e-31	dnajb6a	436626
ENSDARG00000097553	4090.35	2.63041	0.218882	12.0175	2.87638e-33	1.87472e-30	NA	NA
ENSDARG00000023287	547.668	-4.81089	0.404253	-11.9007	1.1738e-32	7.30707e-30	hsd17b3	393335
ENSDARG00000017982	549.74	-7.74102	0.650519	-11.8997	1.18707e-32	7.30707e-30	cyp39a1	564475
ENSDARG00000024669	6077.62	3.74217	0.315344	11.8669	1.75784e-32	1.0528e-29	oser1	393328
ENSDARG00000005464	2656.69	2.23586	0.189162	11.8198	3.08341e-32	1.79811e-29	dnase1l1	792196
ENSDARG00000040284	1709.71	3.05057	0.260996	11.6882	1.46459e-31	8.32187e-29	si:dkey-79d12.5	100538016
ENSDARG00000051762	10966.5	5.40872	0.465056	11.6303	2.89217e-31	1.60226e-28	NA	NA
ENSDARG00000044155	4415.41	2.52913	0.218702	11.5642	6.25383e-31	3.38012e-28	mafaa	100000492
ENSDARG00000055523	188.147	-8.48194	0.733787	-11.5591	6.63788e-31	3.50227e-28	slc22a6l	404609
ENSDARG00000099411	9421.78	1.7596	0.152285	11.5546	6.9977e-31	3.60626e-28	zgc:158343	568780
ENSDARG00000030972	1462.63	1.91711	0.166052	11.5452	7.80495e-31	3.93085e-28	dnaja1	323922
ENSDARG00000013153	338.847	2.87486	0.249317	11.5309	9.21298e-31	4.53688e-28	dennd3b	557792
ENSDARG00000011506	724.298	3.08164	0.267913	11.5024	1.28308e-30	6.1811e-28	lpcat1	555969
ENSDARG00000035832	201.148	5.39704	0.476309	11.331	9.2192e-30	4.34676e-27	pyyb	793458
ENSDARG00000016022	140.172	-6.82254	0.605733	-11.2633	1.9921e-29	9.19684e-27	zic5	403041
ENSDARG00000092228	311.107	6.03712	0.538256	11.2161	3.4001e-29	1.53768e-26	si:dkey-27p18.3	100002920
ENSDARG00000099148	7973.59	1.66335	0.148482	11.2023	3.97147e-29	1.76016e-26	bzw1b	406812
ENSDARG00000003931	3423.99	1.90697	0.171184	11.1399	8.02248e-29	3.48585e-26	cndp2	327288
ENSDARG00000010434	3261.35	-3.82646	0.344565	-11.1052	1.1836e-28	5.04396e-26	clu	393775
ENSDARG00000031164	2900.3	3.5893	0.32326	11.1034	1.20695e-28	5.04643e-26	tuba8l2	393664
ENSDARG00000019835	227.586	-3.66825	0.332034	-11.0478	2.24671e-28	9.21984e-26	nkx2.1	81883
ENSDARG00000068992	107055	2.44382	0.221541	11.031	2.70863e-28	1.09133e-25	hspa8	573376
ENSDARG00000100317	10587.3	3.75249	0.340327	11.0262	2.8583e-28	1.13107e-25	ahsa1b	321945
ENSDARG00000005463	13519.4	2.35572	0.214183	10.9987	3.87826e-28	1.50776e-25	slc30a1a	393853
ENSDARG00000100890	467.963	2.58553	0.235306	10.988	4.36725e-28	1.66859e-25	si:zfos-1069f5.1	103912059
ENSDARG00000103511	23996.1	4.49875	0.411002	10.9458	6.95841e-28	2.61353e-25	zfand2a	393489
ENSDARG00000018397	637.318	-2.35469	0.217465	-10.8279	2.5396e-27	9.37958e-25	hpca	393696
ENSDARG00000042947	214.804	-9.24673	0.865235	-10.687	1.17147e-26	4.25572e-24	mstna	445816
ENSDARG00000030938	1679.88	1.87813	0.177085	10.6058	2.80065e-26	1.00101e-23	fermt3b	393878
ENSDARG00000033614	24408.6	3.70865	0.351484	10.5514	5.00408e-26	1.76016e-23	rasgef1ba	327572
ENSDARG00000006456	233.91	-9.0788	0.860689	-10.5483	5.17291e-26	1.79112e-23	pdgfrl	393284
ENSDARG00000099112	254.208	3.22438	0.30574	10.5461	5.29301e-26	1.80451e-23	si:dkey-71l4.3	108183518
ENSDARG00000070951	242.662	-2.34194	0.222234	-10.5382	5.76041e-26	1.9341e-23	hmga1b	768130
ENSDARG00000055901	487.228	-8.33726	0.793338	-10.5091	7.84457e-26	2.59456e-23	steap4	550429
ENSDARG00000079462	189.205	7.57788	0.724151	10.4645	1.25751e-25	4.09799e-23	si:ch211-131k2.3	566751
ENSDARG00000093569	418.15	-4.25815	0.407704	-10.4442	1.55714e-25	5.00089e-23	bckdhbl	555648
ENSDARG00000091847	208.712	-6.2589	0.600178	-10.4284	1.83964e-25	5.82378e-23	si:ch211-181d7.1	100149909
ENSDARG00000092240	429.551	-4.48109	0.431401	-10.3873	2.83309e-25	8.84244e-23	si:ch211-243a20.3	100151507
ENSDARG00000096717	1531.28	3.15625	0.304771	10.3561	3.92556e-25	1.2082e-22	NA	NA
ENSDARG00000089296	240.606	2.62886	0.255358	10.2948	7.43703e-25	2.2576e-22	NA	NA
ENSDARG00000077162	217.287	3.66024	0.357284	10.2446	1.25101e-24	3.74627e-22	nwd2	562320
ENSDARG00000036985	1493.76	1.9371	0.189136	10.2419	1.28745e-24	3.80399e-22	plxnb2b	100333657
ENSDARG00000036028	4616.83	-1.82139	0.178998	-10.1755	2.55067e-24	7.4372e-22	arrdc3b	447866
ENSDARG00000019874	8642.12	5.47469	0.538777	10.1613	2.95039e-24	8.491e-22	hsph1	557824
ENSDARG00000053831	606.914	-13.1909	1.30021	-10.1453	3.47865e-24	9.88295e-22	vtnb	403026
ENSDARG00000040538	2124.16	2.57742	0.254323	10.1344	3.88618e-24	1.0901e-21	spsb4b	445080
ENSDARG00000097047	187.68	3.86441	0.381465	10.1304	4.04807e-24	1.12132e-21	NA	NA
ENSDARG00000003132	174.154	-11.3927	1.12626	-10.1155	4.71776e-24	1.29069e-21	apip	447941
ENSDARG00000061196	186.624	-5.05359	0.506053	-9.98629	1.75017e-23	4.72973e-21	emilin2a	100001725
ENSDARG00000004906	13336.3	2.87166	0.291004	9.86812	5.72251e-23	1.52784e-20	stip1	493606
ENSDARG00000023495	805.38	-1.91064	0.194182	-9.83942	7.61474e-23	2.00884e-20	ift74	436658
ENSDARG00000062171	179.341	-11.4314	1.16531	-9.80976	1.02211e-22	2.6647e-20	olfml3b	562022
ENSDARG00000038428	885.856	-3.54966	0.364409	-9.74085	2.01851e-22	5.20117e-20	sulf1	337298
ENSDARG00000090980	615.096	-8.22734	0.845589	-9.72971	2.25231e-22	5.73692e-20	apof	793418
ENSDARG00000077765	170.499	-10.6377	1.10064	-9.66506	4.2439e-22	1.06869e-19	cx44.2	114404
ENSDARG00000045638	172.883	-8.34203	0.866602	-9.62614	6.2017e-22	1.54415e-19	slc13a1	387592
ENSDARG00000038248	397.882	9.97233	1.04264	9.56447	1.1278e-21	2.77689e-19	ggact.2	447805
ENSDARG00000007480	415.987	-11.925	1.24734	-9.56028	1.1744e-21	2.85986e-19	rpe65a	393724
ENSDARG00000015611	403.125	-3.73693	0.392472	-9.52153	1.70647e-21	4.11036e-19	rasl11b	393109
ENSDARG00000099371	156.253	-6.86991	0.723249	-9.49868	2.12569e-21	5.06508e-19	cygb1	246090
ENSDARG00000103844	318.505	2.97642	0.313985	9.47951	2.55477e-21	6.02273e-19	NA	NA
ENSDARG00000019274	505.962	-2.09387	0.221635	-9.44739	3.47376e-21	8.10301e-19	rasd1	393504
ENSDARG00000061140	406.699	-5.41456	0.57394	-9.43401	3.94708e-21	9.11118e-19	colec12	558942
ENSDARG00000096617	3001.16	2.16154	0.229816	9.40554	5.17659e-21	1.18261e-18	NA	NA
ENSDARG00000079064	344.37	2.90162	0.309254	9.38265	6.43342e-21	1.45474e-18	pde2a	100332468
ENSDARG00000053853	130.975	-8.54491	0.910999	-9.37971	6.61542e-21	1.48078e-18	slc13a2	406537
ENSDARG00000013310	165.076	3.24609	0.34628	9.37419	6.97085e-21	1.54474e-18	map3k15	100334289
ENSDARG00000041022	16861.4	3.02699	0.32463	9.32443	1.11582e-20	2.44817e-18	pdcd4b	321061
ENSDARG00000022303	5584.75	1.89931	0.204589	9.28351	1.6398e-20	3.56254e-18	higd1a	373084
ENSDARG00000018898	4570.28	2.24779	0.243036	9.24879	2.27055e-20	4.885e-18	zfand5a	406312
ENSDARG00000067848	127.795	-3.66566	0.399435	-9.1771	4.42857e-20	9.43625e-18	nmrk2	447879
ENSDARG00000021521	1263.25	1.72879	0.188419	9.17524	4.50587e-20	9.50952e-18	rgs14a	327368
ENSDARG00000035514	355.074	2.17206	0.237101	9.16092	5.1458e-20	1.07576e-17	NA	NA
ENSDARG00000071566	918.37	2.12267	0.232047	9.14759	5.82174e-20	1.2057e-17	ppp1cab	327301
ENSDARG00000103586	129.602	-10.9667	1.19922	-9.1449	5.96838e-20	1.22462e-17	si:dkey-65j6.2	100148904
ENSDARG00000086492	473.236	2.43334	0.266595	9.12748	7.01107e-20	1.42537e-17	LOC799502	799502
ENSDARG00000099014	1048.58	-2.66122	0.292257	-9.10576	8.56677e-20	1.72581e-17	fxyd1	503884
ENSDARG00000104560	94.8778	5.25879	0.578598	9.08885	1.00091e-19	1.99821e-17	NA	NA
ENSDARG00000034173	499.873	2.61237	0.288086	9.06802	1.21201e-19	2.39806e-17	prkcq	555521
ENSDARG00000103466	7140.19	2.40964	0.265974	9.05965	1.30866e-19	2.56636e-17	ccl35.1	568326
ENSDARG00000077726	5859.56	3.05509	0.33782	9.04354	1.51679e-19	2.94842e-17	nocta	572044
ENSDARG00000087920	388.018	10.6558	1.17918	9.03659	1.61638e-19	3.1147e-17	nitr10a	794686
ENSDARG00000021046	4495.74	3.26022	0.360822	9.03554	1.63202e-19	3.11771e-17	rhbdd1	550277
ENSDARG00000013711	2596.42	2.1068	0.233629	9.01772	1.92042e-19	3.63732e-17	si:rp71-61h23.4	335278
ENSDARG00000041062	246.618	-3.06534	0.339987	-9.01606	1.94979e-19	3.66165e-17	calb2a	393691
ENSDARG00000004692	4100.78	1.6056	0.1781	9.01512	1.96661e-19	3.66218e-17	nabp1a	494100
ENSDARG00000091962	473.691	1.86737	0.207199	9.01243	2.01532e-19	3.72163e-17	si:dkey-151m15.5	100537899
ENSDARG00000008904	8633.19	1.40895	0.156416	9.00766	2.10497e-19	3.85505e-17	smarca2	334032
ENSDARG00000101034	6215.29	2.8249	0.314477	8.98284	2.63861e-19	4.79276e-17	si:dkey-206d17.12	563108
ENSDARG00000013704	996.547	1.59068	0.177203	8.9766	2.79273e-19	5.03145e-17	cers2a	259251
ENSDARG00000098780	159.84	3.7084	0.415154	8.93257	4.16209e-19	7.43806e-17	nsmce1	436824
ENSDARG00000102591	169.341	8.09932	0.9089	8.91113	5.05168e-19	8.88455e-17	btr30	393394
ENSDARG00000070864	2211.6	1.87876	0.210826	8.91141	5.03854e-19	8.88455e-17	bcl6a	393707
ENSDARG00000025012	256.139	-4.11343	0.463172	-8.881	6.62598e-19	1.15616e-16	tpi1a	192309
ENSDARG00000029232	167.188	8.06659	0.910683	8.85774	8.16536e-19	1.41363e-16	NA	NA
ENSDARG00000069133	135.76	-3.6795	0.415537	-8.85481	8.38239e-19	1.43995e-16	mstnb	798441
ENSDARG00000038278	1644.17	2.50341	0.283968	8.81582	1.18815e-18	2.02535e-16	ptgir	561406
ENSDARG00000074510	233.294	-10.3611	1.17722	-8.80133	1.35203e-18	2.2871e-16	si:busm1-104n07.3	368703
ENSDARG00000018077	81.5539	-7.2444	0.824149	-8.79016	1.4935e-18	2.50727e-16	rbp1	791484
ENSDARG00000090401	1597.86	2.30097	0.261839	8.78774	1.52598e-18	2.54254e-16	LOC101885512	101885512
ENSDARG00000074635	4147.02	1.74113	0.198659	8.76443	1.87731e-18	3.10457e-16	abca1a	558924
ENSDARG00000102230	204.84	2.49075	0.285764	8.7161	2.87943e-18	4.72653e-16	NA	NA
ENSDARG00000088157	117.619	-8.40416	0.968165	-8.6805	3.94028e-18	6.42034e-16	smoc2	266988
ENSDARG00000045561	2430.31	1.8231	0.210683	8.6533	5.00295e-18	8.09236e-16	dram1	450028
ENSDARG00000036161	26012.3	1.66861	0.193345	8.63021	6.12399e-18	9.83388e-16	hnrnpa0l	321899
ENSDARG00000023217	2764.26	2.78508	0.322879	8.62576	6.367e-18	1.01506e-15	crema	555432
ENSDARG00000015557	1391.67	1.78196	0.206939	8.61101	7.2422e-18	1.14634e-15	zgc:100829	445149
ENSDARG00000053586	1353.35	1.33915	0.155677	8.6021	7.82697e-18	1.23011e-15	creb1a	573207
ENSDARG00000101844	6395.32	1.58018	0.183948	8.59039	8.66774e-18	1.35266e-15	mibp2	386710
ENSDARG00000036558	180.724	-7.6456	0.891623	-8.57493	9.9148e-18	1.53645e-15	col18a1a	564123
ENSDARG00000076004	112.622	-5.12479	0.598007	-8.56978	1.0368e-17	1.59552e-15	ppp2r3b	566032
ENSDARG00000103653	181.627	10.5118	1.23043	8.54317	1.30586e-17	1.99337e-15	si:ch73-266m14.1	794617
ENSDARG00000104784	173.077	10.4424	1.2224	8.54251	1.31332e-17	1.99337e-15	NA	NA
ENSDARG00000034423	233.042	-3.48093	0.407905	-8.5337	1.41746e-17	2.13679e-15	sncga	550229
ENSDARG00000074335	780.143	-2.0432	0.2397	-8.52398	1.54165e-17	2.30831e-15	boc	334628
ENSDARG00000012405	231.335	-11.0757	1.30538	-8.48465	2.16361e-17	3.21782e-15	col1a1a	337158
ENSDARG00000073716	117.298	-9.37134	1.10658	-8.46873	2.48085e-17	3.66504e-15	cpxm1a	564830
ENSDARG00000100035	120.404	5.83225	0.694173	8.40172	4.40003e-17	6.45727e-15	NA	NA
ENSDARG00000104412	591.013	-1.48974	0.177547	-8.39067	4.83384e-17	7.04723e-15	NA	NA
ENSDARG00000096906	246.916	3.45206	0.411473	8.38951	4.88156e-17	7.07028e-15	si:dkey-7i4.24	556125
ENSDARG00000070579	106.24	7.17013	0.855399	8.38221	5.19428e-17	7.44325e-15	ggact.3	100038780
ENSDARG00000070835	195.569	4.63886	0.553435	8.38194	5.20624e-17	7.44325e-15	tnnc2	58082
ENSDARG00000033444	576.068	-1.88868	0.225779	-8.36519	6.00177e-17	8.52559e-15	map4k6	692287
ENSDARG00000078585	174.294	-2.74234	0.329039	-8.33439	7.78963e-17	1.09948e-14	mon1a	100073333
ENSDARG00000074656	10692.4	1.24475	0.149496	8.32631	8.34026e-17	1.16975e-14	ctss2.1	554157
ENSDARG00000088672	6860.1	1.78401	0.214511	8.31663	9.04962e-17	1.26126e-14	zmp:0000000936	799204
ENSDARG00000018111	1108.02	1.78556	0.214885	8.3094	9.61877e-17	1.3322e-14	kdm7aa	321248
ENSDARG00000102593	72.1162	-6.86984	0.827981	-8.2971	1.06686e-16	1.46842e-14	si:ch211-214b16.2	799802
ENSDARG00000070426	13581.2	1.27481	0.154162	8.26929	1.34759e-16	1.84337e-14	chac1	563855
ENSDARG00000062721	3501.58	1.73211	0.209734	8.25861	1.47377e-16	2.0036e-14	dennd4a	558211
ENSDARG00000100003	6471.13	-2.89394	0.351837	-8.22522	1.94831e-16	2.63259e-14	glulb	336473
ENSDARG00000097247	65.9468	-5.10413	0.623307	-8.18879	2.63873e-16	3.54389e-14	NA	NA
ENSDARG00000024540	18229.8	1.53098	0.187191	8.1787	2.86921e-16	3.83022e-14	tspan36	437021
ENSDARG00000020946	400.225	-3.666	0.448849	-8.16756	3.14698e-16	4.17587e-14	auts2b	100150849
ENSDARG00000099745	1246.06	1.34405	0.165044	8.1436	3.83683e-16	5.06096e-14	baz1a	334173
ENSDARG00000043322	240.988	-9.40789	1.15706	-8.13083	4.26363e-16	5.59065e-14	gsx2	561076
ENSDARG00000068194	473.029	-2.34476	0.288551	-8.12598	4.43772e-16	5.7847e-14	klf9	565869
ENSDARG00000002196	3039.36	2.38601	0.29382	8.12067	4.63614e-16	6.008e-14	bach1b	553688
ENSDARG00000089223	3489.84	2.48527	0.306956	8.09648	5.65724e-16	7.28863e-14	ngfrb	564338
ENSDARG00000013681	8593.46	1.3004	0.160711	8.09155	5.89116e-16	7.54613e-14	si:dkey-42i9.6	558619
ENSDARG00000057678	131.698	-8.52376	1.0536	-8.09016	5.95853e-16	7.58857e-14	sfrp1b	798564
ENSDARG00000101129	99.3957	6.41328	0.79427	8.07443	6.77935e-16	8.53582e-14	NA	NA
ENSDARG00000091086	122.515	-8.84499	1.0954	-8.07465	6.76721e-16	8.53582e-14	alx3	566955
ENSDARG00000104693	2738.9	2.18624	0.271186	8.06175	7.5208e-16	9.41587e-14	il6st	100006778
ENSDARG00000086130	225.546	-5.7206	0.710866	-8.04736	8.45957e-16	1.05317e-13	NA	NA
ENSDARG00000070873	390.768	-4.93213	0.614513	-8.02609	1.00632e-15	1.24581e-13	ccl25b	795788
ENSDARG00000045885	2775.32	2.03998	0.254538	8.01445	1.10632e-15	1.36201e-13	scaf11	566484
ENSDARG00000002271	4393.89	1.84109	0.230936	7.97229	1.55755e-15	1.90692e-13	zfand5b	393923
ENSDARG00000100348	148.731	3.18046	0.399552	7.96005	1.71963e-15	2.08235e-13	NA	NA
ENSDARG00000094112	175.012	-7.09126	0.890819	-7.96038	1.71511e-15	2.08235e-13	slc22a21	799908
ENSDARG00000045444	480.255	-1.97913	0.248661	-7.95915	1.73224e-15	2.08621e-13	fzd8a	58073
ENSDARG00000004754	33481.1	4.30465	0.54135	7.95169	1.83988e-15	2.20388e-13	hspa4a	335865
ENSDARG00000092726	53.3127	-6.42913	0.809376	-7.94331	1.96849e-15	2.34526e-13	si:dkey-184p9.7	103909428
ENSDARG00000093689	56.4596	-6.97384	0.878514	-7.93823	2.05092e-15	2.4304e-13	NA	NA
ENSDARG00000037815	156.609	2.93708	0.370515	7.92704	2.24437e-15	2.64549e-13	b4galt5	724080
ENSDARG00000037097	130.739	-9.53737	1.20497	-7.91501	2.47224e-15	2.89867e-13	slc7a2	494041
ENSDARG00000006094	1515.32	1.79081	0.226485	7.90697	2.63734e-15	3.07597e-13	igf2r	557061
ENSDARG00000097901	118.257	9.89267	1.25376	7.89037	3.01283e-15	3.49551e-13	si:ch73-90p23.1	100004095
ENSDARG00000059906	28986.5	2.6037	0.330757	7.87196	3.49134e-15	4.02959e-13	sdc4	568593
ENSDARG00000100965	1601.67	1.28741	0.163561	7.87116	3.51365e-15	4.03432e-13	ep400	562355
ENSDARG00000019713	235.625	-6.16689	0.783964	-7.86629	3.65305e-15	4.16591e-13	oatx	555218
ENSDARG00000036809	190.871	-7.718	0.981204	-7.86586	3.66585e-15	4.16591e-13	si:ch211-106j24.1	555478
ENSDARG00000068219	532.244	2.40377	0.305644	7.8646	3.70276e-15	4.18639e-13	b3gnt2l	797513
ENSDARG00000077052	1642.9	1.37008	0.174664	7.8441	4.36057e-15	4.90509e-13	tnrc18	559514
ENSDARG00000071017	526.191	-1.58454	0.202069	-7.84158	4.44902e-15	4.97931e-13	nt5e	393906
ENSDARG00000031776	60820.2	1.88628	0.241268	7.8182	5.35837e-15	5.96691e-13	zgc:92066	436651
ENSDARG00000038095	357.823	-3.04096	0.38914	-7.81456	5.51537e-15	6.11103e-13	socs1a	445073
ENSDARG00000079027	1845.01	2.06955	0.264867	7.81354	5.56053e-15	6.13041e-13	chsy1	324407
ENSDARG00000059936	1062.01	4.32926	0.55486	7.80244	6.07191e-15	6.66107e-13	herc4	557513
ENSDARG00000042978	327.099	-7.33554	0.940957	-7.79583	6.39872e-15	6.98501e-13	cyp2p6	393108
ENSDARG00000009390	1669.87	1.42121	0.18285	7.77257	7.69108e-15	8.35462e-13	npl	100148292
ENSDARG00000015759	286.778	-3.20671	0.413534	-7.7544	8.87642e-15	9.59519e-13	tspan7	406802
ENSDARG00000075014	21413.7	2.62842	0.339583	7.74012	9.93224e-15	1.06844e-12	sqstm1	406452
ENSDARG00000022623	149.884	-2.42458	0.313406	-7.73622	1.02418e-14	1.09642e-12	fbxo44	494034
ENSDARG00000057992	259.595	-11.2415	1.45472	-7.72761	1.09581e-14	1.16746e-12	fstb	566538
ENSDARG00000074749	135.892	9.14158	1.18498	7.71457	1.21393e-14	1.28711e-12	NA	NA
ENSDARG00000077139	111.782	-9.30168	1.2065	-7.70965	1.26159e-14	1.33128e-12	NA	NA
ENSDARG00000080009	2203.51	1.48475	0.192633	7.70769	1.28118e-14	1.34554e-12	bahcc1b	794333
ENSDARG00000017229	585.017	-2.63397	0.342352	-7.69373	1.42904e-14	1.49375e-12	megf10	564571
ENSDARG00000018693	1771.43	-1.88654	0.245943	-7.67065	1.71129e-14	1.78038e-12	cdh2	30291
ENSDARG00000007034	1242.54	1.56235	0.204763	7.63006	2.34641e-14	2.42974e-12	hnrpkl	406264
ENSDARG00000087706	1467.63	1.46577	0.192193	7.62659	2.41041e-14	2.48441e-12	dicp3.3	100884153
ENSDARG00000045847	2334.74	1.74212	0.228518	7.62355	2.46787e-14	2.53185e-12	si:ch211-214j24.10	558894
ENSDARG00000016454	832.878	4.28355	0.562742	7.61194	2.70017e-14	2.75741e-12	esr2a	317734
ENSDARG00000099383	824.346	2.69532	0.354223	7.60908	2.76052e-14	2.8061e-12	dnajb1a	445177
ENSDARG00000059888	1079.86	2.26349	0.297856	7.59929	2.97763e-14	3.01298e-12	LOC567622	567622
ENSDARG00000016771	176.972	-11.4145	1.50657	-7.57652	3.54945e-14	3.57527e-12	tfa	30255
ENSDARG00000071562	1021.42	-3.46007	0.457978	-7.5551	4.18548e-14	4.19684e-12	mtus1a	563853
ENSDARG00000103980	9976.94	2.38362	0.316514	7.53084	5.04139e-14	5.0323e-12	ets2	326672
ENSDARG00000099936	574.919	2.30086	0.305583	7.5294	5.09751e-14	5.06551e-12	nlrc3l	100538217
ENSDARG00000098397	98.1714	-6.32425	0.840827	-7.52147	5.41638e-14	5.35834e-12	NA	NA
ENSDARG00000086059	82.1684	9.36737	1.24854	7.50264	6.25448e-14	6.15997e-12	c14h4orf45	103908779
ENSDARG00000017676	1803.45	-2.42396	0.323291	-7.49775	6.49236e-14	6.3402e-12	mmp2	337179
ENSDARG00000070038	205.103	-4.83322	0.644626	-7.4977	6.4947e-14	6.3402e-12	rbp2a	568032
ENSDARG00000056605	4448.31	3.75556	0.501121	7.49432	6.66416e-14	6.4771e-12	wbp2	553565
ENSDARG00000089885	277.896	-2.42564	0.323696	-7.49356	6.70312e-14	6.48652e-12	slc16a12b	449947
ENSDARG00000098853	1105.05	1.32485	0.177699	7.4556	8.94612e-14	8.61939e-12	ehd1a	405810
ENSDARG00000103846	48290.3	2.06802	0.277635	7.44871	9.42588e-14	9.04231e-12	hspa5	378848
ENSDARG00000099026	1067.63	1.29873	0.174511	7.44213	9.90732e-14	9.42258e-12	si:dkey-185m8.2	101885702
ENSDARG00000020761	1348.2	-2.70381	0.363299	-7.44239	9.88819e-14	9.42258e-12	arrdc2	335206
ENSDARG00000058557	85.6197	7.69153	1.03407	7.43814	1.02112e-13	9.67014e-12	il11	108180095
ENSDARG00000019307	17937.7	2.07376	0.27925	7.42616	1.11793e-13	1.05419e-11	dusp5	114436
ENSDARG00000040623	14756.3	2.94628	0.396865	7.42388	1.13737e-13	1.06797e-11	fosl2	558921
ENSDARG00000104148	2284.26	1.28154	0.172646	7.42292	1.14565e-13	1.0712e-11	crebbpb	567111
ENSDARG00000069866	733.897	-3.84694	0.518322	-7.42191	1.1544e-13	1.07486e-11	sox1a	436756
ENSDARG00000074136	90.936	6.60764	0.891378	7.41284	1.23623e-13	1.14622e-11	slc47a2.2	100073325
ENSDARG00000088040	767.98	1.69047	0.228304	7.40443	1.31713e-13	1.21615e-11	si:dkeyp-27c8.2	557652
ENSDARG00000094132	164.714	-2.1197	0.286443	-7.40008	1.36101e-13	1.25145e-11	igf1	114433
ENSDARG00000092759	555.118	-2.03706	0.276271	-7.37343	1.6629e-13	1.52272e-11	LOC558818	558818
ENSDARG00000087311	63.3671	4.47929	0.607615	7.37192	1.68183e-13	1.53372e-11	lgals9l5	100124603
ENSDARG00000090623	160.505	-6.79652	0.922311	-7.36901	1.71895e-13	1.56115e-11	si:dkeyp-106c3.1	558820
ENSDARG00000102608	116.327	-2.84698	0.38657	-7.36473	1.77502e-13	1.60549e-11	zgc:109986	553566
ENSDARG00000005783	91.2478	6.3939	0.870628	7.34401	2.07293e-13	1.86732e-11	NA	NA
ENSDARG00000075015	951.813	-4.62533	0.629902	-7.34293	2.08962e-13	1.87474e-11	soul5	100000079
ENSDARG00000068974	91.0351	7.76975	1.05902	7.33672	2.18884e-13	1.95584e-11	lim2.1	573354
ENSDARG00000102937	13853.4	5.19714	0.708996	7.33028	2.29677e-13	2.04403e-11	hspbp1	338155
ENSDARG00000035519	3692.02	-1.22034	0.166773	-7.31741	2.52799e-13	2.24081e-11	histh1l	550353
ENSDARG00000077776	2238.57	-1.35753	0.185694	-7.31055	2.66043e-13	2.34881e-11	csnk2b	30428
ENSDARG00000025824	161.445	-2.85288	0.390544	-7.30488	2.77505e-13	2.44029e-11	dmtf1	436938
ENSDARG00000032005	58.0527	-7.34245	1.00818	-7.28288	3.26768e-13	2.86213e-11	ccdc65	368824
ENSDARG00000013741	1288.92	-2.02281	0.278124	-7.27308	3.51391e-13	3.06568e-11	lancl1	494154
ENSDARG00000059939	444.546	-2.49923	0.344126	-7.26255	3.79854e-13	3.301e-11	dab1a	692351
ENSDARG00000035506	3210.13	2.06149	0.284382	7.24901	4.19844e-13	3.63428e-11	entpd2a.1	447905
ENSDARG00000018411	870.24	2.51958	0.347617	7.24815	4.22489e-13	3.64294e-11	mknk1	555974
ENSDARG00000053493	121.456	-7.24135	1.00002	-7.24118	4.44791e-13	3.82037e-11	aldh1a2	116713
ENSDARG00000043466	47.2199	-9.50073	1.31415	-7.22959	4.84459e-13	4.14502e-11	kcnk3a	561866
ENSDARG00000010625	9916.48	1.95832	0.270963	7.22728	4.9278e-13	4.2e-11	clic2	436834
ENSDARG00000104389	852.651	6.30068	0.871923	7.22619	4.96735e-13	4.21749e-11	kcnj2b	563744
ENSDARG00000095949	119.696	7.35715	1.01888	7.22079	5.16871e-13	4.3717e-11	si:dkey-22i16.9	100536567
ENSDARG00000089505	650.155	1.53395	0.212474	7.21951	5.21766e-13	4.39633e-11	bod1l1	100332682
ENSDARG00000022807	1195.64	1.25625	0.174089	7.21616	5.34752e-13	4.48868e-11	zgc:101640	492803
ENSDARG00000071389	70.095	7.45416	1.03315	7.21498	5.39407e-13	4.51066e-11	si:dkey-78l4.6	100034588
ENSDARG00000070506	62.6028	4.38635	0.609437	7.19737	6.13844e-13	5.11382e-11	NA	NA
ENSDARG00000074129	4285.59	2.97349	0.413293	7.19462	6.26328e-13	5.19829e-11	edem3	559811
ENSDARG00000029905	226.742	-3.3561	0.467116	-7.18472	6.73444e-13	5.56847e-11	phyhd1	492804
ENSDARG00000070913	948.223	-3.21196	0.447437	-7.17858	7.04399e-13	5.80278e-11	sox2	378723
ENSDARG00000052470	807.591	-2.68343	0.37434	-7.16845	7.58537e-13	6.22562e-11	igfbp2a	794176
ENSDARG00000069583	2222.4	-7.62039	1.06405	-7.16169	7.96897e-13	6.51633e-11	zgc:114181	619255
ENSDARG00000055854	8360.72	3.48114	0.486142	7.16075	8.02386e-13	6.53709e-11	nr4a3	548604
ENSDARG00000101393	227.255	-5.30303	0.741208	-7.15457	8.39328e-13	6.81301e-11	si:dkey-31g6.6	100535653
ENSDARG00000075468	120.721	-3.84387	0.538451	-7.13876	9.41781e-13	7.61674e-11	vwa1	568379
ENSDARG00000055791	1000.38	-1.97942	0.277544	-7.1319	9.89907e-13	7.97685e-11	zgc:158423	790938
ENSDARG00000074367	613.582	2.70512	0.379557	7.12703	1.02554e-12	8.23406e-11	usp12b	559878
ENSDARG00000096859	654.284	-1.58762	0.223478	-7.10416	1.21054e-12	9.6843e-11	NA	NA
ENSDARG00000039041	718.847	-3.82885	0.539634	-7.09528	1.29093e-12	1.02903e-10	sfrp5	117510
ENSDARG00000079283	218.127	-6.07703	0.857233	-7.08913	1.34961e-12	1.07195e-10	si:ch211-247j9.1	570019
ENSDARG00000078976	550.396	-1.68162	0.237491	-7.08077	1.43359e-12	1.13458e-10	nanos1	322903
ENSDARG00000012929	199.676	-1.9064	0.269729	-7.06785	1.5735e-12	1.24088e-10	eif2d	394137
ENSDARG00000003952	3740.45	1.17878	0.166918	7.06207	1.64038e-12	1.28904e-10	pfn2	394235
ENSDARG00000007678	5605.71	-2.12198	0.300866	-7.05292	1.75203e-12	1.37191e-10	ttyh3b	798421
ENSDARG00000100690	184.001	-1.82516	0.258839	-7.05134	1.77208e-12	1.38272e-10	NA	NA
ENSDARG00000044776	42.5781	-8.63591	1.22654	-7.04084	1.91078e-12	1.48571e-10	clic3	84040
ENSDARG00000000730	550.1	-2.61859	0.372029	-7.03868	1.94067e-12	1.50368e-10	slc6a22.1	368923
ENSDARG00000016233	171.539	-3.11799	0.443323	-7.03322	2.01821e-12	1.55831e-10	sdr16c5a	405814
ENSDARG00000102802	27008.3	2.87927	0.409985	7.02287	2.17363e-12	1.67249e-10	brdt	333996
ENSDARG00000055502	1637.3	1.37302	0.195763	7.01365	2.32176e-12	1.78028e-10	cicb	323246
ENSDARG00000079553	6293.77	2.24216	0.320312	6.99993	2.56092e-12	1.9569e-10	cd83	561001
ENSDARG00000100649	4204.36	1.1538	0.164946	6.99501	2.65246e-12	2.01988e-10	tlr1	403127
ENSDARG00000063527	903.386	-1.93895	0.277731	-6.98142	2.92221e-12	2.21768e-10	elmo2	100006857
ENSDARG00000016527	1103.72	1.91642	0.274732	6.97561	3.04548e-12	2.29577e-10	helz2	562461
ENSDARG00000044501	322.485	-3.21603	0.46104	-6.97559	3.04583e-12	2.29577e-10	viml	393746
ENSDARG00000063159	423.369	1.43193	0.205453	6.96964	3.17744e-12	2.38685e-10	si:dkey-32e23.4	566871
ENSDARG00000079166	238.976	-8.57209	1.2306	-6.96577	3.26623e-12	2.44526e-10	ace	565980
ENSDARG00000003293	291.685	-3.34736	0.480626	-6.96459	3.2937e-12	2.4528e-10	sox9a	60641
ENSDARG00000046092	101.852	-10.6179	1.5246	-6.96438	3.29844e-12	2.4528e-10	si:ch211-283g2.3	799269
ENSDARG00000078522	367.128	-7.82819	1.1244	-6.96212	3.35184e-12	2.48417e-10	si:ch211-80h18.1	555593
ENSDARG00000089225	290.63	-2.33609	0.335885	-6.95504	3.5247e-12	2.60358e-10	trove2	568429
ENSDARG00000103992	204.901	3.18878	0.45892	6.94844	3.69349e-12	2.7192e-10	NA	NA
ENSDARG00000059363	1295.23	1.80143	0.259296	6.94739	3.72093e-12	2.73032e-10	tgfbr2a	100334928
ENSDARG00000029168	862.699	1.44587	0.208414	6.93748	3.99169e-12	2.91933e-10	ppfibp2b	436635
ENSDARG00000056379	6015.77	1.27579	0.18408	6.93062	4.19014e-12	3.05439e-10	si:ch73-86n18.1	564061
ENSDARG00000006468	826.586	1.22817	0.177261	6.92863	4.24943e-12	3.08745e-10	grap2a	550452
ENSDARG00000007396	1875.34	2.82188	0.408506	6.90781	4.922e-12	3.56384e-10	rnd3b	436864
ENSDARG00000099781	199.798	-5.67653	0.821809	-6.90737	4.93727e-12	3.56384e-10	asip2b	796595
ENSDARG00000028213	155.095	6.21197	0.900488	6.89845	5.25733e-12	3.78254e-10	NA	NA
ENSDARG00000094295	10892.1	2.09759	0.304349	6.89207	5.49862e-12	3.93063e-10	NA	NA
ENSDARG00000037473	194.743	1.9413	0.281658	6.8924	5.48576e-12	3.93063e-10	cd79a	798792
ENSDARG00000032614	859.113	-1.15627	0.168259	-6.87193	6.33404e-12	4.51326e-10	msi2b	394084
ENSDARG00000033567	313.376	-2.58958	0.376985	-6.86918	6.45723e-12	4.58629e-10	fkbp1ab	449552
ENSDARG00000075963	27137.1	-2.55773	0.372456	-6.86719	6.54796e-12	4.63587e-10	mhc1uba	30757
ENSDARG00000096115	65.9896	9.05084	1.31865	6.86374	6.70806e-12	4.7341e-10	taar20n	103911779
ENSDARG00000090429	49.0743	-5.91199	0.861415	-6.86311	6.73758e-12	4.73983e-10	ccdc178	794803
ENSDARG00000069471	83.1582	-4.53419	0.660935	-6.86027	6.87328e-12	4.81999e-10	mhc1zca	556341
ENSDARG00000011897	283.512	-2.5715	0.375291	-6.85202	7.28157e-12	5.09021e-10	tsg101b	100333057
ENSDARG00000075549	67.5141	-7.97485	1.16403	-6.85108	7.32951e-12	5.10761e-10	cdh5	445471
ENSDARG00000104795	3705.9	5.25154	0.767495	6.84244	7.78567e-12	5.40848e-10	cxcl8a	100002946
ENSDARG00000055113	771.952	1.68868	0.246939	6.83844	8.00587e-12	5.54406e-10	pom121	568298
ENSDARG00000028957	2310.39	1.80004	0.263337	6.8355	8.17186e-12	5.64138e-10	maff	393307
ENSDARG00000076158	54.5664	8.77693	1.28612	6.82435	8.83253e-12	6.07853e-10	zgc:165583	100073338
ENSDARG00000020107	979.014	-1.16103	0.170146	-6.82368	8.87348e-12	6.08781e-10	usp2a	494031
ENSDARG00000095384	236.01	5.57684	0.818093	6.81688	9.30411e-12	6.36355e-10	si:dkey-78l4.2	561111
ENSDARG00000095035	62.3845	6.11915	0.898867	6.80763	9.92226e-12	6.76546e-10	taar20t	100149666
ENSDARG00000094181	87.9729	9.46596	1.39185	6.80101	1.03889e-11	7.06189e-10	shroom1	559364
ENSDARG00000008966	1366.18	1.18435	0.174337	6.79348	1.09463e-11	7.41807e-10	tbl1xr1b	393581
ENSDARG00000094426	2244.66	-5.15754	0.760051	-6.78578	1.1546e-11	7.80056e-10	LOC100148329	100148329
ENSDARG00000019367	154.956	-1.98012	0.292591	-6.76754	1.30994e-11	8.82321e-10	tgfb3	369195
ENSDARG00000044562	7181.72	1.24343	0.184285	6.74732	1.506e-11	1.0113e-09	cycsb	415158
ENSDARG00000029402	487.875	-3.46505	0.5147	-6.73216	1.67159e-11	1.11911e-09	sort1a	406511
ENSDARG00000052846	323.085	-8.10956	1.2063	-6.72265	1.78449e-11	1.19109e-09	fsta	100004116
ENSDARG00000008706	599.782	-1.57186	0.233859	-6.72139	1.79997e-11	1.19782e-09	paip2b	393739
ENSDARG00000077130	1137.85	2.52582	0.376175	6.7145	1.88713e-11	1.25206e-09	bcl10	100334750
ENSDARG00000076020	80.5275	-10.2812	1.53145	-6.71334	1.90219e-11	1.25829e-09	pappa2	567038
ENSDARG00000030161	764.983	-1.92206	0.286424	-6.71053	1.93915e-11	1.27891e-09	ppp1r14bb	100000577
ENSDARG00000070651	3010.25	1.92	0.286454	6.70266	2.04665e-11	1.34581e-09	prkcdb	100150844
ENSDARG00000008867	8846.93	-1.30917	0.195368	-6.70105	2.06929e-11	1.35667e-09	rap1b	321107
ENSDARG00000088440	1445.94	1.93728	0.289688	6.68746	2.27074e-11	1.48435e-09	ssh2a	325085
ENSDARG00000016200	4789.28	2.36954	0.355264	6.6698	2.5616e-11	1.66956e-09	trib3	405805
ENSDARG00000060926	914.145	2.46642	0.370108	6.66405	2.66381e-11	1.73109e-09	rnf19b	562396
ENSDARG00000008447	3054.49	1.53853	0.231008	6.66005	2.73726e-11	1.77362e-09	fkbp4	321795
ENSDARG00000077928	169.346	-6.10599	0.918073	-6.65087	2.91364e-11	1.8824e-09	ccdc173	559457
ENSDARG00000027777	4220.41	2.85056	0.428859	6.64684	2.99447e-11	1.929e-09	tnfaip3	564497
ENSDARG00000035887	509.838	-1.86393	0.28053	-6.64431	3.04642e-11	1.95677e-09	zgc:91944	436941
ENSDARG00000096168	63.8148	8.05084	1.21243	6.64027	3.13108e-11	2.00534e-09	LOC108191559	108191559
ENSDARG00000059410	55.8394	7.0576	1.06367	6.63515	3.24169e-11	2.0702e-09	ccr12b.1	792585
ENSDARG00000091872	507.045	1.86706	0.28161	6.62993	3.35839e-11	2.13856e-09	si:ch211-102c2.7	566053
ENSDARG00000092660	116.594	-9.35888	1.41194	-6.62837	3.39423e-11	2.15519e-09	cyp27c1	558396
ENSDARG00000021462	56.5102	-4.85226	0.732745	-6.62202	3.54313e-11	2.24331e-09	daw1	556760
ENSDARG00000068966	227.455	3.01935	0.456488	6.61431	3.73301e-11	2.35679e-09	si:ch211-261n11.7	100535903
ENSDARG00000055723	989724	4.40759	0.668718	6.5911	4.36567e-11	2.74839e-09	hsp70l	560210
ENSDARG00000015876	428.591	-2.32314	0.35256	-6.58934	4.41797e-11	2.77344e-09	NA	NA
ENSDARG00000027070	153.518	-2.88567	0.438156	-6.58594	4.52007e-11	2.82951e-09	acbd4	406368
ENSDARG00000056652	202.295	-6.74529	1.02482	-6.58192	4.6441e-11	2.89896e-09	slc22a7b.1	393320
ENSDARG00000054562	664.235	-4.30669	0.654405	-6.58108	4.67055e-11	2.90728e-09	LOC100534909	100534909
ENSDARG00000069839	1090.92	-1.85153	0.281477	-6.5779	4.77151e-11	2.96181e-09	NA	NA
ENSDARG00000092870	1241.92	2.39786	0.365067	6.56827	5.09018e-11	3.15079e-09	NA	NA
ENSDARG00000075952	1626.51	1.52282	0.231893	6.56692	5.13678e-11	3.17078e-09	NA	NA
ENSDARG00000062967	55.588	8.80356	1.3412	6.56393	5.24095e-11	3.218e-09	kcng4a	561003
ENSDARG00000089221	88.7228	-2.35766	0.359186	-6.56389	5.24232e-11	3.218e-09	si:ch211-195o20.7	564006
ENSDARG00000055455	3112.69	-1.64654	0.250932	-6.5617	5.31965e-11	3.25645e-09	gpm6aa	368223
ENSDARG00000017320	447.968	1.38531	0.211184	6.55974	5.39022e-11	3.29056e-09	f11r.1	323696
ENSDARG00000019526	454.228	-1.93826	0.295958	-6.54909	5.78903e-11	3.5202e-09	agfg1b	393560
ENSDARG00000102525	41.2318	-9.31865	1.42294	-6.54885	5.79817e-11	3.5202e-09	lck	414333
ENSDARG00000093768	522.303	-4.09861	0.628043	-6.526	6.75486e-11	4.08983e-09	prr18	101885898
ENSDARG00000010481	723.299	1.66411	0.255057	6.52447	6.82426e-11	4.12059e-09	bzw1a	325226
ENSDARG00000076789	10354.2	2.28646	0.350497	6.52349	6.869e-11	4.13634e-09	cx32.2	566647
ENSDARG00000008026	315.324	2.57649	0.395605	6.51279	7.37667e-11	4.43e-09	fam129bb	556540
ENSDARG00000044254	20945.2	-1.41403	0.21717	-6.51114	7.45814e-11	4.46682e-09	anxa3b	492336
ENSDARG00000100536	1109.7	-1.42622	0.219084	-6.50993	7.51869e-11	4.49095e-09	nkrf	797627
ENSDARG00000053483	71.7093	8.22104	1.26302	6.50904	7.5634e-11	4.50551e-09	zgc:113054	541322
ENSDARG00000053262	3469.43	-3.1449	0.484421	-6.49208	8.46592e-11	5.02962e-09	atp1b4	100037383
ENSDARG00000078904	5341.14	1.4692	0.227284	6.46417	1.01856e-10	6.03512e-09	brd4	570531
ENSDARG00000035560	53.7083	8.75397	1.35586	6.45641	1.07216e-10	6.33573e-09	capga	565410
ENSDARG00000027423	458.216	1.63401	0.253141	6.45493	1.08267e-10	6.38082e-09	igf1ra	245701
ENSDARG00000057633	399.247	2.24815	0.349428	6.4338	1.24452e-10	7.31528e-09	cxcr4a	140747
ENSDARG00000080484	80.4892	4.25202	0.661948	6.42349	1.33183e-10	7.80777e-09	mir21-2	100033582
ENSDARG00000069844	680.449	2.69746	0.420268	6.41843	1.37684e-10	8.05033e-09	acod1	795305
ENSDARG00000056087	62.6852	-3.47	0.541083	-6.41305	1.42635e-10	8.31785e-09	ecrg4a	791762
ENSDARG00000059139	45.3497	8.51047	1.3306	6.39596	1.59544e-10	9.23109e-09	wfikkn2b	570642
ENSDARG00000020625	10404.1	1.56804	0.245131	6.39673	1.5874e-10	9.23109e-09	jak1	30280
ENSDARG00000002082	1236.16	-1.43154	0.223807	-6.39631	1.59176e-10	9.23109e-09	csnk2a1	30502
ENSDARG00000068516	31.7847	-8.20311	1.28601	-6.37875	1.78538e-10	1.03032e-08	hapln1b	569074
ENSDARG00000039647	2419.38	-2.3004	0.360688	-6.37782	1.79631e-10	1.03393e-08	slc6a1b	492490
ENSDARG00000098360	4443.73	-3.22071	0.505762	-6.36803	1.91477e-10	1.09925e-08	NA	NA
ENSDARG00000057586	425.475	-1.31491	0.206547	-6.36613	1.93855e-10	1.11003e-08	sall3b	568041
ENSDARG00000036036	4502.63	-2.51076	0.394464	-6.365	1.95284e-10	1.11533e-08	mdka	30277
ENSDARG00000016212	719.429	1.43566	0.225812	6.3578	2.04665e-10	1.16591e-08	NA	NA
ENSDARG00000078842	357.983	-3.36117	0.529242	-6.35091	2.14039e-10	1.21618e-08	tns1a	565181
ENSDARG00000057706	64.1084	-6.84191	1.0779	-6.34745	2.18918e-10	1.24072e-08	si:ch211-137i24.10	565274
ENSDARG00000060687	5181.59	1.29615	0.204366	6.34228	2.26387e-10	1.27978e-08	chd2	569795
ENSDARG00000104782	20650.1	1.09267	0.172407	6.33774	2.33166e-10	1.31475e-08	oaz1b	259193
ENSDARG00000018534	332.317	-3.35675	0.529849	-6.33531	2.36868e-10	1.33223e-08	slc6a9	494490
ENSDARG00000093572	452.824	-7.10513	1.12366	-6.32319	2.5622e-10	1.43743e-08	lamc3	558958
ENSDARG00000031108	1356.57	1.70282	0.269573	6.31674	2.67139e-10	1.49113e-08	im:7138144	562379
ENSDARG00000078911	633.375	-1.42797	0.226053	-6.31696	2.66751e-10	1.49113e-08	zgc:163098	100037380
ENSDARG00000009194	40.3198	-8.54003	1.35307	-6.31161	2.76152e-10	1.53757e-08	col16a1	100535782
ENSDARG00000054222	437.51	1.92062	0.304356	6.31044	2.7825e-10	1.54537e-08	fbxl8	641481
ENSDARG00000091499	74.2802	-7.3799	1.17005	-6.30732	2.83917e-10	1.5729e-08	zmp:0000001020	100331680
ENSDARG00000020054	204.092	-2.80553	0.445055	-6.30378	2.9048e-10	1.60524e-08	aox6	570457
ENSDARG00000076820	140.812	2.63388	0.417857	6.30329	2.91386e-10	1.60625e-08	LOC100148479	100148479
ENSDARG00000092976	159.629	-3.60828	0.5733	-6.29387	3.09653e-10	1.70271e-08	si:ch211-127i16.2	558050
ENSDARG00000009822	768.701	-4.81707	0.76766	-6.275	3.49624e-10	1.913e-08	her4.4	100149066
ENSDARG00000091269	49.7483	-9.57562	1.52709	-6.27049	3.59911e-10	1.96444e-08	si:dkey-182g1.3	553357
ENSDARG00000089320	34.7813	-5.57471	0.890277	-6.26177	3.8064e-10	2.07248e-08	ccdc175	557827
ENSDARG00000042115	144.666	-2.71167	0.433472	-6.25571	3.95721e-10	2.14931e-08	tmem198a	553226
ENSDARG00000019260	700.715	3.50987	0.561822	6.2473	4.17621e-10	2.26271e-08	dhrs9	322529
ENSDARG00000095283	156.052	-5.43083	0.869568	-6.24544	4.22621e-10	2.28421e-08	si:dkeyp-2e4.3	100002257
ENSDARG00000104636	1438.13	2.01767	0.32321	6.24259	4.30389e-10	2.32054e-08	si:dkey-112a7.4	100330171
ENSDARG00000075614	64.4704	-6.71703	1.07619	-6.24149	4.3342e-10	2.33121e-08	apoc4	570390
ENSDARG00000101135	787.349	-3.63926	0.583243	-6.23969	4.38439e-10	2.3525e-08	si:dkey-85k7.7	399650
ENSDARG00000078283	217.672	2.15838	0.346327	6.2322	4.59923e-10	2.46181e-08	si:zfos-323e3.4	100333177
ENSDARG00000103642	54.8073	7.08576	1.1376	6.22871	4.70298e-10	2.51128e-08	pglyrp6	571817
ENSDARG00000030402	876.8	-2.13548	0.342908	-6.22757	4.7371e-10	2.52342e-08	twist1a	30175
ENSDARG00000044203	686.302	1.53919	0.247264	6.22488	4.81916e-10	2.56097e-08	sumf1	553423
ENSDARG00000097592	30.2082	-6.81353	1.09515	-6.22158	4.92187e-10	2.6093e-08	si:dkey-40c23.1	100537876
ENSDARG00000079011	126.585	2.09053	0.336094	6.22007	4.96926e-10	2.62814e-08	col17a1b	568794
ENSDARG00000102916	906.306	2.17205	0.34929	6.21847	5.0204e-10	2.64886e-08	NA	NA
ENSDARG00000096625	83.3226	2.26549	0.364612	6.21343	5.18411e-10	2.72874e-08	NA	NA
ENSDARG00000005926	1710.2	1.12018	0.180392	6.2097	5.30872e-10	2.78771e-08	ak2	321793
ENSDARG00000103213	55.6281	-5.09817	0.821112	-6.20886	5.33706e-10	2.79596e-08	NA	NA
ENSDARG00000089461	85.4774	-2.80753	0.452433	-6.20541	5.4555e-10	2.85127e-08	ciz1b	406846
ENSDARG00000099913	69.7911	-3.01554	0.486291	-6.2011	5.60693e-10	2.92352e-08	snrnp35	569999
ENSDARG00000024831	625.238	-3.06049	0.494165	-6.19325	5.8938e-10	3.06588e-08	crhbp	445065
ENSDARG00000013122	616.817	-1.34506	0.217196	-6.19282	5.90976e-10	3.06698e-08	maf1	406750
ENSDARG00000010478	708.997	4.9013	0.791836	6.18979	6.02459e-10	3.11927e-08	hsp90aa1.1	30591
ENSDARG00000003017	1695.19	1.42909	0.231033	6.18566	6.18426e-10	3.19448e-08	ube2al	325470
ENSDARG00000104629	193.632	-6.24386	1.01002	-6.18194	6.33169e-10	3.26303e-08	LOC103911912	103911912
ENSDARG00000043856	2421.2	1.41847	0.22957	6.17882	6.45834e-10	3.31293e-08	amd1	792097
ENSDARG00000017891	3912.57	1.36989	0.221708	6.17882	6.45843e-10	3.31293e-08	tcp1	30477
ENSDARG00000092784	52.0948	-8.21839	1.3307	-6.17599	6.57503e-10	3.36496e-08	NA	NA
ENSDARG00000002255	284.308	-2.38684	0.387226	-6.16396	7.09483e-10	3.62261e-08	epb41l3a	445478
ENSDARG00000095150	37.509	-5.35804	0.869871	-6.15959	7.2935e-10	3.71549e-08	NA	NA
ENSDARG00000038141	18418	1.26794	0.206054	6.15341	7.58325e-10	3.85424e-08	atf4b	556410
ENSDARG00000004018	2406.07	2.56599	0.417146	6.1513	7.68495e-10	3.89699e-08	si:ch211-236h17.3	565671
ENSDARG00000075891	66.6061	3.94983	0.642531	6.1473	7.88124e-10	3.9874e-08	sall1b	100149526
ENSDARG00000035719	12446.4	3.16796	0.515509	6.14531	7.98061e-10	4.02848e-08	arl5c	393819
ENSDARG00000077009	6202.33	1.41928	0.231014	6.14371	8.0618e-10	4.06021e-08	wdfy4	572477
ENSDARG00000095193	37.9259	4.34001	0.706813	6.14025	8.23915e-10	4.14013e-08	NA	NA
ENSDARG00000101919	183.617	-3.1472	0.513005	-6.13484	8.52474e-10	4.27394e-08	foxj1a	767737
ENSDARG00000038785	3152.16	0.954618	0.155714	6.1306	8.75474e-10	4.37935e-08	abcf2a	336770
ENSDARG00000042332	1025.7	1.17661	0.192263	6.11978	9.37034e-10	4.67673e-08	plin2	794841
ENSDARG00000031647	1042.03	-1.35233	0.221212	-6.11328	9.76028e-10	4.8604e-08	stat2	565200
ENSDARG00000096046	524.267	2.44695	0.400542	6.10911	1.00189e-09	4.97799e-08	NA	NA
ENSDARG00000040705	627.225	1.74651	0.285922	6.10832	1.00683e-09	4.99137e-08	glsb	564746
ENSDARG00000099779	664.359	1.33132	0.218139	6.10308	1.04042e-09	5.14636e-08	si:ch211-11n16.2	563140
ENSDARG00000076223	2943.83	0.858024	0.140612	6.10209	1.04693e-09	5.16703e-08	zgc:92744	436846
ENSDARG00000004311	226.797	-2.51518	0.412591	-6.09606	1.08718e-09	5.34708e-08	ldlrap1a	368278
ENSDARG00000018616	33.4458	-8.99928	1.47628	-6.0959	1.08824e-09	5.34708e-08	agtr1a	794575
ENSDARG00000096655	538.384	2.25076	0.369638	6.08909	1.13551e-09	5.56703e-08	NA	NA
ENSDARG00000016415	304.634	-1.90476	0.313335	-6.07898	1.20952e-09	5.91675e-08	dhtkd1	494076
ENSDARG00000028367	762.517	-2.85781	0.470354	-6.07586	1.23322e-09	6.0071e-08	sult2st3	777792
ENSDARG00000099361	27.0954	-8.71419	1.43424	-6.07584	1.23341e-09	6.0071e-08	si:dkey-30e9.6	564083
ENSDARG00000087525	31.3293	-8.90419	1.46641	-6.07209	1.26254e-09	6.13549e-08	LOC564731	564731
ENSDARG00000061585	34.1024	-9.03941	1.49196	-6.05876	1.37172e-09	6.65148e-08	cyp4v7	562008
ENSDARG00000097080	74.1005	-4.63759	0.766333	-6.05167	1.43354e-09	6.93608e-08	si:ch73-181m17.1	100330610
ENSDARG00000002991	182.332	-1.98307	0.327806	-6.04953	1.45272e-09	7.01358e-08	cep135	553303
ENSDARG00000017681	259.76	-2.49123	0.411975	-6.04705	1.47518e-09	7.10651e-08	mapk4	406782
ENSDARG00000003303	38.4874	-9.22044	1.52592	-6.04254	1.51706e-09	7.29244e-08	stc1	751747
ENSDARG00000045525	3939.33	0.924831	0.153113	6.04018	1.53943e-09	7.36801e-08	tmcc3	556763
ENSDARG00000018968	300.179	-2.09858	0.347423	-6.04041	1.53721e-09	7.36801e-08	acvr1ba	30183
ENSDARG00000070702	528.013	-2.60811	0.432192	-6.03461	1.5935e-09	7.61034e-08	s100v2	336965
ENSDARG00000059342	183.929	4.42632	0.733784	6.03219	1.61753e-09	7.70847e-08	avil	678618
ENSDARG00000043446	2150.96	-2.73876	0.454211	-6.02971	1.64253e-09	7.81082e-08	efhd1	335521
ENSDARG00000073957	282.056	-2.35428	0.390499	-6.02891	1.65072e-09	7.81652e-08	tox3	555286
ENSDARG00000031886	140.608	-2.72965	0.45276	-6.0289	1.65078e-09	7.81652e-08	ift140	553213
ENSDARG00000033735	11810.1	1.95686	0.324841	6.02406	1.70091e-09	8.03673e-08	ncf1	378966
ENSDARG00000026796	126.359	-5.36704	0.891041	-6.02333	1.70866e-09	8.05617e-08	grm1a	555576
ENSDARG00000089362	1158.08	-1.43809	0.238893	-6.01981	1.74621e-09	8.20048e-08	grn1	553977
ENSDARG00000055722	251.313	-2.39042	0.397096	-6.01977	1.74667e-09	8.20048e-08	bco2a	793849
ENSDARG00000078841	374.779	-2.50979	0.417124	-6.0169	1.77792e-09	8.32956e-08	si:ch211-195b13.6	101882552
ENSDARG00000002831	176.886	4.39958	0.731342	6.01577	1.79033e-09	8.37e-08	col4a4	554270
ENSDARG00000045299	85.5476	-3.49258	0.580655	-6.01489	1.80007e-09	8.38017e-08	vmo1b	793799
ENSDARG00000054690	87.4544	-4.04636	0.672698	-6.01512	1.79751e-09	8.38017e-08	si:dkey-166k12.1	100001249
ENSDARG00000079723	150.457	1.94634	0.324019	6.00685	1.89161e-09	8.78784e-08	si:dkey-46g23.1	793145
ENSDARG00000042272	123.029	-3.35766	0.559034	-6.00619	1.89938e-09	8.80551e-08	tmem231	393358
ENSDARG00000044365	216.866	-2.86568	0.477212	-6.00505	1.91271e-09	8.84878e-08	angptl3	114421
ENSDARG00000089077	38.4476	6.58683	1.09774	6.00037	1.96872e-09	9.08891e-08	rgs1	556179
ENSDARG00000077573	51.2063	7.70078	1.28347	5.99998	1.9734e-09	9.09157e-08	tmprss13b	564693
ENSDARG00000044751	937.973	-1.73427	0.289063	-5.99963	1.97765e-09	9.09225e-08	ddt	415237
ENSDARG00000019236	2927.07	1.91654	0.319772	5.99346	2.05423e-09	9.42481e-08	gsr	553575
ENSDARG00000075870	173.525	-3.01512	0.503641	-5.98664	2.14214e-09	9.80782e-08	triobpa	555479
ENSDARG00000040942	708.758	-3.45793	0.577743	-5.98524	2.16071e-09	9.87244e-08	pnp6	402953
ENSDARG00000005924	2060.6	-1.6819	0.281037	-5.98463	2.16882e-09	9.8891e-08	serpina10a	565064
ENSDARG00000089858	39.598	6.62969	1.10829	5.9819	2.20546e-09	1.00355e-07	cobll1a	100536063
ENSDARG00000045248	1848.09	-1.62171	0.271308	-5.97739	2.26736e-09	1.0296e-07	h3f3d	394076
ENSDARG00000089581	323.229	1.48566	0.248628	5.97545	2.29453e-09	1.03981e-07	nhlrc2	100535163
ENSDARG00000044074	106.147	-10.6765	1.78696	-5.97467	2.30551e-09	1.04266e-07	loxl2b	791144
ENSDARG00000094857	1025.33	-4.026	0.674632	-5.9677	2.40623e-09	1.08599e-07	dio2	352937
ENSDARG00000038156	56.2551	-2.64573	0.443428	-5.96655	2.4232e-09	1.09142e-07	dusp11	550417
ENSDARG00000062258	484.339	-1.04392	0.175079	-5.96256	2.48309e-09	1.11613e-07	armc8	571528
ENSDARG00000062806	36.8181	-4.36011	0.731472	-5.96074	2.51101e-09	1.1264e-07	ttll9	556794
ENSDARG00000016835	242.583	-1.73644	0.291463	-5.95768	2.55837e-09	1.14532e-07	tcirg1a	100003139
ENSDARG00000101541	37.7975	-7.14316	1.19912	-5.95699	2.56919e-09	1.14785e-07	NA	NA
ENSDARG00000024746	294554	4.06867	0.683132	5.95592	2.5862e-09	1.15312e-07	hsp90aa1.2	565155
ENSDARG00000097207	28.2769	-8.04603	1.35124	-5.95456	2.60776e-09	1.1604e-07	NA	NA
ENSDARG00000098646	1461.33	1.05918	0.178037	5.94919	2.69475e-09	1.1967e-07	mthfd2	100004977
ENSDARG00000040815	311.01	-2.83	0.475923	-5.94635	2.74183e-09	1.21509e-07	tsku	325958
ENSDARG00000039534	51.4095	-9.63455	1.62033	-5.94604	2.74712e-09	1.21509e-07	rrh	447916
ENSDARG00000057121	222.129	3.14399	0.52881	5.94541	2.75774e-09	1.21736e-07	c7b	570832
ENSDARG00000005853	240.541	-1.62164	0.272879	-5.9427	2.80361e-09	1.23515e-07	slc25a6	566370
ENSDARG00000021550	545.679	-2.0896	0.351696	-5.9415	2.82422e-09	1.24176e-07	rad23b	393536
ENSDARG00000059304	4702.18	2.42515	0.408485	5.93694	2.90398e-09	1.2743e-07	chchd2	393740
ENSDARG00000078551	31.6345	-6.86224	1.15597	-5.93635	2.91443e-09	1.27636e-07	zgc:171242	100126807
ENSDARG00000077297	1741.66	0.918572	0.154812	5.93348	2.96583e-09	1.29631e-07	nbr1a	337168
ENSDARG00000079497	16831.2	-1.77397	0.299054	-5.93196	2.99331e-09	1.30574e-07	tcima	541345
ENSDARG00000063577	597.186	2.05259	0.346054	5.93143	3.00303e-09	1.30741e-07	klhl35	570873
ENSDARG00000021372	12689.1	1.32299	0.223074	5.93071	3.01623e-09	1.31058e-07	tob1b	406245
ENSDARG00000087623	5416.7	1.37319	0.231748	5.92537	3.11603e-09	1.3513e-07	NA	NA
ENSDARG00000075352	1184.34	1.37519	0.232154	5.92358	3.15011e-09	1.36341e-07	brinp3b	100330048
ENSDARG00000021140	1697.54	-1.61855	0.273286	-5.92256	3.16977e-09	1.36924e-07	pabpc1b	393856
ENSDARG00000009511	270.375	3.0748	0.51979	5.91546	3.30949e-09	1.42405e-07	tnfa	405785
ENSDARG00000102228	1092.36	2.82436	0.477431	5.91575	3.30374e-09	1.42405e-07	si:dkey-171c9.3	100005938
ENSDARG00000086159	53.4482	5.17833	0.87551	5.91465	3.32588e-09	1.42832e-07	si:ch73-206d17.1	561155
ENSDARG00000074275	112.58	-2.98387	0.504685	-5.91235	3.37271e-09	1.44563e-07	limch1a	561940
ENSDARG00000069946	108.787	-8.32483	1.40826	-5.91145	3.39114e-09	1.45073e-07	itga6b	541320
ENSDARG00000043249	3376.64	-1.37485	0.23265	-5.90952	3.43101e-09	1.46496e-07	irf1b	792160
ENSDARG00000033009	4241.12	-1.17767	0.199386	-5.90648	3.495e-09	1.48941e-07	h3f3c	336231
ENSDARG00000014215	1033.35	-1.69528	0.287299	-5.90075	3.61844e-09	1.53905e-07	cdh13	558732
ENSDARG00000055999	477.258	-1.92999	0.32719	-5.89869	3.66393e-09	1.55542e-07	si:ch211-59d17.3	100003763
ENSDARG00000036863	72.8616	-6.94135	1.17682	-5.89837	3.67102e-09	1.55544e-07	si:ch211-94l19.4	559562
ENSDARG00000091598	453.94	1.41417	0.239813	5.89696	3.70269e-09	1.56587e-07	LOC100536673	100536673
ENSDARG00000067925	40.8107	7.39332	1.25401	5.89577	3.72946e-09	1.57419e-07	sstr1b	557645
ENSDARG00000095482	35.3101	8.14936	1.38266	5.89396	3.77052e-09	1.58849e-07	si:dkey-26i13.3	797641
ENSDARG00000101310	49.0115	6.04708	1.02623	5.89254	3.8031e-09	1.59918e-07	NA	NA
ENSDARG00000042845	36.7899	-8.42282	1.43011	-5.88961	3.87104e-09	1.62466e-07	oxt	352920
ENSDARG00000069102	1545.39	-1.21795	0.207086	-5.88135	4.06924e-09	1.70462e-07	zgc:112962	548348
ENSDARG00000036791	470.329	-1.47642	0.251164	-5.87829	4.14538e-09	1.73324e-07	dnmt3bb.1	317744
ENSDARG00000004964	827.458	-2.8583	0.487142	-5.86747	4.42485e-09	1.8466e-07	cyp4t8	387527
ENSDARG00000015576	1584.36	1.91522	0.32654	5.86519	4.48621e-09	1.86869e-07	itprip	550570
ENSDARG00000033182	943.148	-1.61955	0.276607	-5.85506	4.76846e-09	1.98253e-07	arl4ab	338267
ENSDARG00000040764	1173.81	-1.91383	0.327056	-5.8517	4.86571e-09	2.01918e-07	id1	30493
ENSDARG00000088234	73.2632	2.69001	0.459882	5.84934	4.93534e-09	2.03663e-07	si:ch211-217k17.12	559555
ENSDARG00000069980	804.971	-1.0215	0.174629	-5.84953	4.92959e-09	2.03663e-07	lman1	559775
ENSDARG00000063026	622.14	-3.91983	0.670089	-5.84972	4.92406e-09	2.03663e-07	mlc1	559990
ENSDARG00000105239	396.579	-2.05928	0.352732	-5.83809	5.28029e-09	2.17493e-07	ecm1b	100332249
ENSDARG00000070972	66.5301	-6.53676	1.11983	-5.83729	5.30551e-09	2.18127e-07	si:ch211-81a5.8	560648
ENSDARG00000009169	486.918	-1.47591	0.252932	-5.83522	5.37207e-09	2.20454e-07	mob1ba	393169
ENSDARG00000090943	35.4807	6.48547	1.11262	5.82899	5.5764e-09	2.28416e-07	LOC100002960	100002960
ENSDARG00000036811	875.556	-1.11378	0.191272	-5.82299	5.78052e-09	2.3634e-07	ifrd2	445227
ENSDARG00000029544	456.048	-2.83796	0.488304	-5.81187	6.17784e-09	2.5212e-07	id2b	321364
ENSDARG00000100892	37.2163	-7.70321	1.32693	-5.8053	6.42491e-09	2.61721e-07	cfap53	567344
ENSDARG00000052330	1737.17	1.90424	0.32809	5.80402	6.47431e-09	2.63249e-07	slc4a2b	570716
ENSDARG00000101356	745.164	3.10228	0.534683	5.80209	6.5492e-09	2.65806e-07	NA	NA
ENSDARG00000103484	37.6404	-8.46192	1.45861	-5.80136	6.57797e-09	2.66486e-07	si:ch211-215k15.5	797003
ENSDARG00000096025	28.4265	7.83659	1.35238	5.79466	6.84605e-09	2.7684e-07	taar20c1	100001919
ENSDARG00000036291	190.226	-3.36987	0.581756	-5.79258	6.93127e-09	2.79776e-07	nucb2b	326050
ENSDARG00000035563	125.73	-2.50847	0.433963	-5.78038	7.4533e-09	3.003e-07	znf703	114429
ENSDARG00000075467	85.504	-4.76639	0.824631	-5.78003	7.46869e-09	3.00374e-07	shisa3	791180
ENSDARG00000009823	219.246	-3.51435	0.608194	-5.77834	7.54414e-09	3.02859e-07	pou3f1	30398
ENSDARG00000068602	1732.03	2.03933	0.353042	5.77645	7.62931e-09	3.05724e-07	dalrd3	571036
ENSDARG00000100743	331.686	-1.93591	0.335485	-5.77048	7.90454e-09	3.16182e-07	NA	NA
ENSDARG00000051888	2971.4	1.05088	0.182273	5.76542	8.14546e-09	3.25231e-07	ist1	321460
ENSDARG00000045051	57.2381	-3.83223	0.664763	-5.76481	8.17505e-09	3.25826e-07	slc16a3	327276
ENSDARG00000058257	2051.43	1.06301	0.18449	5.7619	8.31721e-09	3.30897e-07	slc39a1	321324
ENSDARG00000040161	200.355	-2.84106	0.493202	-5.76044	8.3893e-09	3.33166e-07	zgc:92287	436879
ENSDARG00000101413	6340.03	1.94834	0.338953	5.74813	9.02365e-09	3.57717e-07	dusp7	327246
ENSDARG00000026052	43.8132	-6.35761	1.10681	-5.74407	9.24269e-09	3.65746e-07	ccdc3a	560952
ENSDARG00000042259	957.862	1.63461	0.284659	5.74235	9.33711e-09	3.68824e-07	tgfbr1b	792928
ENSDARG00000092583	41.5363	6.61115	1.15169	5.7404	9.44507e-09	3.72425e-07	NA	NA
ENSDARG00000092556	43.9756	-6.098	1.06416	-5.73031	1.00246e-08	3.94575e-07	si:ch211-214j8.12	100000539
ENSDARG00000020893	11981.7	1.17798	0.205815	5.7235	1.0435e-08	4.09998e-07	slc25a55a	406717
ENSDARG00000097082	250.745	-1.80071	0.314806	-5.72006	1.06487e-08	4.17656e-07	im:7152348	559250
ENSDARG00000074153	54.9224	4.60751	0.805957	5.71682	1.08535e-08	4.24935e-07	slitrk5b	100331252
ENSDARG00000074287	2204.9	1.75757	0.307502	5.71564	1.09293e-08	4.2715e-07	sptlc2b	557286
ENSDARG00000088143	42.7412	-7.33428	1.28333	-5.71504	1.0968e-08	4.27906e-07	sema4gb	100534852
ENSDARG00000042210	83.2709	-3.83133	0.671001	-5.70987	1.13063e-08	4.4033e-07	sema3ab	30267
ENSDARG00000100246	26.464	7.73276	1.3552	5.70599	1.15666e-08	4.49676e-07	si:ch73-264i18.3	101886585
ENSDARG00000056502	44.7294	-8.69287	1.52355	-5.70568	1.15877e-08	4.4971e-07	si:ch73-334d15.4	796217
ENSDARG00000070570	146.706	-2.60708	0.456952	-5.70537	1.16091e-08	4.4975e-07	ppp4ca	100003080
ENSDARG00000103260	31.0247	4.93617	0.865281	5.7047	1.16548e-08	4.50735e-07	si:dkey-29d5.2	100321895
ENSDARG00000099532	2343.13	-0.867367	0.152237	-5.69746	1.21604e-08	4.69468e-07	ubl3a	324710
ENSDARG00000032849	4177.75	1.9753	0.346811	5.69561	1.22935e-08	4.73781e-07	ndrg1a	792085
ENSDARG00000060766	548.014	1.64324	0.288703	5.6918	1.25706e-08	4.82915e-07	pxnb	565130
ENSDARG00000103306	60.4219	-3.24603	0.570303	-5.69175	1.25741e-08	4.82915e-07	si:dkey-27n6.9	101882283
ENSDARG00000102367	1663.34	1.06082	0.186449	5.68962	1.27324e-08	4.8815e-07	ndfip1l	436776
ENSDARG00000026417	56.0571	5.96038	1.04793	5.68774	1.28729e-08	4.92682e-07	ccr12b.2	568139
ENSDARG00000069332	32.496	-8.23341	1.44863	-5.68359	1.31897e-08	5.03938e-07	tmem72	562321
ENSDARG00000044034	355.304	1.31479	0.231527	5.67878	1.35661e-08	5.17427e-07	tmem86a	541385
ENSDARG00000088745	2143.07	2.76214	0.486518	5.67738	1.36774e-08	5.20777e-07	zgc:173915	100126122
ENSDARG00000076667	40263.2	1.9248	0.339064	5.67679	1.37242e-08	5.2166e-07	ccng1	171473
ENSDARG00000030961	79.2917	-4.6908	0.826388	-5.67627	1.3766e-08	5.22356e-07	ak8	553671
ENSDARG00000093602	83.1621	-3.43249	0.604808	-5.67533	1.38421e-08	5.24343e-07	NA	NA
ENSDARG00000055514	28.1634	7.82201	1.37835	5.67489	1.38778e-08	5.24799e-07	icn2	100005083
ENSDARG00000071065	1097.05	1.82915	0.322525	5.67135	1.41675e-08	5.34843e-07	g6pd	570579
ENSDARG00000077728	258.275	-1.26993	0.224037	-5.66841	1.44131e-08	5.43187e-07	supv3l1	570852
ENSDARG00000069537	36.324	-3.04113	0.536597	-5.66744	1.44943e-08	5.45319e-07	si:dkey-238c7.16	559078
ENSDARG00000069763	2386.95	1.06717	0.188562	5.65951	1.51806e-08	5.69208e-07	etv5a	337626
ENSDARG00000007553	85.5602	-9.63868	1.70302	-5.65975	1.51589e-08	5.69208e-07	opn4.1	352918
ENSDARG00000001557	899.123	1.74406	0.308499	5.65338	1.57325e-08	5.88905e-07	tomm34	323361
ENSDARG00000042667	3959.75	2.2378	0.39602	5.65072	1.5978e-08	5.97088e-07	klf2a	117508
ENSDARG00000092396	53.2527	4.9776	0.88155	5.64642	1.63823e-08	6.11164e-07	NA	NA
ENSDARG00000039931	3742.39	1.11576	0.197635	5.64558	1.64627e-08	6.13132e-07	slc25a33	406436
ENSDARG00000071497	1046.21	-2.29548	0.407026	-5.63963	1.70412e-08	6.33611e-07	zic3	368263
ENSDARG00000034650	709.155	-4.61433	0.81848	-5.63768	1.72354e-08	6.3976e-07	fabp7b	407736
ENSDARG00000044514	460.497	-1.38991	0.246778	-5.63226	1.77867e-08	6.5912e-07	st6gal1	445376
ENSDARG00000005163	1851.71	1.12607	0.200373	5.61987	1.91102e-08	7.06983e-07	efr3a	393800
ENSDARG00000075733	956.411	1.24058	0.22098	5.61398	1.97728e-08	7.30276e-07	zyx	564246
ENSDARG00000104495	378.405	-3.03876	0.541574	-5.61098	2.01185e-08	7.41805e-07	pltp	445125
ENSDARG00000054447	1187.86	1.3814	0.246249	5.60977	2.026e-08	7.45784e-07	slc29a1b	100331439
ENSDARG00000056059	235.996	-1.77728	0.317041	-5.60584	2.07253e-08	7.61645e-07	rangap1b	568424
ENSDARG00000105023	1854.14	1.91331	0.341333	5.6054	2.07778e-08	7.6218e-07	selplg	100884146
ENSDARG00000074906	757.109	1.80926	0.322786	5.60514	2.08086e-08	7.6218e-07	nuf2	393280
ENSDARG00000101906	26.0907	7.7121	1.37843	5.59483	2.20833e-08	8.07536e-07	zgc:113442	503592
ENSDARG00000033307	7754.32	0.888176	0.15876	5.59446	2.21309e-08	8.07943e-07	igf2b	324215
ENSDARG00000077138	489.646	-1.77347	0.317212	-5.5908	2.2603e-08	8.23821e-07	zgc:195173	792613
ENSDARG00000074815	45.4329	-6.99672	1.25174	-5.58957	2.27629e-08	8.28285e-07	mxra5a	100151112
ENSDARG00000102261	73.0316	-4.2575	0.762221	-5.58566	2.32821e-08	8.45787e-07	rsph1	100003444
ENSDARG00000015964	37.8528	-9.19527	1.64685	-5.58355	2.35653e-08	8.54675e-07	zgc:153311	751666
ENSDARG00000077690	222.602	-2.67399	0.479202	-5.58008	2.40404e-08	8.70484e-07	mb21d2	564222
ENSDARG00000079939	5420.62	0.834276	0.149788	5.56973	2.55137e-08	9.20819e-07	jmjd1cb	558436
ENSDARG00000070230	96.3097	-2.5415	0.456293	-5.56988	2.5492e-08	9.20819e-07	aldh1l2	100333269
ENSDARG00000026766	6188.62	1.47605	0.265069	5.56856	2.56857e-08	9.2552e-07	bcl2l10	373113
ENSDARG00000007582	67.866	2.73596	0.492036	5.56049	2.69026e-08	9.64662e-07	si:ch1073-155h21.1	323944
ENSDARG00000094025	815.682	1.33115	0.239386	5.56067	2.6874e-08	9.64662e-07	si:dkey-237j10.2	568721
ENSDARG00000103388	1310.58	1.12831	0.202904	5.56077	2.68581e-08	9.64662e-07	znf609a	793767
ENSDARG00000058358	7290.38	1.90716	0.343301	5.55537	2.77029e-08	9.91753e-07	krt8	797433
ENSDARG00000016080	1183.14	-1.26304	0.227392	-5.55446	2.78476e-08	9.95327e-07	nob1	557254
ENSDARG00000043802	3184.74	1.92347	0.346365	5.55331	2.80306e-08	9.99921e-07	ms4a17a.9	541383
ENSDARG00000016733	742.019	-2.00996	0.361971	-5.55281	2.81111e-08	9.99921e-07	psat1	327512
ENSDARG00000010132	188.267	-3.14086	0.565634	-5.55281	2.81115e-08	9.99921e-07	dacha	192121
ENSDARG00000104949	989.612	-3.75641	0.677131	-5.54754	2.89725e-08	1.02889e-06	slc27a1b	553512
ENSDARG00000095156	30.8321	7.95344	1.43462	5.54393	2.95757e-08	1.04863e-06	taar20w	103911778
ENSDARG00000060796	820.149	-2.13208	0.38463	-5.54321	2.96982e-08	1.0513e-06	slc20a2	558346
ENSDARG00000030357	352.603	4.59758	0.829484	5.5427	2.97838e-08	1.05264e-06	zgc:66313	393400
ENSDARG00000096774	244.202	2.43004	0.438777	5.5382	3.05593e-08	1.07833e-06	NA	NA
ENSDARG00000090418	1120.65	-1.29031	0.233758	-5.51983	3.39325e-08	1.19546e-06	wdsub1	777721
ENSDARG00000045414	445.082	-3.69926	0.67058	-5.5165	3.45811e-08	1.21638e-06	elovl2	678614
ENSDARG00000073870	209.299	-7.09696	1.28686	-5.51493	3.48923e-08	1.22538e-06	gdpd2	563198
ENSDARG00000056732	1638.25	-3.26204	0.592022	-5.51	3.58841e-08	1.25822e-06	LOC100149863	100149863
ENSDARG00000062959	31.042	5.76411	1.04634	5.50881	3.61268e-08	1.26273e-06	zgc:158785	791214
ENSDARG00000025046	46.9469	-5.43788	0.987116	-5.50885	3.61182e-08	1.26273e-06	NA	NA
ENSDARG00000091619	1794.55	1.18649	0.215438	5.50736	3.64257e-08	1.27117e-06	mvb12ba	767667
ENSDARG00000038205	35.3856	-8.351	1.51694	-5.50517	3.68814e-08	1.28505e-06	her2	30300
ENSDARG00000022845	284.303	-2.44193	0.443724	-5.50328	3.72798e-08	1.29689e-06	lias	393528
ENSDARG00000039325	386.307	1.6804	0.305425	5.50183	3.75866e-08	1.30552e-06	pmepa1	436853
ENSDARG00000076264	32.5746	6.36554	1.15772	5.49835	3.83366e-08	1.32948e-06	zgc:195170	100170800
ENSDARG00000101849	7912.69	1.44879	0.263621	5.49573	3.89108e-08	1.34728e-06	adipor2	560140
ENSDARG00000081270	16759.4	-5.12024	0.931796	-5.49502	3.90657e-08	1.35054e-06	rn7sk	100272168
ENSDARG00000008434	3559.15	1.44281	0.262687	5.4925	3.96278e-08	1.36784e-06	bcl2l1	114401
ENSDARG00000002952	266.224	-2.81377	0.512711	-5.48801	4.06484e-08	1.40088e-06	smo	30225
ENSDARG00000027611	79.8918	-10.265	1.87134	-5.48536	4.12617e-08	1.41981e-06	cavin2a	402824
ENSDARG00000001873	731.28	-2.97216	0.542041	-5.48327	4.17528e-08	1.43448e-06	phgdh	321928
ENSDARG00000011122	5610.44	2.19733	0.401467	5.47325	4.41851e-08	1.5157e-06	pptc7a	492506
ENSDARG00000090783	4108.03	2.39685	0.438715	5.46334	4.67262e-08	1.59609e-06	mfap4	405825
ENSDARG00000010844	924.607	1.26653	0.231819	5.46345	4.66974e-08	1.59609e-06	kras	445289
ENSDARG00000058008	268.772	-3.16978	0.580199	-5.46327	4.67447e-08	1.59609e-06	six3a	30635
ENSDARG00000075126	45.3716	4.1834	0.768347	5.44467	5.19006e-08	1.76941e-06	si:dkey-84j12.1	563965
ENSDARG00000073952	1328.5	1.13118	0.207837	5.44262	5.25026e-08	1.78718e-06	slc4a7	568872
ENSDARG00000040046	140.003	-9.13165	1.67807	-5.44175	5.27597e-08	1.79318e-06	snai2	494038
ENSDARG00000100524	1397.18	1.07095	0.196859	5.44017	5.32287e-08	1.80635e-06	abca3b	564344
ENSDARG00000020239	357.384	-3.45439	0.635072	-5.43937	5.34682e-08	1.81171e-06	lpin1	799099
ENSDARG00000063621	28.8974	-8.07916	1.48557	-5.43842	5.37543e-08	1.81862e-06	aadac	100148912
ENSDARG00000090656	381.097	2.38741	0.439115	5.43687	5.4225e-08	1.82896e-06	NA	NA
ENSDARG00000040266	70.0821	-6.29251	1.15735	-5.43701	5.41822e-08	1.82896e-06	sox19b	64812
ENSDARG00000003041	397.874	1.97678	0.363663	5.43576	5.45622e-08	1.83753e-06	LOC100334245	100334245
ENSDARG00000096569	81.249	-2.59858	0.478681	-5.42863	5.6789e-08	1.90963e-06	NA	NA
ENSDARG00000004635	938.85	-2.05217	0.378059	-5.42818	5.69301e-08	1.91147e-06	epha7	562195
ENSDARG00000011777	551.505	-1.37772	0.254031	-5.42344	5.84637e-08	1.95999e-06	cttn	445561
ENSDARG00000074289	238.598	1.41686	0.261431	5.41961	5.97292e-08	1.9994e-06	tuba4l	327377
ENSDARG00000012450	9764.78	1.73813	0.320827	5.41765	6.03859e-08	2.01833e-06	vmp1	336789
ENSDARG00000101280	276.721	-1.7471	0.322546	-5.41659	6.07479e-08	2.02737e-06	NA	NA
ENSDARG00000044225	4032.05	1.69115	0.313069	5.40184	6.59621e-08	2.19807e-06	si:dkey-27b3.2	561662
ENSDARG00000027249	33234.3	1.08252	0.200565	5.39734	6.76362e-08	2.25048e-06	btg1	114432
ENSDARG00000078076	371.135	4.73733	0.877928	5.39603	6.8131e-08	2.26354e-06	nab2	100005680
ENSDARG00000045706	250.686	-2.55556	0.47364	-5.39557	6.83077e-08	2.26601e-06	tspan9b	431733
ENSDARG00000092889	55.1189	-4.18688	0.776199	-5.39408	6.88737e-08	2.28138e-06	zgc:194246	100005931
ENSDARG00000079191	307.715	-2.85079	0.528646	-5.39262	6.94371e-08	2.29661e-06	zgc:172122	571844
ENSDARG00000091503	149.697	-7.54341	1.39946	-5.39022	7.03719e-08	2.32405e-06	fads6	100538024
ENSDARG00000075672	227.145	-1.66807	0.309503	-5.38952	7.06478e-08	2.32969e-06	pms2	565276
ENSDARG00000089368	477.215	-1.22632	0.227567	-5.38882	7.09216e-08	2.33522e-06	hopx	386589
ENSDARG00000052124	306.972	-1.7763	0.329643	-5.38856	7.10259e-08	2.33522e-06	accs	541510
ENSDARG00000100166	299.75	-2.27491	0.422467	-5.38483	7.2513e-08	2.38058e-06	si:dkeyp-9d4.3	100148061
ENSDARG00000053381	442.239	-1.76097	0.32741	-5.3785	7.51082e-08	2.46213e-06	plpp1a	569053
ENSDARG00000039682	24.9015	7.645	1.42164	5.37758	7.54917e-08	2.47104e-06	si:ch211-121a2.2	564515
ENSDARG00000013730	4322.6	-3.95709	0.735928	-5.377	7.5736e-08	2.47538e-06	slc4a4a	568631
ENSDARG00000102940	31.8673	8.00117	1.48821	5.37636	7.60076e-08	2.4806e-06	NA	NA
ENSDARG00000030289	183.111	-2.9589	0.550528	-5.37466	7.67289e-08	2.50046e-06	jag1a	140421
ENSDARG00000010572	3952.09	2.06859	0.384954	5.37361	7.71757e-08	2.51133e-06	slc25a25a	406541
ENSDARG00000010878	387.151	2.09898	0.390802	5.37094	7.83251e-08	2.54499e-06	cdkn1ca	399483
ENSDARG00000043081	13053.4	1.64087	0.305623	5.36893	7.92062e-08	2.56985e-06	ctsz	450022
ENSDARG00000056922	99.3971	-9.85536	1.8362	-5.36727	7.99388e-08	2.58983e-06	ltbp1	562072
ENSDARG00000093702	120.222	-1.87623	0.349762	-5.36432	8.12557e-08	2.62865e-06	si:dkey-126g1.9	792999
ENSDARG00000039489	631.259	-1.69114	0.315386	-5.36214	8.22429e-08	2.65671e-06	git1	568935
ENSDARG00000058960	26.7448	7.74772	1.44552	5.35982	8.3304e-08	2.68707e-06	otol1b	572364
ENSDARG00000062854	26.8232	-6.66268	1.24335	-5.35867	8.38372e-08	2.70034e-06	sdk1b	555553
ENSDARG00000037427	29.6354	6.10047	1.13882	5.35683	8.46963e-08	2.72405e-06	si:ch211-39a7.1	566141
ENSDARG00000098461	220.483	2.03338	0.379632	5.3562	8.49902e-08	2.72954e-06	si:dkey-11f4.14	572028
ENSDARG00000041141	30.7762	6.98196	1.30376	5.35524	8.54433e-08	2.74012e-06	cryba1a	436683
ENSDARG00000042866	37.2068	-9.16735	1.71211	-5.3544	8.58404e-08	2.74888e-06	cx35.4	550380
ENSDARG00000042759	20.0054	-6.20943	1.16062	-5.35007	8.79197e-08	2.8114e-06	cnstb	566273
ENSDARG00000096950	26.4404	-7.95172	1.48671	-5.34852	8.86756e-08	2.83149e-06	si:ch211-116o3.6	101886499
ENSDARG00000104099	41.7035	8.38908	1.5686	5.34813	8.88687e-08	2.83357e-06	NA	NA
ENSDARG00000052690	1752.83	-1.38684	0.259356	-5.34725	8.93022e-08	2.8433e-06	arrdc3a	566685
ENSDARG00000097827	823.69	-2.15833	0.403659	-5.34691	8.94699e-08	2.84455e-06	lrp1aa	563149
ENSDARG00000077962	126.65	1.92031	0.359275	5.34497	9.04305e-08	2.8681e-06	gltpb	568746
ENSDARG00000101777	40.7996	-7.28359	1.36272	-5.3449	9.04693e-08	2.8681e-06	pdlim5a	436927
ENSDARG00000078473	1722.1	-1.32474	0.247951	-5.34278	9.15341e-08	2.89771e-06	nucks1a	447862
ENSDARG00000020711	237.709	-2.35488	0.441548	-5.33324	9.64755e-08	3.04978e-06	LOC100330864	100330864
ENSDARG00000077489	75.8318	2.63095	0.493368	5.33263	9.68024e-08	3.05576e-06	lrfn2b	558484
ENSDARG00000099238	367.528	-3.58124	0.671865	-5.3303	9.80517e-08	3.09079e-06	rasd4	553052
ENSDARG00000051940	922.281	2.47725	0.464912	5.32842	9.90722e-08	3.11852e-06	ugt2a2	553952
ENSDARG00000092066	1081.99	2.56569	0.481708	5.32624	1.00268e-07	3.15167e-06	NA	NA
ENSDARG00000061421	37.3262	5.23015	0.982204	5.32491	1.01001e-07	3.17021e-06	brsk2a	100334759
ENSDARG00000035961	34.3956	4.78044	0.898588	5.31995	1.03797e-07	3.25339e-06	kcng2	562421
ENSDARG00000087293	45.2776	-5.35382	1.00689	-5.31718	1.05388e-07	3.29859e-06	LOC108183562	108183562
ENSDARG00000079009	4015.45	1.06999	0.201284	5.3158	1.06187e-07	3.31892e-06	abca1b	100136868
ENSDARG00000104106	72.9968	-2.85414	0.537219	-5.3128	1.07953e-07	3.36934e-06	NA	NA
ENSDARG00000069752	293.54	-2.09243	0.394444	-5.30475	1.12827e-07	3.51654e-06	ckba	564694
ENSDARG00000063229	4704.12	1.43887	0.271327	5.30308	1.13862e-07	3.5438e-06	xpo1b	561138
ENSDARG00000045094	507.693	1.96887	0.371497	5.29982	1.1592e-07	3.59799e-06	si:dkey-222b8.1	560317
ENSDARG00000092176	65.082	-2.79558	0.527487	-5.2998	1.15928e-07	3.59799e-06	NA	NA
ENSDARG00000077710	38.1018	-4.76944	0.900127	-5.29863	1.16675e-07	3.6161e-06	nlgn1	100002610
ENSDARG00000008757	744.846	2.33735	0.441601	5.29291	1.20387e-07	3.72593e-06	entpd6	550560
ENSDARG00000059235	111.751	5.1109	0.966319	5.28904	1.22961e-07	3.7847e-06	zgc:113274	552925
ENSDARG00000105100	170.62	-1.86785	0.353147	-5.28915	1.22885e-07	3.7847e-06	NA	NA
ENSDARG00000059610	209.416	-2.98562	0.564494	-5.28903	1.22968e-07	3.7847e-06	gpr146	565192
ENSDARG00000100560	48.5981	-7.09166	1.34069	-5.28955	1.22616e-07	3.7847e-06	zfpm2b	568464
ENSDARG00000018423	156.929	-4.23886	0.801597	-5.28801	1.23652e-07	3.80046e-06	sulf2a	393910
ENSDARG00000101009	12270.9	1.50089	0.284161	5.28183	1.27901e-07	3.9256e-06	cited4b	100006037
ENSDARG00000100057	496.13	-1.85361	0.351113	-5.27924	1.29721e-07	3.97594e-06	ppfibp1b	561961
ENSDARG00000035578	603.992	-3.15001	0.59674	-5.2787	1.30104e-07	3.98218e-06	hs3st1l2	562344
ENSDARG00000063313	1271.03	2.77263	0.525377	5.27741	1.31022e-07	4.00475e-06	plbd1	569736
ENSDARG00000041414	597	1.75147	0.331962	5.27612	1.3195e-07	4.02756e-06	bmf2	751764
ENSDARG00000079129	33.2909	5.46849	1.03661	5.27539	1.32477e-07	4.03408e-06	opn4xa	100331502
ENSDARG00000094730	856.453	-2.69967	0.511756	-5.27532	1.32528e-07	4.03408e-06	acbd7	619256
ENSDARG00000016348	71.0952	3.81414	0.723815	5.2695	1.36795e-07	4.15828e-06	dip2bb	568954
ENSDARG00000057598	4972.56	-2.7084	0.514199	-5.26723	1.38496e-07	4.20422e-06	s100b	436825
ENSDARG00000043740	32.394	-5.65743	1.07431	-5.26612	1.3934e-07	4.22403e-06	efcab11	550510
ENSDARG00000063144	212.662	2.32732	0.442106	5.26417	1.40822e-07	4.25733e-06	shisa7b	100034520
ENSDARG00000045979	1178.61	-3.07848	0.584785	-5.26428	1.40736e-07	4.25733e-06	zgc:153704	767759
ENSDARG00000036147	665.546	2.38094	0.45244	5.26245	1.42152e-07	4.29166e-06	ano5b	560102
ENSDARG00000016981	225.938	-2.07272	0.394175	-5.25837	1.45334e-07	4.38178e-06	bcar3	570610
ENSDARG00000043705	225.956	2.4301	0.462275	5.25682	1.46568e-07	4.41297e-06	mob3c	431738
ENSDARG00000053884	1503.56	1.64585	0.313311	5.2531	1.4956e-07	4.49695e-06	med13a	100004024
ENSDARG00000078147	100.02	-2.23818	0.4261	-5.25272	1.49873e-07	4.50025e-06	il10	553957
ENSDARG00000017230	2640.85	1.03036	0.19621	5.25132	1.51012e-07	4.52833e-06	fbxw11b	406825
ENSDARG00000057206	29.8115	-8.12476	1.54748	-5.2503	1.51849e-07	4.54725e-06	nmt1b	562651
ENSDARG00000042725	39409	2.04806	0.390104	5.25003	1.52073e-07	4.54781e-06	cebpb	140814
ENSDARG00000086877	1132.31	-1.36597	0.260577	-5.2421	1.58759e-07	4.74137e-06	NA	NA
ENSDARG00000101482	1899.48	1.22735	0.234205	5.24051	1.60138e-07	4.77611e-06	hk2	406339
ENSDARG00000090396	3338.63	1.78449	0.340618	5.23898	1.61468e-07	4.80931e-06	si:cabz01074946.1	100331505
ENSDARG00000032131	44.8094	4.68522	0.894735	5.23643	1.63708e-07	4.8695e-06	drd3	282554
ENSDARG00000035609	24.4075	5.92772	1.13222	5.23549	1.64544e-07	4.88781e-06	mtnr1c	30661
ENSDARG00000092829	53.5752	3.44122	0.657602	5.23299	1.6679e-07	4.94263e-06	NA	NA
ENSDARG00000029150	37403.6	0.837816	0.160104	5.23294	1.66836e-07	4.94263e-06	hsp90ab1	30573
ENSDARG00000036895	2576.51	1.07279	0.205019	5.23263	1.67113e-07	4.94423e-06	dap1b	58094
ENSDARG00000090965	767.042	1.2316	0.235528	5.22913	1.70312e-07	5.03216e-06	ripk3	100004555
ENSDARG00000103339	1824.41	-4.30462	0.823416	-5.22776	1.71576e-07	5.05997e-06	NA	NA
ENSDARG00000010785	54.7688	-7.67615	1.46838	-5.22762	1.7171e-07	5.05997e-06	thbs1b	561901
ENSDARG00000103077	23.8363	7.58162	1.45071	5.22615	1.73075e-07	5.09341e-06	si:rp71-81e14.2	100002239
ENSDARG00000079556	66.0268	2.34447	0.44868	5.22526	1.73908e-07	5.11115e-06	LOC568754	568754
ENSDARG00000019951	746.304	-1.26581	0.242279	-5.22459	1.7454e-07	5.12291e-06	sec62	563660
ENSDARG00000104225	900.274	1.43325	0.274397	5.22329	1.75775e-07	5.15236e-06	ndel1b	333957
ENSDARG00000079440	186.326	-2.93253	0.56181	-5.21979	1.79125e-07	5.24361e-06	coro2ba	560235
ENSDARG00000010641	8601.73	1.46278	0.280403	5.21671	1.82128e-07	5.32448e-06	slc20a1b	321541
ENSDARG00000094488	152.205	-3.61678	0.693815	-5.21289	1.85921e-07	5.42821e-06	NA	NA
ENSDARG00000062297	241.591	1.82976	0.351623	5.20374	1.95312e-07	5.69489e-06	soat1	564424
ENSDARG00000095603	217.659	1.92949	0.370957	5.20139	1.97807e-07	5.76006e-06	grid2ipb	559717
ENSDARG00000005394	304.534	1.13492	0.218355	5.19758	2.019e-07	5.87154e-06	dnmt3aa	553187
ENSDARG00000059558	51.9238	5.23582	1.0075	5.19684	2.02703e-07	5.88715e-06	tecta	561355
ENSDARG00000089327	1409.54	1.25827	0.242178	5.19563	2.04031e-07	5.91797e-06	crtam	101884219
ENSDARG00000102055	2108.75	-0.945049	0.18199	-5.19286	2.07093e-07	5.99894e-06	NA	NA
ENSDARG00000032820	156.662	-2.9815	0.574304	-5.19151	2.08601e-07	6.03472e-06	rxfp2a	792884
ENSDARG00000077308	1391.67	4.33033	0.8347	5.18789	2.12694e-07	6.14512e-06	gpr84	100126017
ENSDARG00000096508	19128.9	2.65247	0.511523	5.18543	2.15514e-07	6.2104e-06	NA	NA
ENSDARG00000078775	2367.42	1.33333	0.257119	5.18567	2.15245e-07	6.2104e-06	rasa2	100331895
ENSDARG00000057263	25.7154	6.72178	1.2964	5.18497	2.16054e-07	6.21786e-06	zgc:173729	798311
ENSDARG00000093313	67955.9	2.77095	0.534563	5.18358	2.17667e-07	6.25617e-06	ubb	550134
ENSDARG00000104472	7179.03	2.85845	0.551498	5.18306	2.18274e-07	6.26547e-06	NA	NA
ENSDARG00000104241	19.5944	7.29934	1.40971	5.1779	2.24396e-07	6.43289e-06	olfcs1	564219
ENSDARG00000059925	924.392	1.41056	0.272664	5.17325	2.30056e-07	6.5866e-06	usp24	325631
ENSDARG00000101317	1998.5	3.74818	0.725381	5.16719	2.37636e-07	6.79487e-06	grinaa	724005
ENSDARG00000018106	240.818	-1.50321	0.291195	-5.1622	2.4407e-07	6.96086e-06	eif2b3	394049
ENSDARG00000068828	119.994	-1.82839	0.354184	-5.16227	2.43978e-07	6.96086e-06	bloc1s3	553529
ENSDARG00000025071	1382.43	1.07653	0.208575	5.16135	2.45171e-07	6.98327e-06	brd8	337414
ENSDARG00000104312	193.5	1.94493	0.377311	5.15471	2.54018e-07	7.22598e-06	pou2af1	103908823
ENSDARG00000010085	703.709	1.64559	0.319343	5.15305	2.56285e-07	7.28112e-06	p4ha2	373132
ENSDARG00000057929	162.497	-2.07265	0.402571	-5.14853	2.62529e-07	7.44896e-06	naf1	568328
ENSDARG00000010728	238.612	2.2746	0.441854	5.14785	2.63485e-07	7.46653e-06	scin	566764
ENSDARG00000045999	95.8313	2.86825	0.557316	5.14654	2.65335e-07	7.50935e-06	saa	449557
ENSDARG00000061304	477.648	1.59551	0.31011	5.14497	2.67571e-07	7.56296e-06	ppp1r9a	560862
ENSDARG00000105293	1056.46	-0.833894	0.162125	-5.14353	2.69619e-07	7.61116e-06	srsf4	321872
ENSDARG00000014556	2056.59	1.28276	0.249421	5.14294	2.70472e-07	7.62553e-06	serpinb1l3	335119
ENSDARG00000026611	1069.9	1.71774	0.334043	5.14228	2.71431e-07	7.64065e-06	socs3b	406596
ENSDARG00000103271	1666.88	1.33851	0.260305	5.14209	2.71698e-07	7.64065e-06	pla2g15	335008
ENSDARG00000093021	32.5772	7.05983	1.37364	5.1395	2.75475e-07	7.73704e-06	si:dkey-171o17.8	100004942
ENSDARG00000021059	4981.86	1.29034	0.251177	5.13717	2.78903e-07	7.82341e-06	alas1	64608
ENSDARG00000002634	672.291	1.83135	0.356668	5.13462	2.8271e-07	7.92016e-06	b4galt1	550425
ENSDARG00000034670	1821.74	-0.82291	0.160746	-5.11932	3.06633e-07	8.57952e-06	ube2e2	445100
ENSDARG00000052494	149.581	-2.1377	0.41777	-5.11692	3.10567e-07	8.67865e-06	pcdh18b	562031
ENSDARG00000070127	348.763	2.31264	0.452047	5.11593	3.12205e-07	8.71343e-06	nfxl1	100333008
ENSDARG00000009978	1238.01	1.48385	0.290078	5.11535	3.13161e-07	8.72913e-06	icn	336655
ENSDARG00000060639	624.618	-1.46486	0.286459	-5.11369	3.15931e-07	8.79528e-06	apba2b	327160
ENSDARG00000095369	19.4965	7.29165	1.42663	5.11111	3.20266e-07	8.90477e-06	zgc:112966	541433
ENSDARG00000097281	409.753	1.95642	0.38304	5.10763	3.26227e-07	9.05434e-06	NA	NA
ENSDARG00000070396	207.503	-2.10155	0.411572	-5.10616	3.28776e-07	9.1071e-06	serpinb1l2	568898
ENSDARG00000040944	216.793	-5.32726	1.04343	-5.10551	3.29901e-07	9.12685e-06	ntd5	386628
ENSDARG00000098272	1215.25	1.32019	0.258685	5.10349	3.33454e-07	9.21365e-06	nipbla	570900
ENSDARG00000077839	197.503	2.22566	0.436208	5.10229	3.35575e-07	9.26069e-06	dhx30	570735
ENSDARG00000010384	1373.6	0.9366	0.183599	5.10133	3.37272e-07	9.29596e-06	lpar5a	322473
ENSDARG00000078319	18.6796	7.23027	1.41754	5.10057	3.38633e-07	9.32186e-06	si:ch211-280c16.1	108182909
ENSDARG00000076308	119.082	-2.37861	0.466406	-5.09987	3.39886e-07	9.34476e-06	pdp1	558728
ENSDARG00000052928	4038.4	0.772182	0.151452	5.09854	3.42288e-07	9.39914e-06	arf6b	100003206
ENSDARG00000039352	422.789	-2.39221	0.469313	-5.09725	3.4462e-07	9.45145e-06	pald1b	560385
ENSDARG00000087697	445.418	-2.66845	0.52363	-5.09605	3.46808e-07	9.49972e-06	lpl	30354
ENSDARG00000097503	157.328	-3.2759	0.642902	-5.09549	3.47845e-07	9.51635e-06	si:ch73-288o11.5	793902
ENSDARG00000078073	617.702	-1.24089	0.243677	-5.09237	3.53614e-07	9.66226e-06	nudt5	415176
ENSDARG00000098622	153.493	-1.38623	0.272275	-5.09129	3.55632e-07	9.70544e-06	ccne1	30188
ENSDARG00000061714	26.379	6.77597	1.33103	5.09075	3.56647e-07	9.72116e-06	si:dkey-45k15.1	101882842
ENSDARG00000087196	35.3529	-6.32401	1.24233	-5.09043	3.5725e-07	9.72562e-06	fibinb	550571
ENSDARG00000104777	33.7911	3.66116	0.719494	5.08852	3.60871e-07	9.81216e-06	zgc:154086	768184
ENSDARG00000095715	219.732	-2.29066	0.450404	-5.08579	3.66094e-07	9.94196e-06	NA	NA
ENSDARG00000094043	455.201	-1.15723	0.227609	-5.08429	3.68998e-07	1.00086e-05	LOC108179110	108179110
ENSDARG00000044900	69.4969	-2.39172	0.470687	-5.08134	3.7478e-07	1.0153e-05	prlhr2a	654782
ENSDARG00000012066	732.341	-9.06882	1.78672	-5.07569	3.86088e-07	1.04465e-05	dcn	64698
ENSDARG00000037091	734.47	1.43532	0.283088	5.07023	3.97342e-07	1.07379e-05	asah1a	450068
ENSDARG00000089805	268.25	-2.68218	0.529147	-5.06887	4.00191e-07	1.08018e-05	pcdh18a	572532
ENSDARG00000039486	5848.99	3.90578	0.770786	5.06726	4.03573e-07	1.08798e-05	bag3	445139
ENSDARG00000015567	601.186	-2.61282	0.51576	-5.06596	4.06339e-07	1.0941e-05	zic1	30096
ENSDARG00000078979	45.5356	-5.95337	1.17571	-5.06366	4.11275e-07	1.10605e-05	arhgef40	100151026
ENSDARG00000019426	1274.48	1.47102	0.290563	5.06264	4.13489e-07	1.11066e-05	trioa	557667
ENSDARG00000088549	33.8181	7.0802	1.39902	5.06084	4.17412e-07	1.11984e-05	si:ch1073-390k14.1	101883856
ENSDARG00000095536	24.5613	6.6729	1.31864	5.06045	4.18263e-07	1.12076e-05	si:ch211-193i15.2	100537628
ENSDARG00000104918	971.048	-1.38083	0.272887	-5.06007	4.19093e-07	1.12163e-05	NA	NA
ENSDARG00000092137	31.3754	-6.13592	1.21309	-5.05808	4.2349e-07	1.13203e-05	si:dkey-4i23.5	103910067
ENSDARG00000021442	866.799	-1.56831	0.310218	-5.05551	4.29248e-07	1.14604e-05	cdh11	30461
ENSDARG00000078425	123.717	2.17845	0.431422	5.04947	4.4304e-07	1.18144e-05	oat	572518
ENSDARG00000102706	394.571	2.72138	0.539355	5.04562	4.52049e-07	1.20113e-05	NA	NA
ENSDARG00000061490	1726.92	-1.39006	0.275498	-5.04563	4.52027e-07	1.20113e-05	u2surp	567461
ENSDARG00000071224	721.682	-2.09759	0.415719	-5.04568	4.51917e-07	1.20113e-05	si:ch211-133n4.4	559260
ENSDARG00000090575	44.8119	-5.4852	1.08759	-5.04345	4.57213e-07	1.21339e-05	LOC100535316	100535316
ENSDARG00000016793	79.5456	2.52999	0.501707	5.04276	4.58874e-07	1.21635e-05	crybb1l2	560055
ENSDARG00000042065	111.859	3.51806	0.697708	5.04231	4.59941e-07	1.21772e-05	eef2a.2	568904
ENSDARG00000007204	722.426	-1.52663	0.302793	-5.0418	4.61162e-07	1.21949e-05	si:ch211-195b21.5	563381
ENSDARG00000013926	2006.5	-1.91688	0.380813	-5.03366	4.81202e-07	1.27097e-05	slc16a9a	795588
ENSDARG00000089626	2579.47	1.41333	0.280864	5.03206	4.85234e-07	1.28009e-05	ptges3b	415227
ENSDARG00000037158	529.852	-1.21425	0.24145	-5.02899	4.93063e-07	1.2992e-05	rcc1	406457
ENSDARG00000104649	42.8466	-3.33982	0.66441	-5.02674	4.98884e-07	1.31298e-05	si:dkey-40c23.3	103911798
ENSDARG00000100346	22.4102	7.49252	1.49121	5.02446	5.04858e-07	1.32712e-05	si:ch211-194m7.4	100331859
ENSDARG00000090315	36.2424	-7.69587	1.53175	-5.02423	5.05461e-07	1.32713e-05	prokr1b	798231
ENSDARG00000068710	167.191	-8.37153	1.66737	-5.02079	5.14603e-07	1.34954e-05	nid1a	562690
ENSDARG00000078731	1311.39	-1.3464	0.268309	-5.01811	5.2183e-07	1.36687e-05	si:dkey-85k7.12	556241
ENSDARG00000062954	995.287	-1.44623	0.288269	-5.01695	5.24987e-07	1.37229e-05	clk2a	558981
ENSDARG00000091625	78.2756	-1.99754	0.398162	-5.01689	5.25136e-07	1.37229e-05	LOC556106	556106
ENSDARG00000070581	127.641	3.96619	0.791296	5.01227	5.37913e-07	1.40402e-05	ggact.1	777609
ENSDARG00000017606	969.915	1.34345	0.268151	5.01007	5.44097e-07	1.41849e-05	sys1	336339
ENSDARG00000033804	1748.94	1.36432	0.272386	5.00879	5.47746e-07	1.42633e-05	snx27a	566205
ENSDARG00000102295	357.618	-2.36343	0.471928	-5.00802	5.49931e-07	1.43034e-05	dnaja3b	394242
ENSDARG00000087779	287.957	-1.37051	0.273702	-5.00732	5.51925e-07	1.43384e-05	pum3	553068
ENSDARG00000078359	268.484	-5.56787	1.11243	-5.00512	5.58276e-07	1.44864e-05	endouc	562040
ENSDARG00000089429	29.1889	6.92456	1.38427	5.00232	5.66452e-07	1.46814e-05	NA	NA
ENSDARG00000054858	334.745	-1.2154	0.242989	-5.00187	5.67768e-07	1.46983e-05	tp53bp2b	568138
ENSDARG00000078363	184.954	4.27983	0.855879	5.00051	5.71797e-07	1.47681e-05	mcoln3a	100334819
ENSDARG00000099953	26.8259	-6.65052	1.32994	-5.00062	5.71452e-07	1.47681e-05	si:dkey-202l22.3	100002553
ENSDARG00000054707	480.345	-1.74757	0.349507	-5.0001	5.73011e-07	1.47822e-05	dhx8	606595
ENSDARG00000044808	2099.03	0.858285	0.171691	4.99902	5.76226e-07	1.48479e-05	slc4a4b	561618
ENSDARG00000087327	556.747	-1.68843	0.337859	-4.99743	5.80986e-07	1.49531e-05	cbx8a	100150672
ENSDARG00000004633	27.9723	6.86252	1.37427	4.99359	5.92681e-07	1.52364e-05	epn3b	571453
ENSDARG00000103509	65.1467	2.42907	0.486493	4.99302	5.94437e-07	1.52639e-05	NA	NA
ENSDARG00000087736	965.522	2.08897	0.418851	4.98738	6.12038e-07	1.56976e-05	si:dkey-118k5.3	101882478
ENSDARG00000102596	42.9063	-2.7359	0.548765	-4.98556	6.17832e-07	1.58279e-05	NA	NA
ENSDARG00000104213	157.569	-2.26892	0.455727	-4.97868	6.4021e-07	1.63823e-05	wu:fb63c12	322507
ENSDARG00000078217	197.193	-2.43038	0.488331	-4.97691	6.46086e-07	1.65136e-05	cblc	565383
ENSDARG00000008127	109.664	3.26944	0.65696	4.97663	6.47025e-07	1.65185e-05	pcdh15b	503521
ENSDARG00000069823	883.811	-3.30424	0.663986	-4.97638	6.47858e-07	1.65208e-05	proca1	100149324
ENSDARG00000076564	3970.08	-0.836259	0.168073	-4.97558	6.50527e-07	1.65697e-05	hspg2	565429
ENSDARG00000002369	70443.4	2.33764	0.470062	4.97304	6.59116e-07	1.67693e-05	NA	NA
ENSDARG00000094175	168.584	-3.12934	0.629639	-4.97005	6.69352e-07	1.70101e-05	NA	NA
ENSDARG00000053569	1230.77	-2.52251	0.507577	-4.9697	6.70557e-07	1.70212e-05	sox3	30529
ENSDARG00000102370	29.847	6.89942	1.38922	4.9664	6.82076e-07	1.72938e-05	NA	NA
ENSDARG00000019417	758.122	-1.62383	0.327047	-4.96512	6.8657e-07	1.73864e-05	gadd45ga	402991
ENSDARG00000002013	334.109	-2.27438	0.45811	-4.9647	6.88079e-07	1.73864e-05	grb10a	446167
ENSDARG00000070735	54.1663	-6.64828	1.3391	-4.96476	6.87877e-07	1.73864e-05	rnd2	751645
ENSDARG00000102435	4286.97	-1.10385	0.222352	-4.96442	6.89053e-07	1.73911e-05	plekhf1	393311
ENSDARG00000055715	250.818	-11.1942	2.25626	-4.96139	6.99894e-07	1.76447e-05	capn8	337730
ENSDARG00000061948	700.573	-3.48959	0.703666	-4.95915	7.08008e-07	1.78289e-05	amotl2b	559784
ENSDARG00000079307	4556.23	1.72073	0.347043	4.95827	7.11226e-07	1.78635e-05	si:dkey-205h13.1	559970
ENSDARG00000014091	272.356	-5.66218	1.142	-4.95812	7.11799e-07	1.78635e-05	osr1	450059
ENSDARG00000076644	32.6856	-8.2543	1.66474	-4.9583	7.11124e-07	1.78635e-05	kcnv2a	567267
ENSDARG00000007323	1983.12	0.943319	0.190434	4.95351	7.28852e-07	1.82708e-05	chmp4bb	406766
ENSDARG00000075261	742.54	1.6243	0.328058	4.95125	7.37391e-07	1.84639e-05	timp2b	406650
ENSDARG00000099128	23.6925	-7.04712	1.42368	-4.94995	7.42324e-07	1.85665e-05	bcl2l16	100359374
ENSDARG00000059583	579.656	1.30734	0.26414	4.94942	7.44338e-07	1.85758e-05	rcc1l	555972
ENSDARG00000005648	18.6625	-8.15523	1.64772	-4.94941	7.44373e-07	1.85758e-05	olfml2a	100002223
ENSDARG00000030173	315.721	-1.43728	0.290408	-4.94916	7.45326e-07	1.85786e-05	traf2a	564295
ENSDARG00000063509	1673.29	1.01949	0.206075	4.94719	7.52915e-07	1.87467e-05	lrrc58b	564300
ENSDARG00000071386	36.9971	6.39605	1.29377	4.94372	7.66454e-07	1.90624e-05	NA	NA
ENSDARG00000079202	378.325	-1.75281	0.35465	-4.94235	7.71867e-07	1.91755e-05	parp2	100007906
ENSDARG00000096070	23.7322	5.76205	1.16599	4.94177	7.74177e-07	1.92114e-05	taar20l	101886828
ENSDARG00000041078	377.799	-2.10381	0.426021	-4.93827	7.88169e-07	1.95367e-05	chka	558499
ENSDARG00000038681	17.2785	7.11772	1.44173	4.93692	7.93671e-07	1.96511e-05	wu:fj11g02	335430
ENSDARG00000078942	359.292	1.76977	0.358528	4.93621	7.96541e-07	1.97002e-05	enox2	566327
ENSDARG00000039770	71.8589	-4.2099	0.852955	-4.93566	7.98807e-07	1.97342e-05	dync2li1	393452
ENSDARG00000076144	7285.7	2.45755	0.497961	4.93522	8.00623e-07	1.9757e-05	si:ch211-74m13.3	100334824
ENSDARG00000074425	215.104	-2.10661	0.426882	-4.93488	8.02013e-07	1.97693e-05	si:busm1-57f23.1	368621
ENSDARG00000067730	26.1751	4.66392	0.945187	4.93439	8.0402e-07	1.97968e-05	trpc6b	102725535
ENSDARG00000024090	444.236	0.946065	0.191768	4.93338	8.08208e-07	1.98778e-05	dnajc4	324373
ENSDARG00000021233	360.875	-1.6368	0.331809	-4.93295	8.0997e-07	1.9899e-05	pgls	445494
ENSDARG00000042182	30.1191	-5.54785	1.12479	-4.93234	8.12505e-07	1.99392e-05	drc1	100034551
ENSDARG00000087519	331.506	1.42187	0.288315	4.93166	8.15346e-07	1.99868e-05	NA	NA
ENSDARG00000010008	500.95	-2.58086	0.523369	-4.93125	8.17036e-07	2.00061e-05	vim	140599
ENSDARG00000042708	8863.04	1.72717	0.350286	4.93075	8.19136e-07	2.00354e-05	tuba8l	337223
ENSDARG00000095026	28.6713	5.67754	1.15155	4.93034	8.20869e-07	2.00556e-05	si:dkey-58f10.14	100317041
ENSDARG00000100947	833.282	2.8431	0.576947	4.92784	8.31437e-07	2.02915e-05	mafk	415133
ENSDARG00000015065	262.728	-4.25996	0.864636	-4.92689	8.35505e-07	2.03683e-05	c4	566261
ENSDARG00000100371	29296.6	1.0587	0.215057	4.92287	8.52856e-07	2.07684e-05	eef2b	326929
ENSDARG00000083360	26.402	6.72278	1.36678	4.9187	8.71215e-07	2.11922e-05	mir146b-1	100033671
ENSDARG00000036394	1198.44	-0.834195	0.169675	-4.91644	8.81338e-07	2.1415e-05	pop7	100004610
ENSDARG00000063321	185.356	-1.75061	0.356197	-4.91473	8.89063e-07	2.15622e-05	rabl2	561568
ENSDARG00000053474	439.262	-1.89039	0.384642	-4.91467	8.89343e-07	2.15622e-05	tdrkh	541541
ENSDARG00000071774	216.101	-1.78848	0.364085	-4.91225	9.00369e-07	2.18057e-05	eef1e1	565440
ENSDARG00000015921	325.669	-1.37037	0.279069	-4.91051	9.08403e-07	2.19762e-05	pwp1	393262
ENSDARG00000067815	129.985	2.71646	0.553328	4.90931	9.13951e-07	2.20863e-05	LOC100151059	100151059
ENSDARG00000088561	30.5574	5.61061	1.14297	4.90879	9.16387e-07	2.21211e-05	NA	NA
ENSDARG00000051891	19.0438	-4.86428	0.992137	-4.90282	9.44685e-07	2.27794e-05	rsph10b	767792
ENSDARG00000056643	123.253	-3.72295	0.759412	-4.90242	9.46638e-07	2.28016e-05	slc22a7b.1	393320
ENSDARG00000101705	547.418	-1.42031	0.289788	-4.9012	9.52507e-07	2.28932e-05	NA	NA
ENSDARG00000037618	1078.47	-5.9736	1.21876	-4.90139	9.51612e-07	2.28932e-05	ddit4	378866
ENSDARG00000093753	60.7832	-6.37897	1.30182	-4.90006	9.58089e-07	2.30024e-05	NA	NA
ENSDARG00000099144	306.913	-3.11135	0.635015	-4.89965	9.60094e-07	2.30256e-05	igfbp3	403079
ENSDARG00000101106	834.875	1.47115	0.300353	4.89806	9.67891e-07	2.31875e-05	si:ch73-109d9.3	101883524
ENSDARG00000103960	23.2138	4.98339	1.01815	4.89454	9.85345e-07	2.35802e-05	NA	NA
ENSDARG00000101859	238.242	-1.61298	0.329715	-4.89205	9.97912e-07	2.38552e-05	mnta	559570
ENSDARG00000015355	6264.66	3.13767	0.641512	4.89105	1.00297e-06	2.39427e-05	fosl1a	564241
ENSDARG00000101791	21.2211	-5.30692	1.08506	-4.89091	1.00373e-06	2.39427e-05	kyat3	393315
ENSDARG00000040306	24.974	7.64929	1.56443	4.88949	1.01095e-06	2.4089e-05	otomp	565818
ENSDARG00000102097	633.149	1.39475	0.285295	4.8888	1.01454e-06	2.41485e-05	nfkbiz	100001781
ENSDARG00000094012	1102.99	1.85717	0.379972	4.88765	1.02047e-06	2.42634e-05	si:dkey-192g7.3	100321723
ENSDARG00000061747	224.163	2.447	0.500943	4.88478	1.03545e-06	2.45933e-05	si:ch73-147f11.1	569232
ENSDARG00000037884	174.779	-2.52031	0.516029	-4.88406	1.03924e-06	2.4657e-05	rab30	437023
ENSDARG00000021097	1300.39	1.47722	0.302639	4.88114	1.05475e-06	2.4998e-05	nelfcd	394165
ENSDARG00000095673	29.1415	4.16525	0.853496	4.88022	1.05967e-06	2.50878e-05	NA	NA
ENSDARG00000027009	1496.44	-0.723866	0.148353	-4.87934	1.06443e-06	2.51737e-05	zgc:85777	405871
ENSDARG00000052377	598.18	-0.984009	0.201758	-4.87718	1.07613e-06	2.54233e-05	psmd12	321898
ENSDARG00000040334	4335.34	0.90574	0.185732	4.87661	1.07926e-06	2.547e-05	mat2aa	323329
ENSDARG00000007786	851.226	-1.24613	0.255633	-4.87468	1.08988e-06	2.56932e-05	tmx2b	415203
ENSDARG00000098794	161.303	-1.36961	0.281048	-4.87323	1.09786e-06	2.58541e-05	NA	NA
ENSDARG00000070543	124.472	2.62634	0.539251	4.87034	1.11407e-06	2.62079e-05	grin2ab	570493
ENSDARG00000059890	27.4895	6.77791	1.39289	4.86607	1.13839e-06	2.67516e-05	LOC100004033	100004033
ENSDARG00000057881	417.066	-2.25392	0.463505	-4.86278	1.15748e-06	2.71714e-05	si:dkey-33c12.3	335380
ENSDARG00000102274	55.8664	2.8815	0.592837	4.86053	1.1707e-06	2.74236e-05	aaas	378454
ENSDARG00000007697	18415	-2.13875	0.44001	-4.86069	1.16977e-06	2.74236e-05	fabp7a	58128
ENSDARG00000075393	1095.36	-1.55484	0.319978	-4.85919	1.17867e-06	2.75812e-05	spock2	100320541
ENSDARG00000007127	898.406	-2.48305	0.511148	-4.85779	1.18701e-06	2.7747e-05	acat2	30643
ENSDARG00000006010	449.706	-1.57949	0.325249	-4.85624	1.19633e-06	2.79353e-05	bmi1a	321505
ENSDARG00000102858	52.7056	-3.3531	0.690542	-4.85576	1.19929e-06	2.79456e-05	sc:d189	100002334
ENSDARG00000095378	43.0935	-9.37498	1.93066	-4.85585	1.19872e-06	2.79456e-05	gdf10a	563003
ENSDARG00000102468	87.3864	2.78481	0.573815	4.85316	1.2151e-06	2.82842e-05	LOC108183819	108183819
ENSDARG00000040162	10867.4	-2.77264	0.571429	-4.85212	1.22148e-06	2.8403e-05	zgc:165461	497419
ENSDARG00000078825	66.3478	2.43072	0.500989	4.85185	1.22317e-06	2.84124e-05	bub1ba	567931
ENSDARG00000090213	83.278	2.70384	0.557716	4.84806	1.24674e-06	2.89297e-05	rheb	393702
ENSDARG00000100563	257.67	-1.89174	0.390878	-4.83972	1.30021e-06	3.01292e-05	NA	NA
ENSDARG00000079499	33.9296	-4.4468	0.918841	-4.83958	1.30116e-06	3.01292e-05	stk32a	100330817
ENSDARG00000002220	478.501	1.55801	0.322398	4.83258	1.34774e-06	3.11753e-05	zgc:103692	449772
ENSDARG00000104980	2918.92	-1.19677	0.24768	-4.83189	1.35241e-06	3.12506e-05	ppef2a	100537120
ENSDARG00000014731	926.26	1.27263	0.263452	4.83061	1.36119e-06	3.14207e-05	cacybp	405823
ENSDARG00000012682	1702.98	-1.36158	0.282109	-4.82644	1.38998e-06	3.20187e-05	pfn2l	321383
ENSDARG00000073713	47.3427	-9.51366	1.97115	-4.82645	1.3899e-06	3.20187e-05	LOC559501	559501
ENSDARG00000098203	17.0155	7.09578	1.47067	4.82486	1.40099e-06	3.22389e-05	NA	NA
ENSDARG00000041723	394.421	-3.0717	0.636744	-4.82408	1.40651e-06	3.23321e-05	zgc:55461	406811
ENSDARG00000078247	30.1026	6.94286	1.44033	4.82033	1.4332e-06	3.28775e-05	vip	795653
ENSDARG00000103057	2038.03	1.54476	0.320467	4.82034	1.43312e-06	3.28775e-05	zfhx3	100333211
ENSDARG00000043084	189.821	2.29986	0.477394	4.81753	1.45349e-06	3.33085e-05	abhd17ab	100003419
ENSDARG00000070874	76.3707	-3.10671	0.645214	-4.815	1.47199e-06	3.36976e-05	asmt2	568256
ENSDARG00000059916	669.551	1.55449	0.322915	4.81392	1.47996e-06	3.38451e-05	hyal1	664772
ENSDARG00000101687	1527.66	0.891052	0.185112	4.81358	1.48249e-06	3.38681e-05	LOC100001114	100001114
ENSDARG00000101569	1535.43	1.1569	0.240366	4.81308	1.4862e-06	3.39177e-05	ppargc1b	555906
ENSDARG00000090387	22.9073	6.57323	1.36602	4.81198	1.49445e-06	3.4071e-05	onecut2	100000073
ENSDARG00000101272	168.94	-1.43838	0.298944	-4.81155	1.49763e-06	3.41085e-05	NA	NA
ENSDARG00000039987	617.081	1.37874	0.286703	4.80894	1.51736e-06	3.45222e-05	hivep2a	562048
ENSDARG00000036893	2587.38	2.7593	0.574134	4.80602	1.53968e-06	3.49942e-05	f13a1b	561287
ENSDARG00000093418	419.469	-1.47896	0.307761	-4.80553	1.54341e-06	3.50429e-05	si:dkey-216e24.9	101883564
ENSDARG00000063682	33.0506	7.03789	1.46548	4.80244	1.56742e-06	3.55518e-05	fhod3a	564742
ENSDARG00000079997	34.439	-9.05323	1.88697	-4.79776	1.60448e-06	3.63551e-05	NA	NA
ENSDARG00000069194	92.9854	-6.30667	1.31457	-4.79751	1.60649e-06	3.63635e-05	mycbpap	100006494
ENSDARG00000069473	50.7788	-9.60767	2.00389	-4.79452	1.63065e-06	3.68728e-05	frem1a	100216326
ENSDARG00000030448	1054.22	-0.824076	0.17197	-4.79198	1.65145e-06	3.73049e-05	sppl2	325540
ENSDARG00000079056	224.993	-1.82139	0.380152	-4.79122	1.65771e-06	3.74082e-05	si:ch211-194c3.5	556058
ENSDARG00000016867	2204.41	1.39046	0.290225	4.79096	1.65983e-06	3.74179e-05	rnf128a	322325
ENSDARG00000031698	115.951	5.3433	1.11567	4.78932	1.67344e-06	3.76109e-05	mylk2	558685
ENSDARG00000045486	200.09	-1.96366	0.410007	-4.78932	1.67348e-06	3.76109e-05	pawr	449994
ENSDARG00000086489	17.0251	-8.04146	1.6789	-4.78972	1.67014e-06	3.76109e-05	NA	NA
ENSDARG00000098788	882.168	-2.98573	0.623518	-4.78852	1.68018e-06	3.77233e-05	pcdh2g5	554053
ENSDARG00000005416	1129.02	1.08713	0.227047	4.78812	1.68355e-06	3.77605e-05	map3k5	555703
ENSDARG00000056647	248.543	-1.59741	0.333795	-4.78562	1.70461e-06	3.81942e-05	klhl3	568556
ENSDARG00000099982	65.1249	2.26597	0.473759	4.78295	1.72742e-06	3.86459e-05	ccl39.7	100537869
ENSDARG00000021891	547.587	1.10547	0.231137	4.78275	1.72915e-06	3.86459e-05	zbtb7b	393602
ENSDARG00000059043	19.7962	-8.2573	1.72651	-4.78265	1.73e-06	3.86459e-05	ntf3	386825
ENSDARG00000007413	761.038	1.59592	0.333745	4.78185	1.7369e-06	3.87611e-05	arid2	566352
ENSDARG00000056729	860.569	-3.89627	0.814993	-4.78074	1.74653e-06	3.89368e-05	her4.2	30301
ENSDARG00000055570	56.7335	4.13424	0.865242	4.77814	1.76928e-06	3.94043e-05	gpr61	571338
ENSDARG00000077721	290.739	-2.69245	0.563678	-4.77658	1.78304e-06	3.9671e-05	knop1	558776
ENSDARG00000098305	131.988	-1.46195	0.306232	-4.77399	1.80614e-06	4.01446e-05	NA	NA
ENSDARG00000104609	1272.46	1.35493	0.283829	4.77375	1.80826e-06	4.01514e-05	crebbpa	566841
ENSDARG00000094343	212.646	3.53618	0.740822	4.77332	1.81213e-06	4.01969e-05	NA	NA
ENSDARG00000104144	16.1207	7.01767	1.47108	4.77043	1.83834e-06	4.07377e-05	si:dkey-68o6.8	555363
ENSDARG00000020708	4261.92	-1.83023	0.383694	-4.77002	1.84212e-06	4.07805e-05	mdkb	65231
ENSDARG00000091092	347.389	1.75567	0.368126	4.76922	1.84938e-06	4.09005e-05	zcchc10	334240
ENSDARG00000104549	46.5017	4.39833	0.9225	4.76784	1.86211e-06	4.11409e-05	arhgap44	100333556
ENSDARG00000105048	350.106	-2.85011	0.597836	-4.76738	1.86634e-06	4.11934e-05	LOC101885590	101885590
ENSDARG00000104903	232.119	3.87586	0.813419	4.76491	1.88941e-06	4.16611e-05	cdkn1cb	100004175
ENSDARG00000060102	56.3337	-9.03147	1.89564	-4.76435	1.89462e-06	4.17344e-05	kank1a	777729
ENSDARG00000100387	59.9557	-3.57166	0.749875	-4.76301	1.90727e-06	4.19713e-05	NA	NA
ENSDARG00000014058	109.022	-2.90041	0.609634	-4.75763	1.95881e-06	4.30627e-05	rab36	780839
ENSDARG00000007430	29.1625	-7.36552	1.54848	-4.75662	1.9686e-06	4.32351e-05	prdm12b	492816
ENSDARG00000104329	730.019	-1.51823	0.31928	-4.75517	1.98278e-06	4.35033e-05	si:ch73-281k2.5	100002182
ENSDARG00000096087	304.358	2.00547	0.422035	4.7519	2.01515e-06	4.41698e-05	taar20a	100150632
ENSDARG00000019976	647.168	-2.81267	0.591964	-4.75142	2.01995e-06	4.42314e-05	idi1	553513
ENSDARG00000018809	394.803	-1.33594	0.281249	-4.75002	2.03398e-06	4.44945e-05	abhd3	447830
ENSDARG00000070378	1230.81	1.19957	0.252745	4.74616	2.0731e-06	4.52706e-05	ccl35.2	100170201
ENSDARG00000017093	739.453	-1.06166	0.223689	-4.74612	2.07354e-06	4.52706e-05	emc8	406679
ENSDARG00000062702	37.5285	-5.6922	1.19945	-4.74567	2.07815e-06	4.53266e-05	ankmy1	568987
ENSDARG00000077011	452.817	2.58	0.543962	4.74298	2.10596e-06	4.5888e-05	uhrf1bp1	567346
ENSDARG00000059826	2899.65	-2.67888	0.564853	-4.74262	2.10976e-06	4.59256e-05	crtac1a	559626
ENSDARG00000076895	4710.69	1.25714	0.265226	4.73987	2.13855e-06	4.6467e-05	flrt3	558864
ENSDARG00000031248	49.1152	-3.6042	0.760406	-4.73984	2.13883e-06	4.6467e-05	enkur	402794
ENSDARG00000103540	258.519	2.39414	0.505247	4.73855	2.1525e-06	4.67183e-05	gpr132b	566903
ENSDARG00000095236	99.1096	-2.34393	0.494801	-4.73712	2.16777e-06	4.70037e-05	NA	NA
ENSDARG00000057942	104.385	-2.20422	0.465499	-4.73518	2.18865e-06	4.74101e-05	glt8d2	567942
ENSDARG00000067656	721.714	1.49223	0.315181	4.73451	2.19582e-06	4.75188e-05	kcmf1	393927
ENSDARG00000091579	950.58	-2.65239	0.560275	-4.73409	2.20042e-06	4.75721e-05	si:ch211-66e2.5	100150500
ENSDARG00000007523	379.882	1.56116	0.329793	4.73375	2.20407e-06	4.76044e-05	NA	NA
ENSDARG00000044056	147.464	-2.71816	0.57432	-4.73282	2.21418e-06	4.77762e-05	ahi1	562701
ENSDARG00000005104	326.561	-1.38316	0.292294	-4.7321	2.22204e-06	4.78992e-05	limk2	436924
ENSDARG00000022399	831.711	1.1643	0.246342	4.72635	2.28595e-06	4.91813e-05	ntmt1	405834
ENSDARG00000103298	76.7873	-2.84967	0.60293	-4.72637	2.28567e-06	4.91813e-05	ephx5	322331
ENSDARG00000069245	184.388	3.43075	0.725926	4.72604	2.28944e-06	4.92085e-05	matn3a	445503
ENSDARG00000095724	183.477	-2.29628	0.485899	-4.72584	2.29168e-06	4.9209e-05	si:ch211-196c10.15	103911503
ENSDARG00000032010	600.014	-1.53306	0.324471	-4.72481	2.30333e-06	4.94112e-05	slc15a2	556684
ENSDARG00000077882	44.243	5.2057	1.10325	4.71852	2.37565e-06	5.09133e-05	wisp2	100007759
ENSDARG00000095112	817.113	1.72688	0.366088	4.71711	2.3922e-06	5.12185e-05	NA	NA
ENSDARG00000087087	19.9271	5.13721	1.09003	4.71289	2.44229e-06	5.22404e-05	col28a1b	100332225
ENSDARG00000061846	22.208	5.30148	1.12523	4.71146	2.45944e-06	5.2506e-05	rxfp3.2b	100004589
ENSDARG00000018149	332.637	-4.57275	0.970541	-4.71155	2.45845e-06	5.2506e-05	slc38a4	449771
ENSDARG00000036102	1416.23	-0.780887	0.16588	-4.70755	2.50712e-06	5.34723e-05	ctdsp2	321465
ENSDARG00000005476	2813.23	0.780661	0.165841	4.70728	2.51043e-06	5.34914e-05	nav3	567779
ENSDARG00000093286	117.778	3.35405	0.712669	4.70633	2.52216e-06	5.36897e-05	ankrd34c	566743
ENSDARG00000054456	1331.92	-1.64403	0.349391	-4.7054	2.53364e-06	5.38823e-05	clip3	562450
ENSDARG00000093535	1005.35	-1.88742	0.4012	-4.70444	2.54567e-06	5.40864e-05	si:ch211-265m20.8	100536065
ENSDARG00000075159	89.7324	-7.93845	1.6876	-4.70398	2.55142e-06	5.41565e-05	meltf	565942
ENSDARG00000069147	176.817	-1.2231	0.260097	-4.7025	2.56993e-06	5.44972e-05	pex11b	566742
ENSDARG00000068247	4650.72	-2.90432	0.617909	-4.70023	2.59863e-06	5.50532e-05	luzp2	100137118
ENSDARG00000100858	423.644	-2.63303	0.560225	-4.69994	2.60236e-06	5.50795e-05	NA	NA
ENSDARG00000002487	380.564	-1.98605	0.422811	-4.69725	2.63691e-06	5.57576e-05	noc3l	321289
ENSDARG00000063157	142.028	2.34533	0.499338	4.69688	2.64159e-06	5.58034e-05	mapk8ip2	561262
ENSDARG00000013935	2258.42	2.19625	0.467702	4.69583	2.65524e-06	5.60381e-05	tmem196	798466
ENSDARG00000052012	2407.59	1.61296	0.343678	4.69324	2.6891e-06	5.66989e-05	rtn4rl2a	403307
ENSDARG00000069106	138.125	-2.05996	0.439265	-4.68956	2.7379e-06	5.76728e-05	fam89b	100151239
ENSDARG00000019130	4647.27	-0.9894	0.210999	-4.68913	2.74366e-06	5.77394e-05	plk2b	565576
ENSDARG00000098960	28.9939	3.30464	0.704786	4.68886	2.74734e-06	5.77619e-05	NA	NA
ENSDARG00000079107	69.5804	-2.88166	0.614801	-4.68714	2.77048e-06	5.81931e-05	clec11a	568355
ENSDARG00000015559	68.1859	-5.83813	1.2466	-4.68325	2.82368e-06	5.92545e-05	fstl1a	325423
ENSDARG00000019856	9490.74	-3.01268	0.643494	-4.68175	2.84436e-06	5.96321e-05	atp1a1b	64616
ENSDARG00000044619	2484.78	1.04047	0.222389	4.67862	2.88816e-06	6.04931e-05	birc2	373107
ENSDARG00000059125	58.5465	4.35369	0.930621	4.67827	2.89311e-06	6.05394e-05	prkacbb	563147
ENSDARG00000096541	14.7401	6.88884	1.47416	4.67307	2.96726e-06	6.19925e-05	NA	NA
ENSDARG00000101503	22.5137	-5.93771	1.27064	-4.67301	2.96814e-06	6.19925e-05	NA	NA
ENSDARG00000104691	141.838	2.11588	0.452837	4.67251	2.97543e-06	6.20278e-05	cd79b	100329481
ENSDARG00000079639	1602.38	0.949764	0.203265	4.67255	2.97486e-06	6.20278e-05	prrc2b	561451
ENSDARG00000030215	259.968	4.50136	0.963734	4.67075	3.00104e-06	6.2503e-05	matn1	403023
ENSDARG00000035682	273.477	-3.07927	0.659335	-4.67026	3.00822e-06	6.25937e-05	ltbp3	562912
ENSDARG00000104085	858.186	-2.11734	0.453396	-4.66996	3.01263e-06	6.26266e-05	abcd3a	406803
ENSDARG00000093091	185.18	1.69291	0.362874	4.66528	3.08197e-06	6.4008e-05	iqsec3b	555340
ENSDARG00000093235	555.035	-0.965536	0.20701	-4.66419	3.09834e-06	6.42876e-05	zgc:162544	796025
ENSDARG00000104274	66.0307	-9.99255	2.14312	-4.66261	3.12221e-06	6.47224e-05	si:ch211-204a13.2	101885131
ENSDARG00000022509	932.794	-1.27005	0.272436	-4.66183	3.13412e-06	6.49084e-05	cox4i2	393776
ENSDARG00000061654	343.119	-1.91552	0.411873	-4.65076	3.30719e-06	6.84288e-05	wwc3	566492
ENSDARG00000074933	202.692	-2.84402	0.611544	-4.65056	3.3104e-06	6.84314e-05	polg2	100150674
ENSDARG00000078620	142.705	2.08457	0.448709	4.6457	3.38927e-06	6.99964e-05	si:ch211-114l13.10	567964
ENSDARG00000074052	227.663	2.06428	0.444865	4.64025	3.47987e-06	7.18006e-05	si:ch211-281g13.5	100148091
ENSDARG00000095793	41.3777	-9.31432	2.00746	-4.63985	3.48663e-06	7.18732e-05	si:dkey-85n7.8	100330915
ENSDARG00000001249	110.288	-1.76123	0.379988	-4.63497	3.56995e-06	7.35223e-05	pcgf1	368900
ENSDARG00000101527	127.77	2.31429	0.499362	4.63449	3.57812e-06	7.3554e-05	NA	NA
ENSDARG00000088274	29.0283	-4.24336	0.915602	-4.6345	3.57795e-06	7.3554e-05	si:ch211-181d7.1	100149909
ENSDARG00000014577	438.516	-2.94076	0.634604	-4.63401	3.58645e-06	7.36568e-05	rhpn2	321330
ENSDARG00000098989	19.7719	7.31236	1.57815	4.63349	3.59548e-06	7.37461e-05	LOC101885160	101885160
ENSDARG00000004436	182.139	-2.37991	0.513655	-4.63329	3.59902e-06	7.37461e-05	fam92a1	445210
ENSDARG00000013415	105.711	-5.16712	1.11524	-4.63319	3.60078e-06	7.37461e-05	lmna	195815
ENSDARG00000031649	110.197	-4.79121	1.03457	-4.63112	3.63687e-06	7.44164e-05	cort	751721
ENSDARG00000077245	30.5862	6.92045	1.49462	4.63024	3.65245e-06	7.45975e-05	si:dkey-225n22.4	792513
ENSDARG00000071005	246.782	-2.78302	0.601034	-4.63038	3.64994e-06	7.45975e-05	ppp1r3ca	436649
ENSDARG00000077862	39.5241	-8.52737	1.84279	-4.62741	3.7026e-06	7.55522e-05	si:dkey-169i5.4	796658
ENSDARG00000027734	1567.41	-1.48215	0.32033	-4.62696	3.7107e-06	7.56477e-05	srsf5b	436883
ENSDARG00000046098	329.807	-3.14622	0.680099	-4.62613	3.72569e-06	7.58836e-05	ebp	436600
ENSDARG00000004218	338.351	-1.88605	0.407968	-4.62304	3.78163e-06	7.68978e-05	rnd1b	553414
ENSDARG00000062478	211.232	-11.668	2.5239	-4.62299	3.78243e-06	7.68978e-05	ackr3a	100000764
ENSDARG00000101017	1250.5	1.16829	0.253001	4.61773	3.87962e-06	7.88014e-05	LOC560447	560447
ENSDARG00000104353	1309.92	-1.29291	0.28007	-4.6164	3.90459e-06	7.90911e-05	nop58	494152
ENSDARG00000035273	43.6116	-2.57218	0.557173	-4.61648	3.90298e-06	7.90911e-05	tmtc2b	555381
ENSDARG00000013976	1792.46	-2.58281	0.559466	-4.61657	3.90141e-06	7.90911e-05	anxa13	81880
ENSDARG00000063297	35.2733	7.2027	1.56134	4.61316	3.96586e-06	8.02588e-05	abcb6a	564067
ENSDARG00000020136	189.661	1.96896	0.426851	4.61276	3.97352e-06	8.0304e-05	ptges	544666
ENSDARG00000061242	242.385	-2.61012	0.56586	-4.61267	3.97534e-06	8.0304e-05	tuft1a	562692
ENSDARG00000078801	376.698	1.54393	0.334846	4.61085	4.0103e-06	8.09365e-05	msantd1	798497
ENSDARG00000055752	1352.27	1.52237	0.330269	4.60949	4.03667e-06	8.13946e-05	npas4a	724016
ENSDARG00000035809	310.93	-6.21492	1.34842	-4.60905	4.04509e-06	8.14901e-05	col1a1b	325675
ENSDARG00000005314	18.4415	7.21249	1.56613	4.60529	4.11899e-06	8.29036e-05	NA	NA
ENSDARG00000036966	790.025	-0.983335	0.213542	-4.60487	4.12717e-06	8.29928e-05	hsd3b7	327462
ENSDARG00000068453	28.7534	5.00848	1.08805	4.60319	4.16069e-06	8.3591e-05	LOC100329480	100329480
ENSDARG00000006863	42.2171	-8.61793	1.87431	-4.59792	4.26721e-06	8.56535e-05	si:ch1073-349o24.2	100333283
ENSDARG00000099660	479.055	2.28595	0.497241	4.59727	4.28065e-06	8.58454e-05	NA	NA
ENSDARG00000043416	407.505	-1.62372	0.353287	-4.59605	4.30577e-06	8.62711e-05	tnfaip2a	567159
ENSDARG00000091788	14.4346	6.85893	1.4925	4.59559	4.31523e-06	8.63825e-05	NA	NA
ENSDARG00000056934	1637.42	-2.79662	0.608794	-4.59371	4.35433e-06	8.70865e-05	hepacama	100005952
ENSDARG00000058893	76.5501	-3.18161	0.692643	-4.59344	4.35999e-06	8.71212e-05	nhej1	406593
ENSDARG00000059097	1729.46	-1.58112	0.344236	-4.59314	4.36622e-06	8.71672e-05	nktr	323005
ENSDARG00000102021	53.1766	5.38008	1.17148	4.59254	4.37889e-06	8.73414e-05	NA	NA
ENSDARG00000039500	30.3794	5.58154	1.21573	4.59109	4.40945e-06	8.78717e-05	zmp:0000001073	100333421
ENSDARG00000030844	695.94	-1.43014	0.311579	-4.58998	4.43285e-06	8.82586e-05	klf11a	560787
ENSDARG00000070081	41.6847	-8.59894	1.87407	-4.58838	4.46707e-06	8.88603e-05	rspo3	100007702
ENSDARG00000040485	542.217	1.56777	0.341717	4.58791	4.47714e-06	8.89807e-05	gsdmeb	335722
ENSDARG00000036776	900.976	1.28808	0.280822	4.58681	4.50068e-06	8.93683e-05	aldh8a1	447801
ENSDARG00000056167	2685.16	1.98855	0.433654	4.58557	4.52757e-06	8.98219e-05	hspe1	58041
ENSDARG00000100939	67.8076	-3.39897	0.741638	-4.58306	4.58219e-06	9.0824e-05	LOC103909724	103909724
ENSDARG00000059883	797.927	1.29742	0.283116	4.58265	4.59118e-06	9.09209e-05	trpv1	561195
ENSDARG00000075407	14.7574	6.8905	1.50443	4.58013	4.64676e-06	9.19396e-05	NA	NA
ENSDARG00000027065	1797.42	-2.25968	0.493664	-4.57736	4.70885e-06	9.30849e-05	slc38a3a	100073328
ENSDARG00000045422	1167.53	1.66543	0.363915	4.57644	4.72954e-06	9.34105e-05	otulina	406416
ENSDARG00000027572	265.675	1.00665	0.220051	4.57463	4.77073e-06	9.41401e-05	as3mt	664699
ENSDARG00000052876	20.7255	4.82467	1.05481	4.57399	4.78522e-06	9.4342e-05	LOC799889	799889
ENSDARG00000044781	50.54	-4.89274	1.06983	-4.57337	4.79933e-06	9.45361e-05	bace2	449818
ENSDARG00000021200	122.253	-3.8222	0.83607	-4.57163	4.83952e-06	9.52432e-05	nebl	541446
ENSDARG00000088398	56.9941	-2.58011	0.564408	-4.57136	4.84577e-06	9.52815e-05	tmem107l	559365
ENSDARG00000027930	145.644	-1.82926	0.400367	-4.56894	4.9019e-06	9.62998e-05	naprt	393864
ENSDARG00000094331	40.5655	-3.82426	0.837133	-4.56829	4.91725e-06	9.65157e-05	NA	NA
ENSDARG00000055899	426.511	-1.87602	0.41078	-4.56697	4.94814e-06	9.70361e-05	lzic	436871
ENSDARG00000019484	205.651	1.18548	0.259613	4.56635	4.96284e-06	9.72384e-05	zdhhc7	436875
ENSDARG00000023797	348.064	1.39612	0.305869	4.56442	5.00871e-06	9.80503e-05	ryr1b	570245
ENSDARG00000100143	310.478	1.34081	0.293841	4.56306	5.04122e-06	9.85997e-05	NA	NA
ENSDARG00000100981	289.588	3.45664	0.757734	4.56181	5.07139e-06	9.91023e-05	ccdc39	100005620
ENSDARG00000096027	23.7087	6.62484	1.4529	4.55974	5.12162e-06	9.99596e-05	LOC108191558	108191558
ENSDARG00000092351	36.5825	3.02604	0.663658	4.55963	5.12428e-06	9.99596e-05	NA	NA
ENSDARG00000060471	549.349	-2.0736	0.454807	-4.5593	5.13245e-06	0.000100031	gcnt3	100332076
ENSDARG00000018973	1841.16	-0.890649	0.195367	-4.55886	5.14322e-06	0.000100153	clptm1	795480
ENSDARG00000042940	300.795	2.07232	0.454682	4.55774	5.17078e-06	0.000100601	nab1a	565795
ENSDARG00000091888	249.522	-2.36967	0.520611	-4.55172	5.32101e-06	0.000103433	NA	NA
ENSDARG00000060397	284.473	-3.50517	0.772281	-4.53873	5.65947e-06	0.000109916	hhip	326102
ENSDARG00000053476	13.2148	-7.67077	1.69026	-4.53821	5.67339e-06	0.00011009	lipca	393997
ENSDARG00000092199	56.1699	-5.93218	1.30747	-4.53715	5.70206e-06	0.000110549	LOC100535981	100535981
ENSDARG00000014655	1114.72	-1.21516	0.268398	-4.52744	5.97024e-06	0.000115647	itpr1a	567611
ENSDARG00000016897	16.742	-8.0201	1.77194	-4.52618	6.00598e-06	0.000116238	fbxo15	560664
ENSDARG00000054837	2410.89	1.42552	0.315016	4.52523	6.03286e-06	0.000116656	zgc:136870	664693
ENSDARG00000041137	696.963	1.16734	0.258095	4.52292	6.09929e-06	0.000117838	dhrs13a.3	492783
ENSDARG00000028618	17001.4	1.68462	0.372495	4.52252	6.11064e-06	0.000117954	zgc:77517	393540
ENSDARG00000058160	462.49	2.46001	0.544395	4.51881	6.21895e-06	0.000119941	tnfaip2b	569366
ENSDARG00000061338	2090.13	1.0029	0.222013	4.51729	6.2635e-06	0.000120695	ddx6	564633
ENSDARG00000102200	815.123	1.3307	0.294602	4.51696	6.27348e-06	0.000120782	man2a1	560219
ENSDARG00000098844	77.8453	-2.86059	0.633452	-4.51587	6.30585e-06	0.0001213	prkacbb	563147
ENSDARG00000040118	220.57	2.48437	0.550428	4.51353	6.37583e-06	0.00012254	zgc:113232	541546
ENSDARG00000070590	30.758	4.87468	1.08029	4.51237	6.41079e-06	0.000123105	nt5c1ab	799449
ENSDARG00000057322	675.718	-2.57031	0.569663	-4.51198	6.42254e-06	0.000123224	tmem47	406640
ENSDARG00000039989	241.475	-1.68775	0.374158	-4.51081	6.45816e-06	0.0001238	snrnp48	325757
ENSDARG00000053644	102.362	-2.46397	0.546509	-4.50856	6.52677e-06	0.000125007	got1l1	791730
ENSDARG00000042641	2152.82	-3.14124	0.697264	-4.50509	6.63449e-06	0.00012696	cyp51	414331
ENSDARG00000017254	495.653	1.63166	0.362258	4.50413	6.66459e-06	0.000127329	kcnk1b	561206
ENSDARG00000092115	3999.84	1.39703	0.310167	4.50411	6.66522e-06	0.000127329	eif4a1a	386634
ENSDARG00000076584	354.745	-1.30966	0.290923	-4.50174	6.74e-06	0.000128646	patz1	560290
ENSDARG00000063568	54.1231	2.19337	0.487286	4.5012	6.75698e-06	0.000128859	syt7a	561429
ENSDARG00000016532	2816.86	0.865222	0.192249	4.50053	6.77856e-06	0.00012916	suco	558218
ENSDARG00000044038	541.144	2.068	0.45971	4.4985	6.84337e-06	0.00013014	zbtb2a	393129
ENSDARG00000078717	301.154	-4.79087	1.06502	-4.49837	6.8476e-06	0.00013014	itga8	100141346
ENSDARG00000006811	31.7118	-8.20057	1.82298	-4.49843	6.84567e-06	0.00013014	sult1st6	436872
ENSDARG00000079198	102.511	-3.50735	0.780072	-4.49619	6.91814e-06	0.000131368	usp13	558011
ENSDARG00000077945	23.0877	-5.70113	1.26841	-4.49472	6.96608e-06	0.000132165	NA	NA
ENSDARG00000007996	594.624	-1.37337	0.305613	-4.49383	6.99537e-06	0.000132607	pou2f1b	323702
ENSDARG00000077760	264.247	-1.83208	0.407711	-4.49358	7.00343e-06	0.000132646	ascc1	550273
ENSDARG00000096511	14.7924	6.89335	1.53532	4.48985	7.12717e-06	0.000134875	NA	NA
ENSDARG00000086332	5755.55	1.56	0.347507	4.48911	7.15203e-06	0.000135229	bri3	100002236
ENSDARG00000041589	19.6001	5.63551	1.25587	4.48733	7.2121e-06	0.000136249	adprhl1	450012
ENSDARG00000040610	270.364	-5.14486	1.14674	-4.48649	7.24048e-06	0.000136669	si:ch73-352p4.8	568699
ENSDARG00000094286	25.5696	-7.90302	1.76173	-4.48594	7.25921e-06	0.000136906	NA	NA
ENSDARG00000060085	62.0195	3.84015	0.856215	4.48503	7.29042e-06	0.000137377	kcnq3	799747
ENSDARG00000060626	171.075	-3.56141	0.794117	-4.48474	7.30045e-06	0.000137449	dgkaa	724010
ENSDARG00000089715	17.8269	6.20944	1.38477	4.4841	7.32208e-06	0.00013774	si:cabz01054394.7	103910994
ENSDARG00000090973	142.94	1.62431	0.362704	4.47834	7.52263e-06	0.000141392	si:dkey-264d12.1	561649
ENSDARG00000005023	118.104	-1.83762	0.410592	-4.47553	7.62214e-06	0.000143141	fkbp9	445126
ENSDARG00000095798	79.6003	2.72922	0.610183	4.47278	7.72083e-06	0.000144872	NA	NA
ENSDARG00000027088	1419.27	-2.06268	0.461197	-4.47245	7.73277e-06	0.000144973	ptgdsb.1	336492
ENSDARG00000033662	183.091	-5.7517	1.28629	-4.47154	7.76572e-06	0.000145468	scd	386661
ENSDARG00000008784	414.433	-1.32872	0.297252	-4.47002	7.82141e-06	0.000146387	prpf4ba	393182
ENSDARG00000080010	1795.03	0.945325	0.21153	4.46899	7.85881e-06	0.000146839	adh5	116517
ENSDARG00000020007	385.678	-3.82473	0.855804	-4.46917	7.85228e-06	0.000146839	col1a2	336471
ENSDARG00000070916	99.649	-2.95475	0.661436	-4.46717	7.92622e-06	0.000147726	dnajc27	402784
ENSDARG00000086998	129.38	-2.95891	0.662344	-4.46733	7.92011e-06	0.000147726	zgc:64002	393330
ENSDARG00000044803	31.9729	-8.20681	1.83714	-4.46717	7.92629e-06	0.000147726	dhrs3b	450050
ENSDARG00000088972	112.499	-1.59828	0.357868	-4.46613	7.96477e-06	0.000148319	si:dkey-238d18.4	796120
ENSDARG00000043680	2428.08	0.978203	0.219048	4.46571	7.98041e-06	0.000148485	ylpm1	561348
ENSDARG00000058839	169.102	3.35991	0.75257	4.46459	8.02223e-06	0.000149138	susd1	569485
ENSDARG00000101350	47.1657	-3.67131	0.823149	-4.46008	8.19309e-06	0.000152187	NA	NA
ENSDARG00000038068	43792.8	0.901104	0.202096	4.45879	8.24255e-06	0.000152977	ddx5	322206
ENSDARG00000088631	1214.67	1.35877	0.304858	4.45705	8.30958e-06	0.000154092	LOC100535969	100535969
ENSDARG00000078006	334.033	-2.60917	0.585517	-4.45618	8.34327e-06	0.000154588	wscd1b	565449
ENSDARG00000055374	518.396	3.75081	0.842273	4.4532	8.46004e-06	0.00015662	irf4b	569263
ENSDARG00000057276	329.825	-2.83709	0.637178	-4.45258	8.48434e-06	0.000156939	iqca1	553364
ENSDARG00000095424	21.0117	4.0523	0.911261	4.44692	8.71111e-06	0.000160865	NA	NA
ENSDARG00000054454	890.212	-1.75829	0.395387	-4.44702	8.70702e-06	0.000160865	epha4a	64271
ENSDARG00000017636	291.563	2.10607	0.473886	4.44426	8.81946e-06	0.00016273	rnf167	101055497
ENSDARG00000062640	23.1851	5.85928	1.31878	4.44295	8.87354e-06	0.000163592	NA	NA
ENSDARG00000007275	34574.8	-2.73534	0.61613	-4.43955	9.0146e-06	0.000166054	si:ch211-251b21.1	571720
ENSDARG00000103829	25.55	4.65844	1.04952	4.43862	9.05368e-06	0.000166497	si:ch73-236c18.2	101884123
ENSDARG00000091835	125.418	-1.37093	0.308856	-4.43875	9.04839e-06	0.000166497	si:dkey-11p10.10	100000923
ENSDARG00000013475	6497.62	0.869466	0.19598	4.4365	9.14344e-06	0.000168009	cct4	393555
ENSDARG00000096810	17.4169	6.17641	1.39235	4.43596	9.16629e-06	0.000168289	si:ch211-63o20.10	101887075
ENSDARG00000070522	189.806	3.0768	0.693678	4.43549	9.18642e-06	0.000168519	cacna1i	566351
ENSDARG00000061854	1683.35	-0.922927	0.208094	-4.43514	9.20125e-06	0.000168651	lman2	557960
ENSDARG00000040700	568.429	4.63807	1.04613	4.43355	9.26951e-06	0.000169762	nab1b	564685
ENSDARG00000088428	676.27	0.961472	0.217026	4.43021	9.41429e-06	0.000172271	si:ch211-189a15.5	100149436
ENSDARG00000086495	23.2974	6.56891	1.48305	4.42933	9.4526e-06	0.00017283	NA	NA
ENSDARG00000057648	755.062	-0.854739	0.192982	-4.42911	9.46246e-06	0.000172867	dnttip2	564961
ENSDARG00000033666	936.015	2.9413	0.664435	4.42676	9.56571e-06	0.000174534	pi4k2a	406667
ENSDARG00000042840	287.881	-1.49837	0.338486	-4.42668	9.56943e-06	0.000174534	eml1	767643
ENSDARG00000104804	37.652	4.95634	1.12025	4.42433	9.67419e-06	0.000176155	NA	NA
ENSDARG00000099562	334.105	-3.73384	0.843923	-4.42438	9.67182e-06	0.000176155	lygl2	100322265
ENSDARG00000030020	1278.5	1.67201	0.378245	4.42042	9.85072e-06	0.000179222	agfg1a	327597
ENSDARG00000094704	780.123	1.45437	0.329178	4.41817	9.95382e-06	0.000180848	bcl2a	570772
ENSDARG00000076510	27.39	-6.74707	1.52714	-4.41812	9.95642e-06	0.000180848	fgf22	100005852
ENSDARG00000016623	4252.5	1.81879	0.411696	4.41779	9.97145e-06	0.000180972	si:ch211-195b13.1	768159
ENSDARG00000008890	941.122	0.704786	0.159594	4.41612	1.00488e-05	0.000182078	ctns	553594
ENSDARG00000006257	791.619	-1.62144	0.367161	-4.41615	1.00474e-05	0.000182078	vldlr	393897
ENSDARG00000087191	43.6372	-7.34395	1.66327	-4.41537	1.00838e-05	0.000182563	wdr93	100149569
ENSDARG00000100383	2562.23	1.06527	0.241309	4.41455	1.01221e-05	0.000183106	il10ra	777651
ENSDARG00000009837	293.359	-2.29337	0.5202	-4.40862	1.04031e-05	0.000188036	agk	334270
ENSDARG00000005894	266.636	1.72914	0.392293	4.40778	1.04438e-05	0.000188618	slc7a9	567117
ENSDARG00000013095	2045.58	1.14981	0.260941	4.4064	1.05103e-05	0.000189665	gclc	326857
ENSDARG00000026137	398.084	-2.52401	0.572851	-4.40606	1.05269e-05	0.000189809	sfxn5b	561995
ENSDARG00000097547	23.6922	5.43157	1.23298	4.40523	1.05672e-05	0.000190382	LOC108190448	108190448
ENSDARG00000092155	37.6187	-4.3365	0.984521	-4.40468	1.05942e-05	0.000190713	apoc2	568972
ENSDARG00000104380	277.758	-1.13199	0.257066	-4.40349	1.06524e-05	0.000191604	NA	NA
ENSDARG00000004498	159.935	4.34983	0.988025	4.40255	1.06984e-05	0.000192276	xkr8.1	100535571
ENSDARG00000099693	13.3869	6.74907	1.53351	4.40105	1.07728e-05	0.000193457	LOC567472	567472
ENSDARG00000074690	729.384	1.12329	0.255303	4.39984	1.08332e-05	0.000194227	ppm1j	556950
ENSDARG00000057913	3426.68	-1.53554	0.348992	-4.39991	1.08296e-05	0.000194227	syt11a	406769
ENSDARG00000098037	19.5034	6.26954	1.42509	4.39939	1.08554e-05	0.000194466	NA	NA
ENSDARG00000067605	299.926	-1.31361	0.298654	-4.39845	1.09028e-05	0.000195159	napaa	567306
ENSDARG00000062929	1018.47	1.17566	0.267305	4.39821	1.09148e-05	0.000195216	LOC101882918	101882918
ENSDARG00000037476	156.305	-2.20946	0.502379	-4.39799	1.09256e-05	0.000195252	sorbs3	541478
ENSDARG00000091730	19.7446	-4.78083	1.08729	-4.39702	1.09747e-05	0.00019597	gig2l	100005504
ENSDARG00000079369	1261.9	1.80745	0.41132	4.39427	1.11147e-05	0.000198311	si:ch211-212g7.6	556439
ENSDARG00000039468	15.4671	6.9579	1.58354	4.39388	1.11345e-05	0.000198504	NA	NA
ENSDARG00000011983	27.9756	3.6031	0.82009	4.39354	1.11519e-05	0.000198654	zgc:136908	563679
ENSDARG00000004891	686.273	-1.03424	0.235432	-4.39294	1.1183e-05	0.000199048	pex19	324778
ENSDARG00000053136	19501.4	0.861532	0.196151	4.39219	1.12217e-05	0.000199577	b2m	30400
ENSDARG00000073844	26.6295	-5.20446	1.18541	-4.39042	1.13134e-05	0.000201046	si:dkey-85k7.10	100004057
ENSDARG00000012824	16.2227	-7.94827	1.81059	-4.38987	1.13419e-05	0.000201391	itga3b	100331874
ENSDARG00000103595	28.1519	-8.76435	1.99658	-4.38967	1.13522e-05	0.000201413	sfxn5a	562654
ENSDARG00000089767	1926.72	0.728585	0.166005	4.38893	1.13911e-05	0.000201941	rnf130	553950
ENSDARG00000076848	645.511	1.33493	0.304178	4.38866	1.14053e-05	0.000202031	zgc:112492	550351
ENSDARG00000095151	15.4912	5.2668	1.20035	4.38772	1.14544e-05	0.000202738	NA	NA
ENSDARG00000017595	640.096	-1.04836	0.239029	-4.38594	1.15487e-05	0.000204245	ccdc6b	393211
ENSDARG00000076819	47.0112	2.53747	0.578718	4.38465	1.16172e-05	0.000205293	si:ch211-250k18.8p	570229
ENSDARG00000076221	817.654	1.09926	0.250854	4.38206	1.17564e-05	0.000207586	zgc:198419	100006523
ENSDARG00000055177	25.7076	-4.77061	1.08899	-4.38077	1.1826e-05	0.00020865	NA	NA
ENSDARG00000040192	992.331	0.97534	0.222701	4.37959	1.18903e-05	0.000209617	nenf	571299
ENSDARG00000097212	12.8206	6.68715	1.52705	4.37913	1.19152e-05	0.000209889	NA	NA
ENSDARG00000021607	965.857	-1.75836	0.401625	-4.37812	1.19706e-05	0.000210698	negr1	445374
ENSDARG00000045658	394.009	-1.37767	0.314739	-4.37717	1.2023e-05	0.000211452	msrb3	415184
ENSDARG00000007398	1790.61	0.963618	0.220288	4.37436	1.21789e-05	0.000214025	NA	NA
ENSDARG00000013892	192.924	-1.73159	0.395873	-4.3741	1.21934e-05	0.000214109	sorl1	497306
ENSDARG00000088331	100.659	-1.70243	0.389332	-4.37269	1.22727e-05	0.000215332	NA	NA
ENSDARG00000008292	2707.76	0.623432	0.14264	4.37066	1.23871e-05	0.000217147	eif2s3	327341
ENSDARG00000018404	976.424	-1.80409	0.412787	-4.37051	1.23958e-05	0.000217147	krt18	352912
ENSDARG00000054931	434.486	2.0305	0.46471	4.36938	1.24601e-05	0.000217882	ppp2r5b	562282
ENSDARG00000101091	112.036	-2.24025	0.51273	-4.36925	1.24673e-05	0.000217882	NA	NA
ENSDARG00000043148	4855.93	-2.78025	0.636312	-4.36932	1.24635e-05	0.000217882	slc1a3b	556181
ENSDARG00000075369	1473.15	0.97615	0.22343	4.36893	1.24856e-05	0.000218031	nck1b	100334953
ENSDARG00000090607	320.615	-1.84105	0.421453	-4.36835	1.25187e-05	0.000218437	si:dkeyp-117b11.1	798129
ENSDARG00000014496	75.3215	2.13925	0.4898	4.3676	1.25619e-05	0.000219018	trpv6	100000322
ENSDARG00000020258	1206.14	-1.24783	0.285812	-4.3659	1.26603e-05	0.00022056	ewsr1a	323597
ENSDARG00000060149	105.028	-2.65607	0.60853	-4.36474	1.27277e-05	0.00022156	ablim1a	100003558
ENSDARG00000027744	13303.3	-0.611341	0.140108	-4.36337	1.28072e-05	0.000222769	gadd45ba	406304
ENSDARG00000093493	266.112	1.63987	0.375883	4.3627	1.28465e-05	0.000223102	urp1	100329524
ENSDARG00000078866	121.162	-3.2248	0.739163	-4.36277	1.28426e-05	0.000223102	sdk1a	558391
ENSDARG00000079402	352.87	-1.87209	0.429174	-4.36209	1.28826e-05	0.000223554	tapbp.1	30163
ENSDARG00000054560	428.442	-3.3965	0.778688	-4.36182	1.28983e-05	0.000223652	her15.1	359836
ENSDARG00000087989	13.3325	6.74459	1.54634	4.36165	1.29086e-05	0.000223655	NA	NA
ENSDARG00000019861	2315.8	1.2704	0.291299	4.36117	1.29369e-05	0.00022397	fgl2a	565637
ENSDARG00000089641	144.93	-1.4139	0.324221	-4.36091	1.29522e-05	0.000224059	ppm1lb	767640
ENSDARG00000055128	44.3155	-7.43326	1.70464	-4.36061	1.29699e-05	0.000224192	armc4	799229
ENSDARG00000018854	1992.24	1.04924	0.240733	4.35852	1.30945e-05	0.000226169	scaf4b	552961
ENSDARG00000089318	77.5959	-1.89693	0.435247	-4.35828	1.31086e-05	0.000226236	NA	NA
ENSDARG00000099600	50.6048	2.62529	0.602395	4.35808	1.3121e-05	0.000226273	si:dkey-93h22.7	568465
ENSDARG00000070266	2457.15	-1.34381	0.308597	-4.35458	1.33321e-05	0.000229736	spock3	562002
ENSDARG00000097959	13.4966	6.76049	1.55315	4.35276	1.34433e-05	0.000231471	si:dkey-248g15.3	100331162
ENSDARG00000096959	170.159	1.93199	0.444067	4.35066	1.35728e-05	0.00023352	si:dkey-29h14.10	100006986
ENSDARG00000031337	12.5934	6.66139	1.53166	4.34914	1.36673e-05	0.000234781	hoxa10b	30391
ENSDARG00000093173	12.8149	-7.62704	1.75368	-4.34917	1.36656e-05	0.000234781	NA	NA
ENSDARG00000060256	100.883	-1.32878	0.305584	-4.34835	1.37168e-05	0.000235449	alkbh8	556362
ENSDARG00000069745	250.897	-1.69693	0.390365	-4.34705	1.3798e-05	0.000236659	slc35f2	555929
ENSDARG00000101979	32.995	5.88309	1.35405	4.3448	1.39402e-05	0.000238914	eps8l3a	100334248
ENSDARG00000052713	235.921	-3.07848	0.709059	-4.34165	1.41418e-05	0.000242182	lrrtm1	570385
ENSDARG00000062646	642.209	1.42061	0.327276	4.34072	1.42017e-05	0.00024302	NA	NA
ENSDARG00000101885	18.7867	6.28759	1.44911	4.33892	1.43186e-05	0.000244831	NA	NA
ENSDARG00000056510	857.071	-0.939603	0.21664	-4.33716	1.44332e-05	0.00024641	gstk1	436833
ENSDARG00000032317	770.352	-1.59058	0.36672	-4.33731	1.44235e-05	0.00024641	tox	569666
ENSDARG00000040001	2364.68	1.19689	0.276047	4.33582	1.45219e-05	0.000247733	fryl	558173
ENSDARG00000074120	563.103	1.1898	0.274544	4.33371	1.46617e-05	0.000249926	usp2b	564054
ENSDARG00000098201	1460.69	0.896949	0.207145	4.33005	1.49074e-05	0.000253918	mtmr3	393838
ENSDARG00000005522	18.9278	4.11387	0.950621	4.32756	1.50767e-05	0.000256606	galr1a	567820
ENSDARG00000075539	654.261	1.29053	0.298256	4.32694	1.51197e-05	0.000257139	snphb	569963
ENSDARG00000086947	483.218	3.64248	0.842116	4.32539	1.52261e-05	0.00025875	NA	NA
ENSDARG00000101036	604.064	1.3664	0.315921	4.32514	1.52432e-05	0.000258842	traf2b	557526
ENSDARG00000055618	31.9467	3.23029	0.747185	4.32328	1.53726e-05	0.000260839	acta1b	407658
ENSDARG00000074282	632.871	-1.10021	0.254526	-4.32258	1.54217e-05	0.000261473	si:ch73-12o23.1	100332784
ENSDARG00000103727	15.9238	6.99996	1.61957	4.3221	1.54552e-05	0.000261841	NA	NA
ENSDARG00000077809	139.267	4.54812	1.05439	4.31352	1.60678e-05	0.000272011	il13	794053
ENSDARG00000032651	16746.7	1.76169	0.408468	4.31293	1.61105e-05	0.000272526	ppp1r10	192329
ENSDARG00000030954	246.61	2.43494	0.564675	4.31211	1.61701e-05	0.000273189	ftr56	561680
ENSDARG00000002353	9345.12	1.51385	0.351073	4.31206	1.61744e-05	0.000273189	tagapa	393842
ENSDARG00000058730	254.804	-4.59254	1.06529	-4.31107	1.62465e-05	0.000274199	rdh10a	562840
ENSDARG00000074662	30.3975	-8.86694	2.05694	-4.31075	1.627e-05	0.000274386	cntf	100149185
ENSDARG00000024317	471.315	-0.844396	0.195944	-4.30937	1.63722e-05	0.000275899	trap1	571959
ENSDARG00000103763	31.8707	-8.93972	2.07539	-4.30748	1.65123e-05	0.00027805	l3hypdh	565785
ENSDARG00000058044	1636.88	1.14368	0.265554	4.30675	1.65673e-05	0.000278763	rab1ba	394117
ENSDARG00000062745	779.395	1.70194	0.395453	4.30377	1.67919e-05	0.000282328	socs5b	559639
ENSDARG00000016139	15.1831	5.95218	1.38308	4.30357	1.68066e-05	0.000282361	mkks	393134
ENSDARG00000059466	149.223	4.49535	1.04478	4.3027	1.6873e-05	0.000283262	wasf3a	562750
ENSDARG00000008363	6966.94	1.93356	0.449499	4.30159	1.69579e-05	0.000284399	mcl1b	373102
ENSDARG00000021022	68.5432	-3.12478	0.726445	-4.30148	1.69664e-05	0.000284399	ift57	414929
ENSDARG00000068143	823.111	-1.02279	0.237825	-4.3006	1.70337e-05	0.000285311	slc39a6	324303
ENSDARG00000077986	90.9237	1.89033	0.439685	4.29928	1.71356e-05	0.000286801	LOC793560	793560
ENSDARG00000076923	28.6445	-4.06461	0.945662	-4.29816	1.72224e-05	0.000288037	kazna	100003663
ENSDARG00000018976	1309.88	1.33815	0.311491	4.29595	1.73945e-05	0.000290695	sptlc2a	553646
ENSDARG00000003920	3940.7	-0.633752	0.147546	-4.29528	1.74473e-05	0.000291358	setb	321714
ENSDARG00000092483	106.669	-4.02793	0.93806	-4.29389	1.75569e-05	0.000292746	iqcc	799312
ENSDARG00000037390	32.0063	-7.47948	1.74184	-4.29401	1.75471e-05	0.000292746	gsg1l	664746
ENSDARG00000101334	20150.5	1.08995	0.253858	4.29352	1.75862e-05	0.000293015	ctsc	368704
ENSDARG00000011672	121.526	-3.95329	0.920967	-4.29254	1.7664e-05	0.000294091	sema3b	567064
ENSDARG00000013087	6406.38	-1.85134	0.431365	-4.29181	1.7722e-05	0.000294834	ndrg3a	30286
ENSDARG00000097445	1839.62	2.19295	0.511145	4.29028	1.7845e-05	0.000296658	si:dkey-195m11.8	324372
ENSDARG00000060875	23.6016	3.85187	0.898062	4.28909	1.79409e-05	0.00029803	NA	NA
ENSDARG00000056677	104.419	-2.51445	0.586527	-4.28702	1.81085e-05	0.000300588	LOC553528	553528
ENSDARG00000069192	27.5227	7.78941	1.81756	4.28563	1.82221e-05	0.000302247	zgc:163030	566959
ENSDARG00000063661	1257.29	1.17265	0.273759	4.28352	1.83962e-05	0.000304907	nuak2	560275
ENSDARG00000097416	28.2983	4.13828	0.966211	4.283	1.84389e-05	0.000305385	si:ch73-306e8.2	794675
ENSDARG00000039211	390.924	-1.18958	0.277793	-4.28225	1.85016e-05	0.000306196	zgc:77439	378987
ENSDARG00000005780	34.3551	-8.31326	1.9415	-4.28188	1.85318e-05	0.000306466	npy8br	30713
ENSDARG00000033889	1360.22	1.26464	0.295535	4.27916	1.87603e-05	0.000310013	spty2d1	337191
ENSDARG00000076448	33.484	4.37959	1.02366	4.27837	1.88266e-05	0.000310878	serpinf2a	560308
ENSDARG00000027360	13.7757	6.79092	1.58736	4.27813	1.88474e-05	0.000310988	si:ch211-106h11.3	497580
ENSDARG00000102125	372.694	1.29449	0.302729	4.27608	1.90215e-05	0.000313628	LOC560461	560461
ENSDARG00000054199	48.8375	-6.11576	1.43043	-4.27546	1.90741e-05	0.000314262	mthfd2l	327496
ENSDARG00000095962	12.1141	6.60608	1.54555	4.27426	1.91773e-05	0.000315727	NA	NA
ENSDARG00000019774	1590.52	3.08251	0.721536	4.27214	1.93602e-05	0.000318266	zhx3	386659
ENSDARG00000079388	786.696	-1.25812	0.294487	-4.27224	1.9352e-05	0.000318266	agrn	565373
ENSDARG00000042934	838.58	-1.56564	0.366542	-4.27138	1.9427e-05	0.000319127	ctgfa	321449
ENSDARG00000100280	1139.9	1.0866	0.254544	4.2688	1.96525e-05	0.000322593	znfx1	100536767
ENSDARG00000012519	3141.57	0.913298	0.213988	4.26798	1.97252e-05	0.000323546	hcfc1b	565206
ENSDARG00000061738	674.831	0.806915	0.189091	4.26734	1.97815e-05	0.00032423	march2	555611
ENSDARG00000057513	1321.69	-0.927906	0.217549	-4.26527	1.99663e-05	0.000327016	mdm4	334932
ENSDARG00000096350	126.179	-6.91089	1.6205	-4.26467	2.00202e-05	0.000327657	NA	NA
ENSDARG00000099690	494.868	1.00945	0.236731	4.2641	2.0071e-05	0.000328245	vaspa	555805
ENSDARG00000102412	1048.03	-1.16183	0.272593	-4.26213	2.02483e-05	0.000330902	eci2	436918
ENSDARG00000012347	431.137	-1.36734	0.320984	-4.25983	2.04584e-05	0.000334089	nacad	100534969
ENSDARG00000011376	428.21	-1.32469	0.311027	-4.25907	2.0528e-05	0.000334978	dnase1l4.2	393843
ENSDARG00000058824	587.176	0.712105	0.167205	4.25888	2.05457e-05	0.00033502	mrpl4	553771
ENSDARG00000086840	31.3673	-8.91884	2.09433	-4.25857	2.05741e-05	0.000335237	si:ch211-266k8.4	559362
ENSDARG00000045420	368.086	-1.99978	0.469622	-4.25826	2.0602e-05	0.000335444	epdr1	436689
ENSDARG00000101593	1402.38	1.19972	0.281828	4.25692	2.07262e-05	0.000337219	zgc:163077	567932
ENSDARG00000087328	41.086	2.50299	0.588114	4.25596	2.0815e-05	0.000338415	NA	NA
ENSDARG00000095906	205.234	-2.16348	0.508367	-4.25575	2.08353e-05	0.000338497	NA	NA
ENSDARG00000096185	87.0424	4.60319	1.08175	4.25533	2.08738e-05	0.000338874	taar20u	100151047
ENSDARG00000018506	49.7922	-3.25399	0.76477	-4.25486	2.09182e-05	0.000339346	NA	NA
ENSDARG00000017931	1114.34	1.48594	0.3493	4.25405	2.09942e-05	0.000340331	ints6l	393406
ENSDARG00000023587	388.29	1.80167	0.423599	4.25325	2.10691e-05	0.000341295	kcnk5a	570159
ENSDARG00000073721	107.161	1.94462	0.457295	4.25244	2.11452e-05	0.000342128	smarcad1b	563175
ENSDARG00000009881	7451.51	1.20383	0.283097	4.25238	2.11514e-05	0.000342128	ier5	359827
ENSDARG00000012140	2949.43	1.09031	0.256473	4.25116	2.12662e-05	0.000343733	ccnl1b	326088
ENSDARG00000100012	39.8074	2.42685	0.570896	4.25094	2.12876e-05	0.000343829	NA	NA
ENSDARG00000058587	46.7396	-2.02384	0.476184	-4.25012	2.13651e-05	0.00034483	terb1	559140
ENSDARG00000099449	1435.69	1.33874	0.315171	4.24766	2.16019e-05	0.000348397	NA	NA
ENSDARG00000100666	1997.72	1.12255	0.264366	4.24618	2.17442e-05	0.000350437	ep300a	559273
ENSDARG00000055426	239.438	-1.92167	0.452594	-4.24591	2.17706e-05	0.000350608	rwdd2b	566444
ENSDARG00000079312	1947.82	1.2744	0.300238	4.24464	2.18941e-05	0.000352341	kmt2ca	560793
ENSDARG00000039521	158.091	-2.07404	0.488826	-4.24289	2.20657e-05	0.000354587	ssx2ipa	393808
ENSDARG00000075641	41.1699	-7.88134	1.85748	-4.24302	2.20536e-05	0.000354587	steap3	100320152
ENSDARG00000011235	51.165	-5.13855	1.21142	-4.24178	2.21759e-05	0.0003561	otx2	30501
ENSDARG00000068991	96.0121	-2.47657	0.584102	-4.23996	2.23555e-05	0.000358725	si:dkey-23c22.6	100009628
ENSDARG00000062199	85.4787	2.15516	0.50847	4.23852	2.24995e-05	0.000360773	si:dkey-217l24.1	100538211
ENSDARG00000010789	169.91	-2.87746	0.679021	-4.23767	2.25854e-05	0.00036189	homer3b	394088
ENSDARG00000096106	15.9672	5.33672	1.25973	4.23639	2.2714e-05	0.000363687	taar20r	100150617
ENSDARG00000015889	661.845	-1.33184	0.314456	-4.23537	2.28172e-05	0.000365076	zc3h15	334307
ENSDARG00000041621	191.845	-1.86832	0.441193	-4.23471	2.28849e-05	0.000365631	bbs2	259187
ENSDARG00000043443	70.672	-3.20087	0.755852	-4.23479	2.28765e-05	0.000365631	kcnj13	555691
ENSDARG00000003615	19.7395	6.32792	1.49443	4.23433	2.29238e-05	0.000365988	slc26a3.2	563896
ENSDARG00000097704	13.7088	6.78374	1.60223	4.23394	2.29628e-05	0.000366347	NA	NA
ENSDARG00000038541	3954.55	0.910742	0.215163	4.2328	2.30795e-05	0.000367944	ccr12a	563803
ENSDARG00000016505	2941.97	0.731799	0.172902	4.23246	2.31147e-05	0.00036824	apbb1ip	393607
ENSDARG00000062305	36.1945	4.87241	1.15125	4.23228	2.31339e-05	0.000368281	rims3	563414
ENSDARG00000061590	606.648	-3.13782	0.741861	-4.22966	2.34047e-05	0.000372324	cachd1	794807
ENSDARG00000089552	12.2338	6.6208	1.56561	4.22889	2.34848e-05	0.000373331	si:ch211-93n23.7	100332264
ENSDARG00000077035	32.1585	-6.49295	1.53559	-4.2283	2.35461e-05	0.000374037	NA	NA
ENSDARG00000062008	355.855	-1.75035	0.414029	-4.22761	2.36189e-05	0.000374924	hs2st1b	100151174
ENSDARG00000087873	47.7938	5.42116	1.28321	4.22467	2.39286e-05	0.000379298	eevs	100003999
ENSDARG00000076547	171.846	-3.62843	0.858838	-4.22482	2.39137e-05	0.000379298	wu:fb13g09	336563
ENSDARG00000060094	873.702	3.68528	0.872541	4.22362	2.40407e-05	0.000380802	ptgis	559148
ENSDARG00000045886	20919	2.20864	0.523018	4.22288	2.41202e-05	0.000381789	slc38a2	566537
ENSDARG00000098453	892.916	-0.935848	0.221629	-4.22258	2.41521e-05	0.000382021	pank4	393487
ENSDARG00000056150	192.35	-2.31899	0.549329	-4.22151	2.42674e-05	0.000383571	rbms2b	445147
ENSDARG00000024314	6846.48	0.654774	0.155129	4.22083	2.43404e-05	0.000384449	herpud1	565499
ENSDARG00000068976	56.2011	4.07203	0.965146	4.21908	2.45302e-05	0.000386897	bsx	573364
ENSDARG00000020031	86.9524	-7.99164	1.89413	-4.21915	2.45224e-05	0.000386897	cldn11a	436897
ENSDARG00000088332	19.6365	-7.50734	1.77977	-4.21816	2.46303e-05	0.000388199	alx4a	100006399
ENSDARG00000104043	7637	1.91566	0.454377	4.21602	2.4865e-05	0.000391377	gng10	796780
ENSDARG00000037879	1501.51	-1.98029	0.469709	-4.216	2.48673e-05	0.000391377	lfng	30158
ENSDARG00000022000	766.661	1.48848	0.353092	4.21556	2.49159e-05	0.000391766	traf3	445119
ENSDARG00000034007	34.042	-7.55677	1.79263	-4.21546	2.49274e-05	0.000391766	prom1b	378834
ENSDARG00000086586	13.4302	6.75411	1.60268	4.21426	2.50601e-05	0.000393573	NA	NA
ENSDARG00000098365	27.9601	-8.74538	2.07555	-4.21353	2.51416e-05	0.000394573	lrrc74b	100005101
ENSDARG00000001169	909.739	0.903078	0.214365	4.21282	2.52207e-05	0.000395535	hsd17b8	64815
ENSDARG00000074750	468.011	-1.57171	0.373314	-4.21016	2.55194e-05	0.000399653	qser1	100330496
ENSDARG00000001470	1900.78	-1.75437	0.4167	-4.21016	2.55192e-05	0.000399653	mhc1zea	565708
ENSDARG00000075400	512.86	1.66537	0.395654	4.20915	2.56333e-05	0.000401154	fbxo33	567750
ENSDARG00000088078	144.13	-1.40673	0.334231	-4.20885	2.5667e-05	0.000401397	usp18	100334535
ENSDARG00000069815	27.1987	-3.57194	0.848804	-4.2082	2.57411e-05	0.000402274	dnali1	567632
ENSDARG00000061023	524.86	-1.05112	0.249792	-4.208	2.57637e-05	0.000402342	si:dkey-72l14.4	562545
ENSDARG00000008720	159.597	-4.40058	1.04646	-4.20522	2.6083e-05	0.000407042	lmo3	553774
ENSDARG00000003449	1105.63	1.59036	0.37832	4.20373	2.62549e-05	0.00040917	pde10a	394077
ENSDARG00000105177	3138.78	-0.868868	0.20669	-4.20372	2.62563e-05	0.00040917	ilf3b	321868
ENSDARG00000099585	506.758	-0.837103	0.199234	-4.20161	2.65028e-05	0.00041272	NA	NA
ENSDARG00000054060	52.117	-6.15087	1.46477	-4.19921	2.67844e-05	0.000416814	pof1b	564098
ENSDARG00000102068	240.167	2.51731	0.59951	4.19894	2.68162e-05	0.000417015	shcbp1	333933
ENSDARG00000103912	58.2077	-2.79705	0.666422	-4.19712	2.70333e-05	0.000420097	NA	NA
ENSDARG00000086365	170.45	-1.94458	0.463399	-4.19635	2.71255e-05	0.000420938	NA	NA
ENSDARG00000089769	70.44	-1.97609	0.4709	-4.19641	2.71182e-05	0.000420938	hapln1a	493635
ENSDARG00000059651	45.114	-4.1686	0.99393	-4.19406	2.74011e-05	0.000424918	cidec	564304
ENSDARG00000073665	412.359	-1.16827	0.278573	-4.19376	2.74371e-05	0.000425043	rasa1b	564822
ENSDARG00000094045	25.8499	-3.70305	0.883009	-4.19367	2.74475e-05	0.000425043	si:dkeyp-73d8.8	100535845
ENSDARG00000089901	31.8555	2.70234	0.644664	4.19186	2.76681e-05	0.00042816	NA	NA
ENSDARG00000096725	719.956	1.08041	0.257781	4.19119	2.77492e-05	0.000429115	si:dkey-21c1.1	100150256
ENSDARG00000038792	111.908	-1.95644	0.466835	-4.19086	2.779e-05	0.000429447	klf17	65238
ENSDARG00000103011	480.069	1.44107	0.343877	4.19067	2.78135e-05	0.00042951	NA	NA
ENSDARG00000079771	653.206	1.23859	0.29561	4.18993	2.79042e-05	0.000429696	pea15	557745
ENSDARG00000099969	4349.77	0.754054	0.179975	4.18978	2.79225e-05	0.000429696	zgc:152863	562658
ENSDARG00000098680	2379.33	0.681315	0.162593	4.19032	2.78565e-05	0.000429696	si:zfos-2326c3.2	561669
ENSDARG00000014015	456.157	-1.21921	0.290982	-4.18999	2.78962e-05	0.000429696	zgc:77086	405841
ENSDARG00000070220	106.283	-2.2068	0.526711	-4.18978	2.79219e-05	0.000429696	pou3f2a	30547
ENSDARG00000099646	20.797	-3.67657	0.877573	-4.18948	2.796e-05	0.000429975	pcdh1g3	553987
ENSDARG00000039513	76.0034	-2.72071	0.649461	-4.18918	2.79959e-05	0.000430228	zgc:153119	768129
ENSDARG00000002037	60.8569	-2.21044	0.527991	-4.18651	2.83274e-05	0.000435021	pfkfb2b	564852
ENSDARG00000093081	356.95	1.0765	0.257172	4.18592	2.84014e-05	0.000435856	NA	NA
ENSDARG00000028715	1047.65	2.05654	0.491463	4.18452	2.85766e-05	0.00043824	mindy3	777708
ENSDARG00000093201	116.298	-3.17039	0.757839	-4.18346	2.87105e-05	0.00043999	NA	NA
ENSDARG00000097693	17.5314	5.30434	1.26812	4.18283	2.87907e-05	0.000440622	si:ch211-248a14.8	100001321
ENSDARG00000039007	9854.7	0.77407	0.185059	4.18282	2.87915e-05	0.000440622	eno3	378963
ENSDARG00000033861	280.88	1.33943	0.320257	4.18236	2.88498e-05	0.000441209	sepsecs	393123
ENSDARG00000028276	39.5414	3.71184	0.887856	4.18068	2.90636e-05	0.000444172	NA	NA
ENSDARG00000012432	876.88	0.976703	0.23369	4.17948	2.92177e-05	0.00044622	fam76b	335015
ENSDARG00000059911	180.882	-2.11753	0.506769	-4.17848	2.9346e-05	0.00044787	bbs7	557491
ENSDARG00000060927	19.3847	7.28399	1.74406	4.17645	2.96094e-05	0.00045158	si:ch211-136a13.1	559014
ENSDARG00000089720	114.889	-3.82913	0.91705	-4.17549	2.97346e-05	0.000453176	LOC100334619	100334619
ENSDARG00000009693	473.222	-2.84521	0.681468	-4.17513	2.97822e-05	0.00045359	llgl1	751760
ENSDARG00000012248	1282.44	-1.70936	0.409435	-4.17492	2.9809e-05	0.000453686	rgma	414272
ENSDARG00000043019	1217.46	-1.26728	0.303731	-4.17237	3.01448e-05	0.000458483	exoc1	322338
ENSDARG00000096028	22.3221	3.92324	0.940435	4.17172	3.02305e-05	0.000459471	taar20i	100150810
ENSDARG00000015901	552.444	-1.58512	0.380069	-4.17061	3.03789e-05	0.000461409	ptbp2b	562434
ENSDARG00000087290	27.4062	4.69447	1.12588	4.16959	3.05154e-05	0.000463166	si:ch211-202h22.10	100002322
ENSDARG00000021343	4626.63	1.32596	0.318084	4.1686	3.0647e-05	0.000464527	wsb1	323226
ENSDARG00000035676	6038.11	0.609118	0.146118	4.16869	3.0636e-05	0.000464527	ptp4a2b	334483
ENSDARG00000054930	259.102	1.70147	0.408581	4.16435	3.12245e-05	0.000472957	tpra1	570573
ENSDARG00000092569	79.9316	3.21839	0.772894	4.16408	3.12616e-05	0.000473195	NA	NA
ENSDARG00000103316	1069.46	-1.89085	0.454146	-4.16352	3.13373e-05	0.000474016	si:ch211-212k18.5	562900
ENSDARG00000030789	784.284	-0.766296	0.184102	-4.16233	3.1501e-05	0.000476168	ddx18	321127
ENSDARG00000030129	547.058	1.19864	0.288069	4.16094	3.16933e-05	0.000478749	si:ch211-87m7.2	557243
ENSDARG00000071724	88.4517	-3.55094	0.853599	-4.15996	3.18308e-05	0.000480498	ankha	571148
ENSDARG00000076998	434.247	0.814113	0.195821	4.15743	3.21847e-05	0.00048551	si:ch73-92i20.1	797259
ENSDARG00000098488	117.467	-1.47351	0.354482	-4.15679	3.22751e-05	0.000486542	NA	NA
ENSDARG00000093897	11.046	6.47228	1.55879	4.15212	3.29407e-05	0.000496117	NA	NA
ENSDARG00000027497	499.85	1.64218	0.395526	4.15188	3.29754e-05	0.000496117	mast1a	796739
ENSDARG00000043548	553.577	0.894759	0.215508	4.15187	3.29774e-05	0.000496117	atg4da	795933
ENSDARG00000102557	27.6469	6.75514	1.62726	4.15123	3.30696e-05	0.000497166	ftr87	100537283
ENSDARG00000069829	793.845	1.11068	0.26758	4.15084	3.31257e-05	0.000497671	rragca	573492
ENSDARG00000037805	745.566	1.31558	0.316971	4.15046	3.31813e-05	0.000498168	lgals3bpa	677742
ENSDARG00000039378	125.601	-1.93192	0.465577	-4.14952	3.33179e-05	0.000499882	rcn2	571340
ENSDARG00000020840	453.22	-1.21117	0.291904	-4.14921	3.33619e-05	0.000500203	mcrs1	406557
ENSDARG00000094408	70.8284	3.17072	0.76425	4.1488	3.34222e-05	0.000500767	si:ch1073-110a20.1	100538113
ENSDARG00000042249	1749.86	1.23791	0.298394	4.14858	3.34539e-05	0.000500904	si:ch211-220f12.1	564713
ENSDARG00000069692	47.7655	-8.79863	2.12132	-4.14772	3.35803e-05	0.000502458	NA	NA
ENSDARG00000026548	196.085	-2.0605	0.49701	-4.1458	3.38628e-05	0.000506342	cyp2u1	556280
ENSDARG00000078399	1235.45	-3.75954	0.907303	-4.14364	3.41834e-05	0.000510792	acsl2	100332846
ENSDARG00000000349	16.7798	-4.89308	1.18229	-4.13865	3.49363e-05	0.00052169	si:rp71-1p14.7	497149
ENSDARG00000103375	21.9495	6.42647	1.55379	4.13599	3.53425e-05	0.0005274	si:ch211-161m3.4	108183503
ENSDARG00000006840	1259.98	0.874997	0.21157	4.13573	3.5383e-05	0.000527649	gnmt	403338
ENSDARG00000007385	4360.48	1.06412	0.257317	4.13543	3.54293e-05	0.000527985	cct7	192324
ENSDARG00000060638	63.4799	3.54073	0.856712	4.13293	3.58167e-05	0.000533041	si:ch211-276c2.2	569664
ENSDARG00000088357	1280.57	-0.905542	0.219097	-4.13306	3.57961e-05	0.000533041	acadl	394156
ENSDARG00000104571	692.26	-0.823236	0.199215	-4.13241	3.58987e-05	0.000533902	gadd45ab	431763
ENSDARG00000100697	1205.95	0.900797	0.218028	4.13157	3.60301e-05	0.000535498	LOC103908986	103908986
ENSDARG00000097413	13.0357	6.71166	1.62491	4.13047	3.62022e-05	0.000537696	NA	NA
ENSDARG00000077967	267.372	-1.39751	0.338399	-4.12976	3.6314e-05	0.000538993	si:ch211-140m22.7	570370
ENSDARG00000096876	40.1111	4.47033	1.0834	4.12622	3.6878e-05	0.000547	si:dkey-61o18.2	103911869
ENSDARG00000000943	149.802	-2.72095	0.659547	-4.12549	3.69949e-05	0.000548196	dzip1	402875
ENSDARG00000009743	19.1172	-8.18825	1.98483	-4.12541	3.70082e-05	0.000548196	efhc1	393942
ENSDARG00000087854	127.505	-3.11301	0.755614	-4.11984	3.79128e-05	0.000561221	zgc:112234	554097
ENSDARG00000032482	84.5046	-2.75843	0.669799	-4.1183	3.8167e-05	0.000564606	si:dkey-40c11.2	798260
ENSDARG00000080922	17.0668	6.06592	1.47376	4.11595	3.85585e-05	0.000570017	NA	NA
ENSDARG00000103235	527.241	-1.31652	0.319947	-4.1148	3.87518e-05	0.000572112	mfsd8	564342
ENSDARG00000011257	49.092	-9.56158	2.32369	-4.11483	3.8746e-05	0.000572112	enpp2	100332039
ENSDARG00000003381	13.2036	-6.20643	1.50844	-4.11448	3.88053e-05	0.00057252	si:ch211-266g18.6	565707
ENSDARG00000088444	116.731	-3.78655	0.920773	-4.11236	3.91627e-05	0.000577408	NA	NA
ENSDARG00000004017	3653.4	1.37055	0.333352	4.11141	3.93242e-05	0.000579405	spag1a	564953
ENSDARG00000012539	16.7418	-8.02052	1.95116	-4.11064	3.94572e-05	0.000580977	dnase1	436947
ENSDARG00000022904	2904.82	2.1902	0.532866	4.11022	3.9528e-05	0.000581634	skilb	100170835
ENSDARG00000009779	79712.3	1.41827	0.345078	4.11001	3.95642e-05	0.00058178	mcl1a	58122
ENSDARG00000099729	405.864	-1.65017	0.401557	-4.10943	3.96644e-05	0.000582866	NA	NA
ENSDARG00000058461	369.487	-1.26926	0.308971	-4.10804	3.99036e-05	0.000585993	ice1	327355
ENSDARG00000101733	1243.38	-0.935924	0.227921	-4.10634	4.01972e-05	0.000589913	fam168b	561051
ENSDARG00000092725	112.114	-3.69153	0.899076	-4.10591	4.02727e-05	0.00059063	NA	NA
ENSDARG00000070786	247.442	-1.49139	0.363397	-4.10403	4.06013e-05	0.000595057	znf770	100535231
ENSDARG00000056200	170.565	-1.61292	0.393038	-4.10373	4.0654e-05	0.000595434	abcb9	570148
ENSDARG00000070868	105.982	-2.73105	0.665625	-4.10298	4.07858e-05	0.000596577	cfap126	751706
ENSDARG00000097596	39.6928	-3.60278	0.878074	-4.10305	4.07738e-05	0.000596577	tac3b	569642
ENSDARG00000031506	2366.08	1.02798	0.250621	4.10173	4.10067e-05	0.000599413	flvcr2b	569329
ENSDARG00000023759	20.0473	-6.25508	1.5251	-4.10141	4.10635e-05	0.000599847	zgc:73226	402792
ENSDARG00000067850	4098.91	2.00059	0.487821	4.10108	4.11234e-05	0.000600326	jund	564873
ENSDARG00000052039	5451.01	2.61391	0.637505	4.10022	4.12754e-05	0.000602148	caspb	259303
ENSDARG00000062650	628.349	-1.33461	0.325655	-4.09823	4.16318e-05	0.000606948	rif1	567001
ENSDARG00000002912	842.809	-1.22859	0.29981	-4.09792	4.16884e-05	0.000607374	adipor1a	436740
ENSDARG00000022466	793.937	1.0435	0.25471	4.09681	4.18879e-05	0.000609879	clcn5b	557584
ENSDARG00000074372	59.8531	3.28335	0.801645	4.09576	4.20783e-05	0.00061225	elfn1b	100144401
ENSDARG00000100520	882.102	1.78355	0.436186	4.08895	4.33321e-05	0.000630079	LOC100002392	100002392
ENSDARG00000088117	23.5028	5.69911	1.39397	4.08841	4.34347e-05	0.000631156	fut8b	100331714
ENSDARG00000060054	631.423	0.972516	0.237891	4.08807	4.34972e-05	0.000631236	epc1b	566102
ENSDARG00000074185	206.258	-3.6551	0.894086	-4.08808	4.3495e-05	0.000631236	pcsk9	100150316
ENSDARG00000099989	94.9235	1.94554	0.476186	4.08568	4.39486e-05	0.00063737	NA	NA
ENSDARG00000099123	11.8819	6.57814	1.61013	4.08548	4.39858e-05	0.000637492	si:dkey-23a13.14	100006331
ENSDARG00000097683	570.797	1.84319	0.451267	4.08449	4.41735e-05	0.000639377	sptbn5	569585
ENSDARG00000035873	411.781	-1.70457	0.417319	-4.08458	4.41573e-05	0.000639377	fjx1	100001423
ENSDARG00000102175	531.526	2.21217	0.541655	4.08409	4.42507e-05	0.000640076	hamp	402837
ENSDARG00000077567	167.825	-1.97892	0.484636	-4.08332	4.43969e-05	0.000641771	angel1	569547
ENSDARG00000070076	3579.48	1.31136	0.321319	4.08118	4.48078e-05	0.000646867	actr2b	554861
ENSDARG00000000151	396.848	1.21624	0.298009	4.08122	4.4799e-05	0.000646867	thraa	30670
ENSDARG00000006878	198.304	-1.6543	0.405498	-4.07966	4.51007e-05	0.000650672	phf21aa	497383
ENSDARG00000056062	13.278	5.75664	1.41121	4.07924	4.51834e-05	0.00065144	adgre14	108182849
ENSDARG00000044937	13.1612	5.76966	1.41449	4.07896	4.52383e-05	0.000651809	NA	NA
ENSDARG00000057680	1503.98	0.61743	0.151417	4.07768	4.5487e-05	0.000653842	foxj2	558490
ENSDARG00000009534	1697.3	-1.78977	0.438924	-4.07763	4.54975e-05	0.000653842	wls	406420
ENSDARG00000058828	96.4366	-2.8311	0.694278	-4.07777	4.54696e-05	0.000653842	ccdc51	751752
ENSDARG00000055100	619.69	-3.17492	0.778584	-4.07781	4.54613e-05	0.000653842	cxcl12b	799354
ENSDARG00000077095	1402.98	1.12979	0.277217	4.07549	4.59181e-05	0.000658179	si:ch211-160o17.4	572323
ENSDARG00000074546	873.543	-0.746081	0.183054	-4.07574	4.58676e-05	0.000658179	si:ch211-213a13.9	569389
ENSDARG00000019881	3137.23	-1.25528	0.307998	-4.07561	4.58947e-05	0.000658179	bsg	337692
ENSDARG00000005943	14.6972	-7.09661	1.74117	-4.07578	4.586e-05	0.000658179	htra4	100334257
ENSDARG00000016815	91.121	-3.50386	0.859881	-4.07482	4.60503e-05	0.000659648	casc1	566485
ENSDARG00000102000	141.999	-1.46938	0.361053	-4.06971	4.70716e-05	0.000673842	wu:fj30f06	792477
ENSDARG00000015240	415.962	0.80403	0.19762	4.06858	4.73011e-05	0.000676689	cdkl5	559341
ENSDARG00000015707	400.37	-2.0636	0.507385	-4.06714	4.75946e-05	0.000680449	dvl3a	80972
ENSDARG00000039392	3880.14	0.775811	0.190794	4.06622	4.77817e-05	0.000682683	wnk1b	561159
ENSDARG00000017929	1333.61	0.767939	0.188912	4.06506	4.80204e-05	0.000685652	ncoa2	81884
ENSDARG00000090170	684.195	-2.80718	0.690599	-4.06485	4.80631e-05	0.00068582	rab11fip4a	436806
ENSDARG00000070555	694.381	1.55378	0.382274	4.06457	4.81217e-05	0.000686214	ldlrad4a	562665
ENSDARG00000058015	61.157	3.52145	0.867382	4.05987	4.91009e-05	0.000699728	ano3	553392
ENSDARG00000004952	238.528	-2.37396	0.584872	-4.05893	4.92978e-05	0.000702082	rsad2	570456
ENSDARG00000001953	9191.83	1.89726	0.467616	4.05731	4.96413e-05	0.000706122	pfkfb3	554477
ENSDARG00000101637	3166.31	-1.06876	0.263416	-4.05729	4.96452e-05	0.000706122	ccnd1	30222
ENSDARG00000018643	128.378	-4.27839	1.05516	-4.05472	5.01952e-05	0.000713487	igf2a	30710
ENSDARG00000090039	2830.57	1.39799	0.344803	4.05446	5.02499e-05	0.000713806	reck	100334698
ENSDARG00000089477	478.026	1.50032	0.370125	4.05354	5.04491e-05	0.000716177	si:ch211-132g1.3	100004401
ENSDARG00000037916	58.5842	4.25026	1.04863	4.05317	5.0529e-05	0.000716413	cdk5r1a	568402
ENSDARG00000098529	154.3	-1.56857	0.387	-4.05316	5.05304e-05	0.000716413	ccne2	415165
ENSDARG00000099336	242.335	-2.65856	0.65611	-4.052	5.07816e-05	0.000719514	mvda	492781
ENSDARG00000056339	40.637	3.19399	0.788437	4.05104	5.099e-05	0.000722005	NA	NA
ENSDARG00000042087	438.946	-1.11843	0.276104	-4.05077	5.10496e-05	0.000722387	dmap1	393225
ENSDARG00000075919	842.758	0.81218	0.200559	4.04958	5.13092e-05	0.000725597	ccser1	795160
ENSDARG00000088255	32.8413	-3.62283	0.894684	-4.04928	5.13756e-05	0.000725991	smoc1	100529120
ENSDARG00000089078	14.7394	-7.82709	1.93302	-4.04916	5.14025e-05	0.000725991	NA	NA
ENSDARG00000026985	2171.75	0.879263	0.217211	4.04797	5.16628e-05	0.000729203	lims1	554019
ENSDARG00000099699	30.0122	-3.4578	0.85425	-4.04776	5.17093e-05	0.000729395	NA	NA
ENSDARG00000090646	118.344	2.6242	0.648447	4.0469	5.18994e-05	0.000731067	LOC100148041	100148041
ENSDARG00000100499	1607.17	0.915208	0.226141	4.04706	5.18648e-05	0.000731067	cpeb4b	100333151
ENSDARG00000018698	1040.99	-1.17171	0.289541	-4.04678	5.19268e-05	0.000731067	carm1	445251
ENSDARG00000042370	63.2479	5.22032	1.29039	4.04555	5.21999e-05	0.000734445	ptafr	100002627
ENSDARG00000100294	25.184	4.33379	1.07184	4.04331	5.27008e-05	0.000741021	zgc:113209	548342
ENSDARG00000075700	14.6694	-7.80379	1.93187	-4.0395	5.35649e-05	0.000752694	zswim2	561301
ENSDARG00000096949	21.252	-6.86978	1.7011	-4.03844	5.38089e-05	0.000755643	si:dkey-197j19.5	101883682
ENSDARG00000102204	130.081	2.27337	0.562979	4.0381	5.38849e-05	0.000756231	jph3	569861
ENSDARG00000097389	41.9976	3.81279	0.944537	4.03668	5.42135e-05	0.000759881	NA	NA
ENSDARG00000093438	186.084	-1.43412	0.355271	-4.03669	5.42104e-05	0.000759881	si:ch73-191k20.4	100006891
ENSDARG00000104387	15.3296	-7.14711	1.77071	-4.0363	5.43017e-05	0.000760636	slc4a5	100006379
ENSDARG00000003069	88.7329	1.82299	0.45171	4.03575	5.44271e-05	0.000761911	btbd7	568372
ENSDARG00000055383	1365.79	1.5094	0.374023	4.03557	5.44704e-05	0.000762036	zgc:66160	327299
ENSDARG00000087107	20.0791	-7.53627	1.86762	-4.03522	5.45515e-05	0.000762689	si:ch73-222h13.1	100322372
ENSDARG00000030981	1260.82	1.17793	0.29199	4.03414	5.48032e-05	0.000765725	tmem127	553545
ENSDARG00000043687	103.312	-3.33081	0.825921	-4.03285	5.51052e-05	0.000769459	si:ch211-59d15.9	797937
ENSDARG00000101942	519.469	-0.960804	0.23833	-4.03141	5.5444e-05	0.000773702	si:dkey-260j18.2	325231
ENSDARG00000077473	10867.2	-1.37255	0.340556	-4.03033	5.5698e-05	0.000776757	mych	560341
ENSDARG00000030616	707.565	3.94991	0.980159	4.02987	5.58081e-05	0.000777804	nfe2l1a	405781
ENSDARG00000013528	83.1866	-5.03837	1.25043	-4.0293	5.59427e-05	0.000779189	mcm9	555610
ENSDARG00000077732	9123.19	0.94175	0.233736	4.02912	5.59867e-05	0.000779313	alyref	560127
ENSDARG00000102489	178.771	1.89236	0.469784	4.02814	5.62191e-05	0.000782056	NA	NA
ENSDARG00000013575	576.786	-1.07081	0.26589	-4.02727	5.64275e-05	0.000784463	rfx2	503590
ENSDARG00000006865	54.0337	-4.98116	1.23694	-4.02699	5.64959e-05	0.000784921	glra4a	83413
ENSDARG00000059059	316.745	1.18868	0.295221	4.02642	5.66315e-05	0.000786312	emsy	335889
ENSDARG00000027290	1588.12	1.18146	0.293503	4.02538	5.68843e-05	0.000789328	nrp1b	402973
ENSDARG00000061288	79.5661	-1.52138	0.377979	-4.02504	5.69645e-05	0.000789946	kcnc4	799410
ENSDARG00000024829	183.408	2.01754	0.501564	4.02249	5.75858e-05	0.00079806	tnn	30234
ENSDARG00000021945	1095.97	-0.761046	0.189205	-4.02234	5.76216e-05	0.00079806	ddx23	334283
ENSDARG00000062116	728.355	-0.73405	0.18256	-4.02088	5.79817e-05	0.000802545	ctdsplb	767676
ENSDARG00000011496	1068.23	0.871732	0.216857	4.01984	5.82386e-05	0.000805597	ppm1bb	100003481
ENSDARG00000035434	68.0832	-1.664	0.414027	-4.01905	5.84336e-05	0.000807791	zmat5	445314
ENSDARG00000054542	295.841	3.0197	0.751678	4.01728	5.88732e-05	0.000812348	il12bb	335994
ENSDARG00000012040	1875.48	0.834613	0.207752	4.01736	5.8854e-05	0.000812348	rnf19a	557995
ENSDARG00000103519	99.633	-7.34212	1.8275	-4.01757	5.88012e-05	0.000812348	adamts1	565145
ENSDARG00000069440	163.427	-2.16938	0.54029	-4.01521	5.93929e-05	0.000819009	dachd	791191
ENSDARG00000074184	364.34	-1.37454	0.342391	-4.01453	5.95631e-05	0.000820845	arhgap32b	569434
ENSDARG00000104422	13.5481	5.81258	1.44865	4.01242	6.00996e-05	0.000827723	si:ch73-34h11.1	100148917
ENSDARG00000054343	18.9975	-8.18781	2.04155	-4.01059	6.05673e-05	0.000833647	slc7a8b	100007990
ENSDARG00000007737	1931.34	1.91225	0.477222	4.00706	6.14799e-05	0.000845683	zyg11	555349
ENSDARG00000102121	171.706	1.87208	0.4673	4.00618	6.17098e-05	0.000848319	prr5b	100537865
ENSDARG00000061259	54.2854	-6.94117	1.73342	-4.00433	6.21943e-05	0.000854449	sost	100000500
ENSDARG00000076804	342.511	-2.48692	0.621297	-4.00279	6.26001e-05	0.000859491	ttyh1	100537642
ENSDARG00000043542	764.979	0.73649	0.184032	4.00196	6.28195e-05	0.000861969	zpr1	406382
ENSDARG00000078378	21.6143	4.77502	1.1933	4.00151	6.29404e-05	0.000862029	NA	NA
ENSDARG00000067567	333.405	-2.93165	0.732637	-4.00151	6.29405e-05	0.000862029	slc6a13	100332592
ENSDARG00000079654	75.5025	-3.18433	0.795773	-4.00156	6.29273e-05	0.000862029	st3gal1	553279
ENSDARG00000086764	620.589	-1.07947	0.269802	-4.00099	6.30771e-05	0.000863365	mdc1	569805
ENSDARG00000061640	462.837	-1.70534	0.426267	-4.00064	6.31707e-05	0.000864112	sipa1l2	497350
ENSDARG00000036040	1056.85	-1.06326	0.265817	-3.99996	6.33544e-05	0.000866091	atg13	393405
ENSDARG00000059836	10794.3	1.85103	0.462859	3.99911	6.35802e-05	0.000868642	ddit3	561924
ENSDARG00000074548	973.248	0.999862	0.250273	3.99508	6.46718e-05	0.000883012	zbtb17	564967
ENSDARG00000016173	2982.56	0.755095	0.189042	3.99433	6.48787e-05	0.000885052	cct3	192327
ENSDARG00000045888	629.09	-1.04802	0.262383	-3.99424	6.49011e-05	0.000885052	acat1	445290
ENSDARG00000005652	854.964	0.692448	0.173372	3.99399	6.49698e-05	0.000885443	man1a1	566078
ENSDARG00000093303	44.2054	-9.40923	2.35685	-3.99229	6.54378e-05	0.000891273	ifitm1	100003209
ENSDARG00000036104	1676.79	1.09938	0.275432	3.99146	6.56682e-05	0.000893863	si:dkeyp-92c9.3	571487
ENSDARG00000074149	1132.74	0.723751	0.181342	3.99108	6.57717e-05	0.000894721	itpr1b	100149388
ENSDARG00000074465	961.936	1.03423	0.259161	3.99069	6.58805e-05	0.000895652	vps13c	798746
ENSDARG00000051955	504.198	-1.00315	0.251413	-3.99007	6.60547e-05	0.000897469	brms1	791681
ENSDARG00000042329	923.629	-2.18314	0.547416	-3.98809	6.66084e-05	0.000904437	si:dkey-91m11.5	560226
ENSDARG00000040314	365.118	-1.61759	0.405629	-3.98786	6.66717e-05	0.000904743	psph	606663
ENSDARG00000018257	398.401	1.02518	0.257152	3.98665	6.70131e-05	0.000908819	ncoa1	563288
ENSDARG00000070494	147.843	-4.58205	1.14942	-3.98639	6.70869e-05	0.000909264	pdgfra	386856
ENSDARG00000071235	314.025	-2.76373	0.693368	-3.98596	6.72091e-05	0.000910363	si:ch211-117c9.5	100150452
ENSDARG00000070571	82.5472	-4.66118	1.16968	-3.98502	6.74737e-05	0.000913388	zgc:153953	563192
ENSDARG00000098026	32.9693	3.22958	0.810597	3.9842	6.7708e-05	0.000915512	NA	NA
ENSDARG00000055283	6614.23	-0.547778	0.137488	-3.98418	6.77132e-05	0.000915512	id2a	266599
ENSDARG00000041323	317.08	-1.63298	0.409904	-3.9838	6.78207e-05	0.000916407	csdc2a	436963
ENSDARG00000039116	21.4218	7.42823	1.86525	3.98244	6.82121e-05	0.000920572	nr5a5	407626
ENSDARG00000043484	3277.63	1.05567	0.265073	3.98257	6.81753e-05	0.000920572	ube2d2	393934
ENSDARG00000077587	26.9499	-3.01185	0.756456	-3.98153	6.8474e-05	0.000923544	zgc:113984	573997
ENSDARG00000042285	25.0903	-7.85485	1.97294	-3.98129	6.85425e-05	0.000923906	atp8b3	566530
ENSDARG00000093974	59.8563	-2.074	0.521015	-3.98069	6.87169e-05	0.000925693	NA	NA
ENSDARG00000003290	21.3543	-6.93171	1.74157	-3.98015	6.88723e-05	0.000927224	dab1b	678641
ENSDARG00000093926	166.509	-2.15195	0.540834	-3.97895	6.92198e-05	0.000930771	LOC108179599	108179599
ENSDARG00000020871	838.416	-2.32559	0.584461	-3.97905	6.91926e-05	0.000930771	ptprz1b	553019
ENSDARG00000008407	3216.52	-1.44037	0.362199	-3.97672	6.98711e-05	0.000938959	tspan7b	449539
ENSDARG00000077301	396.814	2.13583	0.537151	3.97622	7.00181e-05	0.000939993	mlf1	553527
ENSDARG00000077431	164.737	-1.11288	0.27989	-3.97613	7.00461e-05	0.000939993	usf3	101884408
ENSDARG00000060027	79.3629	-1.70471	0.428747	-3.97603	7.00753e-05	0.000939993	nom1	557585
ENSDARG00000091972	102.75	1.60195	0.40316	3.97349	7.08265e-05	0.000949495	si:dkey-58f10.7	564114
ENSDARG00000029296	391.981	-1.32579	0.333688	-3.97314	7.0931e-05	0.000950321	nexmifb	796115
ENSDARG00000103770	62.4826	2.34996	0.592452	3.96651	7.29339e-05	0.000976566	armc6	555425
ENSDARG00000079546	9.65483	-6.4891	1.63648	-3.96528	7.33099e-05	0.000981007	NA	NA
ENSDARG00000099843	662.881	1.06519	0.268766	3.96327	7.39288e-05	0.000988692	nedd4a	619412
ENSDARG00000069744	115.017	3.08597	0.778889	3.96202	7.43184e-05	0.000992704	mos	795517
ENSDARG00000025788	256.78	-1.6548	0.417665	-3.96204	7.43132e-05	0.000992704	chp2	327599
ENSDARG00000096355	1753.88	-2.63141	0.664351	-3.96087	7.46772e-05	0.000996896	NA	NA
ENSDARG00000019541	916.368	-2.63377	0.665165	-3.95958	7.50823e-05	0.0010017	gpt2l	403086
ENSDARG00000033754	178.45	1.93748	0.489599	3.95728	7.58084e-05	0.00101078	rbm48	402897
ENSDARG00000079269	25.7402	3.50692	0.886359	3.95655	7.60416e-05	0.00101328	LOC101884245	101884245
ENSDARG00000071626	1806.56	-2.07581	0.525114	-3.95307	7.71539e-05	0.00102748	ptgdsb.2	751701
ENSDARG00000044441	40.0554	4.99058	1.26296	3.9515	7.76624e-05	0.00103363	si:ch73-194h10.2	558959
ENSDARG00000008540	280.63	-3.39261	0.858625	-3.95122	7.77545e-05	0.00103424	sox21b	406246
ENSDARG00000043180	329.359	-2.19043	0.554535	-3.95004	7.81383e-05	0.00103872	gpd1b	325181
ENSDARG00000060522	217.867	2.18766	0.553863	3.94983	7.82079e-05	0.00103902	rfk	560915
ENSDARG00000090015	125.487	-1.32669	0.335922	-3.94939	7.83498e-05	0.00104028	NA	NA
ENSDARG00000060029	356.885	2.74615	0.69574	3.94708	7.91088e-05	0.00104973	fam160b2	777718
ENSDARG00000104615	504.781	1.29464	0.328105	3.94581	7.95303e-05	0.00105469	LOC108179363	108179363
ENSDARG00000021137	563.24	-2.95234	0.748255	-3.94563	7.95897e-05	0.00105485	adgrv1	415105
ENSDARG00000027381	15.112	5.97328	1.51422	3.94479	7.98694e-05	0.00105792	ccdc171	100330004
ENSDARG00000036930	19.073	-5.13352	1.30156	-3.94414	8.00859e-05	0.00106016	tbx18	572713
ENSDARG00000056204	112.414	-2.50554	0.6353	-3.94387	8.01762e-05	0.00106072	zgc:113436	503528
ENSDARG00000098143	14.0562	5.10162	1.29375	3.94329	8.03702e-05	0.00106265	NA	NA
ENSDARG00000017312	706.697	-1.3901	0.352548	-3.94302	8.04611e-05	0.00106322	lmbrd2b	335257
ENSDARG00000013598	3404.76	0.990169	0.251312	3.94	8.14801e-05	0.00107604	tnfb	554167
ENSDARG00000013422	16.0235	-6.48197	1.64538	-3.9395	8.16526e-05	0.00107768	slc8a1a	553489
ENSDARG00000005232	74.773	-2.41436	0.613518	-3.93527	8.31024e-05	0.00109616	ccdc85ca	751667
ENSDARG00000031888	212.846	-1.31684	0.335041	-3.93038	8.48133e-05	0.00111806	mapk8a	562720
ENSDARG00000020764	1046.64	-1.82664	0.46486	-3.92944	8.51456e-05	0.00112178	slmapb	393146
ENSDARG00000090699	23.6473	-4.51934	1.15017	-3.92927	8.5205e-05	0.00112189	NA	NA
ENSDARG00000099605	42.3511	2.17478	0.55357	3.92865	8.54255e-05	0.00112346	LOC103911589	103911589
ENSDARG00000057679	611.19	-0.840036	0.21382	-3.92871	8.54024e-05	0.00112346	sh2b1	558152
ENSDARG00000028048	415.229	-1.89653	0.482825	-3.92799	8.56586e-05	0.00112586	rdh8a	280648
ENSDARG00000009466	14.9715	5.24747	1.33634	3.92676	8.60994e-05	0.00112966	rgs9bp	562687
ENSDARG00000093498	216.594	2.87599	0.732423	3.92668	8.61275e-05	0.00112966	zgc:194281	570279
ENSDARG00000015628	1025.41	1.44153	0.367118	3.92661	8.61519e-05	0.00112966	psmd10	403085
ENSDARG00000056628	141.651	-1.5822	0.402935	-3.9267	8.61182e-05	0.00112966	tmem170a	393662
ENSDARG00000009740	623.289	-1.57655	0.40158	-3.92588	8.64122e-05	0.0011324	ppp1r7	560323
ENSDARG00000104845	83.8207	-3.66426	0.933736	-3.9243	8.69813e-05	0.00113919	mipol1	321390
ENSDARG00000089507	102.276	-2.37722	0.605827	-3.92394	8.7114e-05	0.00114025	ugt1b5	100384899
ENSDARG00000034307	19.6324	-7.51348	1.91608	-3.92128	8.8079e-05	0.0011522	chrne	445315
ENSDARG00000077239	1075.2	2.51592	0.641646	3.92104	8.8167e-05	0.00115225	si:ch211-165i18.2	100149646
ENSDARG00000037963	741.31	0.905985	0.23106	3.92099	8.81869e-05	0.00115225	nek6	497165
ENSDARG00000044295	111.276	-2.4605	0.627757	-3.9195	8.87311e-05	0.00115868	pip5k1ba	449831
ENSDARG00000060515	56.6912	1.78377	0.455129	3.91925	8.88233e-05	0.00115886	zdhhc9	560095
ENSDARG00000012600	874.943	1.03168	0.263248	3.91902	8.89088e-05	0.00115886	si:dkey-97a13.6	570654
ENSDARG00000018153	110.107	-3.54367	0.904251	-3.9189	8.89541e-05	0.00115886	nt5c1ba	798022
ENSDARG00000094423	26.3404	-5.2266	1.33364	-3.91906	8.88953e-05	0.00115886	si:ch211-270n8.4	103911998
ENSDARG00000016725	101.1	-2.26062	0.576963	-3.91814	8.92352e-05	0.00116184	gadd45gb.1	406507
ENSDARG00000078011	1889.34	1.26643	0.323294	3.91727	8.95577e-05	0.00116535	NA	NA
ENSDARG00000006292	20.7423	-8.31563	2.12303	-3.91686	8.97087e-05	0.00116663	maats1	793563
ENSDARG00000006900	1737.15	1.3881	0.354424	3.91648	8.98501e-05	0.00116779	impdh2	317745
ENSDARG00000100786	21.2588	6.3695	1.62678	3.91539	9.0257e-05	0.0011717	LOC100537538	100537538
ENSDARG00000057782	2569.38	1.08249	0.276462	3.91552	9.021e-05	0.0011717	baz2ba	561095
ENSDARG00000029234	717.236	1.32724	0.339054	3.91454	9.05748e-05	0.00117514	stxbp5b	571925
ENSDARG00000056623	6513.1	1.27688	0.326421	3.91176	9.1625e-05	0.00118807	ptenb	368415
ENSDARG00000071113	400.166	1.22155	0.312368	3.91061	9.20634e-05	0.00119306	xirp2a	559746
ENSDARG00000036043	92.6309	-1.63975	0.419357	-3.91016	9.22368e-05	0.0011946	znf408	108004540
ENSDARG00000055124	2017.85	-1.11872	0.286126	-3.90989	9.23396e-05	0.00119524	ccnl1a	553269
ENSDARG00000076622	879.058	1.14366	0.292535	3.90946	9.25025e-05	0.00119595	NA	NA
ENSDARG00000055129	978.461	-1.33825	0.342309	-3.90948	9.24961e-05	0.00119595	pim3	565041
ENSDARG00000052736	192.92	5.21066	1.33291	3.90924	9.25887e-05	0.00119636	NA	NA
ENSDARG00000036107	10030.7	-1.44737	0.370486	-3.90667	9.35753e-05	0.0012077	txnipa	368359
ENSDARG00000059658	19.3063	-7.48814	1.9167	-3.90678	9.35351e-05	0.0012077	NA	NA
ENSDARG00000101331	30.6506	-3.92603	1.00501	-3.90648	9.36497e-05	0.00120796	tekt1	492525
ENSDARG00000007387	637.832	0.902255	0.230992	3.90601	9.3834e-05	0.00120823	irf2a	325410
ENSDARG00000045749	514.617	-1.27817	0.32721	-3.90626	9.3737e-05	0.00120823	ppfibp1a	565020
ENSDARG00000068161	135.195	-1.50274	0.384718	-3.90609	9.38034e-05	0.00120823	LOC103909906	103909906
ENSDARG00000032617	175.78	-3.77823	0.967423	-3.90546	9.40459e-05	0.00121025	fgfrl1a	393347
ENSDARG00000101769	9.74586	6.29171	1.61133	3.90468	9.43508e-05	0.00121347	cysltr3	100334963
ENSDARG00000015016	39.7767	-4.51205	1.15579	-3.90388	9.46626e-05	0.00121678	kif26ab	58004
ENSDARG00000057053	685.575	1.59114	0.407618	3.90349	9.48137e-05	0.00121801	zgc:91976	492359
ENSDARG00000038695	1388.19	-0.824773	0.211312	-3.90311	9.49632e-05	0.00121923	elavl1a	30736
ENSDARG00000101441	984.364	-0.798401	0.204591	-3.90243	9.52321e-05	0.00122197	lima1a	64000
ENSDARG00000074527	748.794	1.41545	0.362795	3.9015	9.55996e-05	0.00122527	chst15	565523
ENSDARG00000030087	546.835	-1.52934	0.391974	-3.90162	9.55494e-05	0.00122527	nfkbib	797834
ENSDARG00000026972	33.9036	-5.74867	1.47373	-3.90075	9.58943e-05	0.00122833	si:ch211-119o8.6	556659
ENSDARG00000033367	489.089	-1.44441	0.370428	-3.89929	9.6474e-05	0.00123505	rrm2b	368909
ENSDARG00000006307	186.736	-1.11957	0.287134	-3.89913	9.65395e-05	0.00123517	shisa4	550567
ENSDARG00000052609	38.7294	-4.38172	1.12421	-3.89758	9.7157e-05	0.00124235	NA	NA
ENSDARG00000088733	190.281	-1.47412	0.378285	-3.89686	9.74465e-05	0.00124534	LOC101884416	101884416
ENSDARG00000070781	11.0909	-5.95219	1.52774	-3.89608	9.77632e-05	0.00124866	gjd2b	378444
ENSDARG00000073978	146.278	-4.41594	1.13366	-3.89531	9.8073e-05	0.0012519	crabp2a	171480
ENSDARG00000038288	52.2794	-5.09167	1.30718	-3.89517	9.8131e-05	0.00125192	cd151	450020
ENSDARG00000103984	1109.15	0.752047	0.193239	3.89179	9.95063e-05	0.00126873	cyth4b	100141338
ENSDARG00000063371	1394.56	1.01394	0.260653	3.88999	0.000100247	0.00127744	rasa3	100318936
ENSDARG00000042690	2217.87	-2.52142	0.648432	-3.88848	0.000100873	0.00128468	s1pr1	64617
ENSDARG00000031278	9.77913	6.29719	1.61951	3.88834	0.000100932	0.0012847	si:ch73-193i2.2	101886139
ENSDARG00000075323	573.86	-0.689623	0.177473	-3.88578	0.000102001	0.00129755	srfbp1	406321
ENSDARG00000006242	2491	-1.39104	0.358013	-3.88544	0.000102145	0.00129864	ptp4a1	493615
ENSDARG00000104818	692.631	-2.102	0.5411	-3.88468	0.000102465	0.00130196	NA	NA
ENSDARG00000040890	1079.34	-2.04932	0.52767	-3.88371	0.000102874	0.00130641	fdps	552997
ENSDARG00000010267	17.4409	-3.60048	0.92731	-3.88271	0.000103297	0.00131103	dpydb	405829
ENSDARG00000040553	232.315	-2.64474	0.681232	-3.8823	0.000103474	0.00131252	NA	NA
ENSDARG00000078333	100.687	-2.3733	0.61137	-3.88194	0.000103627	0.00131372	tmem234	568275
ENSDARG00000062357	19.4803	3.98467	1.0268	3.88067	0.00010417	0.00131985	fam19a1a	100536837
ENSDARG00000069675	166.203	-2.33835	0.602775	-3.87932	0.00010475	0.00132644	her8.2	565269
ENSDARG00000043902	14.7594	5.90419	1.52209	3.87901	0.000104883	0.00132733	gabrr1	568984
ENSDARG00000014840	11.969	5.60249	1.44436	3.87888	0.00010494	0.00132733	prph2b	559209
ENSDARG00000102735	41.8161	-2.87168	0.740643	-3.87728	0.00010563	0.00133529	znf1141	100005493
ENSDARG00000012340	704.396	0.935595	0.241338	3.8767	0.000105882	0.00133771	ptpn11b	393426
ENSDARG00000076294	69.2635	4.42543	1.14198	3.87522	0.000106529	0.00134512	klb	796269
ENSDARG00000103634	16.3742	-6.51524	1.6814	-3.8749	0.00010667	0.00134613	si:ch73-329n5.6	101883339
ENSDARG00000062688	479.006	-4.27419	1.10356	-3.87311	0.000107455	0.00135527	gpnmb	563348
ENSDARG00000055151	295.006	-1.04202	0.269173	-3.87118	0.000108308	0.00136525	smyd2a	541423
ENSDARG00000103623	16.7518	5.17969	1.33808	3.87098	0.000108401	0.00136564	npy7r	449010
ENSDARG00000100426	48.6645	-2.8933	0.747693	-3.86963	0.000108999	0.0013724	fam167b	556719
ENSDARG00000022280	14607.7	1.37739	0.356004	3.86903	0.00010927	0.00137503	brd2a	30445
ENSDARG00000053744	53.0127	-3.63923	0.940646	-3.86886	0.000109344	0.00137518	dcdc2b	563259
ENSDARG00000062338	9714.22	0.685717	0.177261	3.86839	0.000109556	0.00137706	zeb2a	100003889
ENSDARG00000104108	166.737	-3.57014	0.922987	-3.86802	0.000109722	0.00137836	slco1d1	326845
ENSDARG00000038543	341.645	1.66787	0.431418	3.86601	0.000110629	0.00138897	wdr48b	334682
ENSDARG00000060610	1178.88	1.48294	0.383695	3.86489	0.000111139	0.00139458	pcdh7b	555504
ENSDARG00000056915	125.207	-2.11517	0.547503	-3.8633	0.000111864	0.00140289	si:ch211-237l4.6	446130
ENSDARG00000054597	345.73	-1.213	0.314056	-3.86237	0.000112293	0.00140748	cnot6l	553665
ENSDARG00000074686	1464.53	-1.01585	0.263053	-3.86176	0.000112573	0.00141018	mgea5	324487
ENSDARG00000017397	1266.89	1.16874	0.302754	3.86037	0.000113217	0.00141746	smarcc1a	403020
ENSDARG00000075226	230.299	1.75209	0.45396	3.85957	0.000113586	0.00142126	smad4a	559111
ENSDARG00000020595	330.647	-1.21538	0.314947	-3.85899	0.000113856	0.00142385	gnl3l	442932
ENSDARG00000062579	17.9186	-6.13943	1.592	-3.85643	0.000115055	0.00143803	kremen1	100141352
ENSDARG00000097786	13.9992	-7.74216	2.0081	-3.85545	0.000115515	0.00144296	NA	NA
ENSDARG00000098012	3517.29	-0.990583	0.256981	-3.8547	0.000115873	0.00144662	itgae.1	100333951
ENSDARG00000032862	42.5197	-9.3515	2.42612	-3.8545	0.000115964	0.00144694	ugt5g1	570913
ENSDARG00000046091	70.493	2.00603	0.520466	3.85429	0.000116065	0.00144738	si:ch211-283g2.1	569007
ENSDARG00000099161	18.451	-5.05716	1.31259	-3.85281	0.000116772	0.00145538	dnaaf4	402988
ENSDARG00000051858	17.9864	-8.10012	2.10311	-3.85149	0.000117401	0.0014624	ccdc33	553442
ENSDARG00000056725	5442.18	-2.22495	0.577875	-3.85023	0.000118008	0.00146913	hmgb3a	561025
ENSDARG00000025789	2576.13	1.00488	0.261045	3.84947	0.000118373	0.00147285	chd4b	560622
ENSDARG00000087005	12.0284	6.59523	1.71367	3.84859	0.000118802	0.00147735	NA	NA
ENSDARG00000063466	462.567	-0.950863	0.247109	-3.84794	0.000119113	0.0014804	isy1	570205
ENSDARG00000056627	556.822	-1.92049	0.499141	-3.84758	0.000119289	0.00148176	cxcl14	58151
ENSDARG00000045568	118.466	-1.32753	0.345295	-3.84461	0.000120744	0.00149899	bcat1	337412
ENSDARG00000086665	97.6807	1.84886	0.481084	3.84311	0.000121484	0.00150733	si:dkey-175g6.2	793455
ENSDARG00000077293	18.9246	4.21563	1.09728	3.84188	0.000122094	0.00151405	synpo2la	563843
ENSDARG00000038559	2012.14	-1.57448	0.41004	-3.83982	0.000123126	0.00152599	h1f0	321618
ENSDARG00000094433	1329.64	-1.54486	0.40235	-3.8396	0.000123237	0.00152651	caspbl	566185
ENSDARG00000003705	1991.01	-0.943925	0.245877	-3.83902	0.000123526	0.00152924	prnprs3	503702
ENSDARG00000004169	257.47	-1.54328	0.402053	-3.83849	0.000123792	0.00153168	stmn1a	678630
ENSDARG00000063253	404.469	1.61027	0.419697	3.83674	0.000124681	0.00154181	hecw2b	100331355
ENSDARG00000087012	3898.53	-0.877849	0.228812	-3.83656	0.000124771	0.00154206	LOC108179126	108179126
ENSDARG00000020482	1231.74	0.965245	0.251635	3.83589	0.000125109	0.00154538	nono	321994
ENSDARG00000088584	14.4443	5.81285	1.51752	3.83048	0.000127893	0.00157889	si:ch73-352p18.4	100535246
ENSDARG00000075752	21.6011	-7.65192	1.9985	-3.82883	0.000128752	0.00158861	myo18aa	566880
ENSDARG00000070486	12.7044	-6.88985	1.79955	-3.82864	0.000128851	0.00158895	rbp7b	569308
ENSDARG00000015554	806.202	-1.77989	0.464979	-3.8279	0.000129242	0.00159288	zic2a	58077
ENSDARG00000077740	16.5574	4.47489	1.16924	3.82717	0.000129625	0.00159671	b3glctb	564156
ENSDARG00000098826	734.851	1.01679	0.265769	3.82582	0.000130335	0.00160457	plcl2	100334276
ENSDARG00000091419	1223.24	-2.59771	0.679115	-3.82514	0.0001307	0.00160816	nrarpa	353224
ENSDARG00000004132	2188.25	1.65217	0.431993	3.82453	0.000131021	0.00161122	usp19	324335
ENSDARG00000099829	40.8677	-2.03805	0.532932	-3.82421	0.00013119	0.00161241	NA	NA
ENSDARG00000094792	83.3354	3.66788	0.959712	3.82186	0.000132448	0.00162697	twf2	100310784
ENSDARG00000099776	87029.2	-1.08852	0.284909	-3.82059	0.00013313	0.00163444	glula	100000775
ENSDARG00000091321	11.8429	5.61838	1.47061	3.82044	0.000133216	0.00163459	NA	NA
ENSDARG00000059349	16.6964	4.69095	1.22818	3.81944	0.000133756	0.0016394	NA	NA
ENSDARG00000001880	414.47	-1.33512	0.349552	-3.81952	0.000133711	0.0016394	stx3a	393515
ENSDARG00000029457	13.3391	6.74453	1.76614	3.8188	0.0001341	0.00164271	cacna1sa	570683
ENSDARG00000101226	60.5707	4.4697	1.17051	3.8186	0.00013421	0.00164314	NA	NA
ENSDARG00000095076	9.66811	6.28061	1.64488	3.81827	0.000134391	0.00164445	NA	NA
ENSDARG00000053026	48.0056	-4.41574	1.1567	-3.81752	0.000134802	0.00164857	kif19	565913
ENSDARG00000104315	149.279	-1.95471	0.512098	-3.81705	0.000135054	0.00165075	fhl3b	555053
ENSDARG00000090617	221.396	1.31658	0.344961	3.81661	0.000135296	0.00165279	ctif	100537309
ENSDARG00000057927	482.146	-1.30578	0.342224	-3.81558	0.000135862	0.00165879	rps6ka3b	100009657
ENSDARG00000007289	13.9759	5.76472	1.51102	3.81512	0.000136116	0.00166097	si:dkey-27j5.3	100006599
ENSDARG00000045893	183.013	-3.50404	0.91882	-3.81363	0.000136939	0.0016701	kctd15b	445133
ENSDARG00000001890	1057.55	0.984382	0.25825	3.81174	0.000137991	0.001682	stt3b	323918
ENSDARG00000036005	1159.59	1.0552	0.276923	3.81045	0.000138717	0.00168992	pitpnb	393894
ENSDARG00000099746	1415.5	1.12532	0.295339	3.81025	0.000138826	0.00169032	rgs3a	445235
ENSDARG00000077811	427.05	-2.07519	0.544827	-3.8089	0.000139588	0.00169866	sox11a	30602
ENSDARG00000045515	239.275	2.19589	0.576586	3.80843	0.000139853	0.00170095	kin	555316
ENSDARG00000100075	750.814	1.58074	0.415092	3.80816	0.000140002	0.00170184	abcg2a	735312
ENSDARG00000100531	267.131	-1.91496	0.502955	-3.80742	0.000140423	0.00170602	abhd14b	393338
ENSDARG00000093748	242.042	1.44837	0.380472	3.80678	0.000140789	0.00170953	si:ch211-217k17.11	798849
ENSDARG00000014004	939.206	-0.977823	0.256965	-3.80528	0.000141642	0.00171894	eif2b4	541548
ENSDARG00000024431	331.055	1.11223	0.292436	3.80333	0.000142762	0.00173159	NA	NA
ENSDARG00000086691	143.779	-3.11195	0.818669	-3.80123	0.000143979	0.00174539	dnajc12	797196
ENSDARG00000105223	24.6276	-7.15008	1.88123	-3.80076	0.000144254	0.00174777	pmp22a	334817
ENSDARG00000076797	26.9017	4.18031	1.09991	3.8006	0.000144349	0.00174796	si:dkey-178o16.4	100534787
ENSDARG00000058421	213.46	-1.73189	0.455708	-3.80044	0.000144437	0.00174807	lgi1b	654829
ENSDARG00000062519	19.2139	-5.40296	1.42194	-3.7997	0.00014487	0.00175236	abcc13	559093
ENSDARG00000004470	2276.49	-0.95367	0.251048	-3.79876	0.000145422	0.00175807	prkcsh	394028
ENSDARG00000060983	122.781	-2.16007	0.569154	-3.79523	0.000147505	0.00178228	smyd4	767654
ENSDARG00000006383	170.799	1.48349	0.391009	3.794	0.000148243	0.00178925	stxbp5l	567605
ENSDARG00000056483	372.959	-1.05803	0.278863	-3.7941	0.00014818	0.00178925	ssbp4	321750
ENSDARG00000034753	1622.39	-1.15509	0.304482	-3.79361	0.000148471	0.00179103	tspan3a	565579
ENSDARG00000012367	66.9327	4.48421	1.18251	3.7921	0.000149379	0.00180002	trim46a	569905
ENSDARG00000008727	315.912	1.41767	0.373842	3.79218	0.000149331	0.00180002	ranbp3a	394115
ENSDARG00000076073	12.5676	4.96319	1.30915	3.79115	0.00014995	0.00180556	ap1s3a	550415
ENSDARG00000008278	132.723	2.01013	0.530267	3.7908	0.000150165	0.00180556	rcor2	402934
ENSDARG00000077828	163.789	1.28387	0.338664	3.79099	0.00015005	0.00180556	slc29a3	101887173
ENSDARG00000077145	16.2526	-5.24289	1.38303	-3.79088	0.000150114	0.00180556	adcy3a	571825
ENSDARG00000019808	111.353	-1.47941	0.390466	-3.78882	0.000151364	0.00181899	evpla	373136
ENSDARG00000032126	193.43	-2.2501	0.593933	-3.78847	0.000151578	0.00182058	LOC100330746	100330746
ENSDARG00000094495	16.4246	3.53054	0.932214	3.78726	0.000152319	0.00182849	si:dkey-11d18.2	101882279
ENSDARG00000036386	657.179	0.836016	0.220783	3.7866	0.000152725	0.00183138	rbm4.1	573001
ENSDARG00000020043	623.275	0.808799	0.213592	3.78665	0.000152691	0.00183138	cnot8	406788
ENSDARG00000018980	628.582	1.33418	0.352445	3.78548	0.000153409	0.00183859	zgc:91890	431729
ENSDARG00000079185	10.8143	6.44269	1.70316	3.7828	0.000155076	0.00185756	NA	NA
ENSDARG00000088247	1436.72	-1.98171	0.524062	-3.78145	0.000155918	0.00186664	si:ch1073-303k11.2	100333296
ENSDARG00000008030	427.401	-2.18424	0.577833	-3.78005	0.000156796	0.00187613	myl9b	406493
ENSDARG00000091650	242.052	-2.78114	0.73583	-3.7796	0.000157081	0.00187853	igflr1	793825
ENSDARG00000060854	483.059	-1.55294	0.410937	-3.77901	0.000157452	0.00188195	kctd3	569113
ENSDARG00000053804	192.853	2.11221	0.559	3.77855	0.000157741	0.00188439	osbpl2a	557483
ENSDARG00000018272	2068.47	0.983022	0.260257	3.77713	0.000158648	0.00189398	wdr33	449009
ENSDARG00000034885	192.99	-2.069	0.547787	-3.77702	0.000158715	0.00189398	bet1	415135
ENSDARG00000073845	152.428	-1.54658	0.409546	-3.77633	0.000159154	0.00189817	zgc:110843	541492
ENSDARG00000034504	307.833	-2.14863	0.568991	-3.7762	0.000159237	0.00189817	lmo1	280646
ENSDARG00000086236	382.146	-2.21912	0.587739	-3.7757	0.000159561	0.001901	si:dkey-163m14.7	794365
ENSDARG00000043436	2675.57	1.35792	0.359683	3.77533	0.000159797	0.00190279	si:dkey-5n18.1	570444
ENSDARG00000105040	434.66	-3.22712	0.855105	-3.77394	0.000160688	0.00191238	fam69c	336057
ENSDARG00000097902	89.1378	-2.89307	0.76663	-3.77375	0.000160813	0.00191283	si:ch73-204p21.2	100148757
ENSDARG00000045224	368.991	1.096	0.29044	3.77359	0.000160913	0.00191284	glipr1a	108179203
ENSDARG00000093406	1879.45	-0.93262	0.247151	-3.77348	0.000160986	0.00191284	zgc:111986	553664
ENSDARG00000079332	17.5583	4.75638	1.26068	3.77286	0.000161384	0.00191654	NA	NA
ENSDARG00000100150	45.4532	-1.74378	0.462228	-3.77256	0.000161578	0.00191782	LOC103911589	103911589
ENSDARG00000086815	265.72	1.45249	0.385166	3.77107	0.000162549	0.00192438	si:dkeyp-67a8.2	100005501
ENSDARG00000005827	636.36	-0.782719	0.207545	-3.77132	0.000162384	0.00192438	eif2s1a	321807
ENSDARG00000027357	360.193	-1.3315	0.353085	-3.77104	0.000162565	0.00192438	cd2bp2	393936
ENSDARG00000102453	29568.8	-2.56323	0.679678	-3.77124	0.000162436	0.00192438	slc1a2b	335836
ENSDARG00000031548	212.278	-2.78556	0.738622	-3.7713	0.0001624	0.00192438	ephb3a	30313
ENSDARG00000057167	9088.5	0.926996	0.245844	3.77067	0.000162809	0.00192624	eif4g2b	334618
ENSDARG00000011196	576.536	-0.78995	0.209681	-3.7674	0.00016496	0.00195024	dnajc11a	322953
ENSDARG00000016664	1097.35	-0.839361	0.222801	-3.76731	0.000165014	0.00195024	rnf20	402838
ENSDARG00000079391	224.443	-1.90898	0.506768	-3.76698	0.000165237	0.0019508	mrpl42	568235
ENSDARG00000015349	4242.49	-2.39935	0.636928	-3.76707	0.000165174	0.0019508	mfge8a	541486
ENSDARG00000098398	379.075	1.05184	0.279289	3.76614	0.000165789	0.00195628	NA	NA
ENSDARG00000063097	558.089	-3.23674	0.860032	-3.76351	0.000167542	0.00197591	scube1	797832
ENSDARG00000074098	168.174	-1.63804	0.435276	-3.76322	0.000167737	0.00197715	si:ch211-86h15.1	558435
ENSDARG00000089617	1323.76	-3.691	0.980875	-3.76297	0.00016791	0.00197814	rpph1	494481
ENSDARG00000057440	12.5968	-5.55814	1.47734	-3.76227	0.000168381	0.00198264	si:dkey-228d14.5	796266
ENSDARG00000054420	156.07	-3.70873	0.986161	-3.76078	0.000169385	0.00199339	rpe65c	100004076
ENSDARG00000098913	22.0026	6.4096	1.70524	3.75878	0.000170745	0.00200834	faslg	735295
ENSDARG00000087040	19.5382	4.80067	1.27731	3.75843	0.000170986	0.0020101	rhbdl1	100887821
ENSDARG00000088630	407.009	-1.4111	0.375575	-3.75718	0.000171838	0.00201891	arhgef10la	799435
ENSDARG00000071567	48.0556	-2.03523	0.541708	-3.75707	0.000171917	0.00201891	si:dkey-34l15.1	563265
ENSDARG00000044362	327.222	-1.65779	0.441395	-3.75579	0.000172796	0.00202816	unc119b	678653
ENSDARG00000101088	17.0701	6.04788	1.61072	3.75476	0.000173506	0.00203542	si:ch73-359m17.5	101883666
ENSDARG00000104195	31.6207	3.75869	1.00149	3.75308	0.000174673	0.00204801	NA	NA
ENSDARG00000073963	78.7106	2.42851	0.647129	3.75274	0.000174909	0.00204971	si:ch211-258f14.2	100330213
ENSDARG00000094469	452.334	-1.34719	0.359049	-3.7521	0.000175357	0.00205277	si:ch211-148l7.4	563603
ENSDARG00000097057	541.562	-1.37613	0.366752	-3.75221	0.00017528	0.00205277	fxyd6l	566443
ENSDARG00000092259	73.8967	3.43774	0.916304	3.75175	0.000175604	0.00205458	si:dkey-211g8.5	100034656
ENSDARG00000035435	404.905	1.78502	0.475806	3.75158	0.000175724	0.00205491	m17	555717
ENSDARG00000056181	854.816	-1.34406	0.358336	-3.75083	0.000176251	0.00205998	ncam1a	30447
ENSDARG00000041873	16.6696	4.65542	1.24139	3.75015	0.000176727	0.00206337	si:dkey-221h15.4	563950
ENSDARG00000069855	1353.2	-0.535228	0.142721	-3.75017	0.000176714	0.00206337	pnisr	563938
ENSDARG00000105131	477.818	-1.05654	0.281754	-3.74985	0.000176937	0.00206474	cog1	100334475
ENSDARG00000038176	61.0947	2.7434	0.731748	3.7491	0.000177469	0.00206985	cyb561	568765
ENSDARG00000061587	337.292	1.03523	0.276148	3.74883	0.000177658	0.00207096	ctdspl2a	558181
ENSDARG00000076434	69.8163	3.20842	0.856167	3.74742	0.000178662	0.00208157	si:dkey-191m6.4	555573
ENSDARG00000000767	12507.6	0.629268	0.168009	3.74545	0.000180071	0.00209689	spi1b	30117
ENSDARG00000090599	446.598	1.07099	0.28603	3.74432	0.00018088	0.00210519	NA	NA
ENSDARG00000056334	200.28	-1.38177	0.369057	-3.74406	0.00018107	0.0021063	mlh3	568323
ENSDARG00000060238	559.513	-0.84111	0.224677	-3.74363	0.000181379	0.00210879	uacab	564040
ENSDARG00000034522	868.839	-1.48932	0.39793	-3.74267	0.000182074	0.00211576	rab6ba	558900
ENSDARG00000062991	3602.15	0.732364	0.195688	3.74251	0.000182188	0.00211598	abi1b	767738
ENSDARG00000007630	269.05	-2.30922	0.617093	-3.7421	0.000182487	0.00211834	mkrn2	170783
ENSDARG00000010137	996.126	-0.95742	0.255878	-3.7417	0.000182778	0.00212061	ldb1b	30576
ENSDARG00000097485	86.4233	-3.87375	1.03539	-3.74135	0.000183035	0.00212248	cfap99	100534701
ENSDARG00000071669	95.0936	-2.41923	0.64683	-3.74013	0.000183926	0.0021317	smyd5	447875
ENSDARG00000039322	668.74	1.93993	0.518933	3.73831	0.000185259	0.00214602	LOC402879	402879
ENSDARG00000092872	15.6916	-6.49463	1.73807	-3.7367	0.000186453	0.00215873	upk3b	798916
ENSDARG00000044532	2381.49	2.20137	0.589252	3.73587	0.000187066	0.00216377	nr4a2b	436679
ENSDARG00000094328	59.3125	-1.44617	0.387107	-3.73585	0.000187084	0.00216377	NA	NA
ENSDARG00000095736	10.6822	6.42367	1.71982	3.73508	0.000187659	0.00216929	NA	NA
ENSDARG00000104666	16.072	-4.83063	1.29346	-3.73467	0.000187961	0.00217164	NA	NA
ENSDARG00000062021	76.1682	-5.46064	1.46222	-3.73448	0.000188102	0.00217214	si:ch211-232d19.4	566663
ENSDARG00000069117	21.7828	4.37662	1.17224	3.73357	0.000188788	0.00217893	kcnh5b	100331767
ENSDARG00000006003	2018.03	1.58353	0.424186	3.7331	0.000189136	0.0021818	mycla	405873
ENSDARG00000070584	969.246	1.69628	0.454459	3.73253	0.000189564	0.00218561	clic5b	405833
ENSDARG00000016699	252.738	1.63238	0.437419	3.73185	0.00019008	0.00219042	trpa1a	474351
ENSDARG00000075249	1202.43	-2.36393	0.633835	-3.72956	0.000191813	0.00220924	fam171a2a	556398
ENSDARG00000088959	977.825	-1.69794	0.455283	-3.72941	0.000191927	0.00220941	pdxka	791775
ENSDARG00000099493	423.49	-1.82776	0.490115	-3.72925	0.000192052	0.00220969	NA	NA
ENSDARG00000035868	536.566	-2.50456	0.671733	-3.7285	0.000192624	0.00221512	spire1a	557962
ENSDARG00000079783	208.568	-1.10686	0.296882	-3.72828	0.000192793	0.00221592	isg20	100534720
ENSDARG00000022531	190.275	-4.44025	1.19127	-3.72732	0.000193524	0.00222316	ntn1b	30192
ENSDARG00000021806	2193.96	-1.56345	0.419514	-3.72681	0.000193915	0.00222651	zfp36l2	333941
ENSDARG00000104133	847.832	3.00905	0.807443	3.72665	0.000194045	0.00222685	NA	NA
ENSDARG00000097678	10.1818	6.3549	1.70562	3.72586	0.000194654	0.00223268	NA	NA
ENSDARG00000011020	594.913	0.873413	0.234438	3.72556	0.000194886	0.00223303	hnrnpa1a	393467
ENSDARG00000068711	809.31	0.785331	0.210791	3.72563	0.000194826	0.00223303	crfb4	797527
ENSDARG00000018619	155.914	-2.82049	0.757226	-3.72476	0.000195499	0.00223889	cers4b	100330155
ENSDARG00000091252	24.6255	3.27605	0.879592	3.72451	0.000195693	0.0022393	slc22a7b.2	100001838
ENSDARG00000021633	87.3659	-2.68681	0.721397	-3.72446	0.000195736	0.0022393	sh3bgr	445130
ENSDARG00000028066	701.521	-1.32504	0.355784	-3.72428	0.00019587	0.00223967	diras1a	327577
ENSDARG00000056587	83.9613	-5.13753	1.37952	-3.72415	0.000195974	0.0022397	cyp2r1	563369
ENSDARG00000054373	39.1899	3.84147	1.03173	3.72333	0.00019661	0.00224581	si:ch211-126g16.10	100002020
ENSDARG00000040250	20.9382	3.90512	1.04922	3.72193	0.000197702	0.00225713	si:ch211-132g1.1	101884448
ENSDARG00000038569	15.8766	-3.56987	0.959235	-3.72159	0.000197975	0.00225908	fzd8b	58072
ENSDARG00000061611	10.658	-7.36804	1.97995	-3.72132	0.000198185	0.00226031	si:dkey-85k7.11	556323
ENSDARG00000088178	82.9109	-3.82822	1.02882	-3.72097	0.000198457	0.00226144	tp53inp2	564072
ENSDARG00000028469	9.70505	-6.4784	1.74107	-3.72093	0.000198488	0.00226144	rps6ka2	571285
ENSDARG00000071020	12.2205	6.61804	1.77915	3.71977	0.000199401	0.00227028	NA	NA
ENSDARG00000068993	179.576	-1.21969	0.327902	-3.71969	0.000199469	0.00227028	zgc:153631	751714
ENSDARG00000089372	9314.19	1.21076	0.325706	3.71735	0.000201323	0.0022902	clk4a	321857
ENSDARG00000070798	182.118	-1.79155	0.482057	-3.71647	0.000202023	0.00229698	pmvk	100003383
ENSDARG00000103929	136.089	2.25387	0.606764	3.71458	0.000203544	0.00231309	ildr1a	393364
ENSDARG00000033012	2333.54	0.663874	0.178764	3.71368	0.000204265	0.0023201	pcnt	325536
ENSDARG00000037695	44.9019	-5.17437	1.39386	-3.71226	0.000205421	0.00233203	NA	NA
ENSDARG00000053222	203.143	-1.89422	0.510319	-3.71183	0.000205764	0.00233473	asb5b	550449
ENSDARG00000055360	332.671	-1.69395	0.456421	-3.71137	0.000206144	0.0023367	llph	100003313
ENSDARG00000086550	48.1815	-4.36181	1.17526	-3.71136	0.000206148	0.0023367	dbf4b	566753
ENSDARG00000099236	479.102	-2.31569	0.624035	-3.71083	0.00020658	0.0023404	sept10	550129
ENSDARG00000030479	1947.22	-1.92704	0.519327	-3.71064	0.000206736	0.00234097	hmgb1b	795095
ENSDARG00000007186	15.3237	-7.87112	2.12222	-3.70892	0.000208148	0.00235576	ppp1r8a	566830
ENSDARG00000086098	1226.29	2.16265	0.583295	3.70764	0.000209198	0.00236643	LOC566587	566587
ENSDARG00000093263	114.94	-1.21361	0.327359	-3.70728	0.000209498	0.0023674	LOC100330744	100330744
ENSDARG00000020363	191.972	-1.30241	0.3513	-3.7074	0.000209395	0.0023674	snrnp25	550385
ENSDARG00000017474	85.6631	-2.03337	0.548667	-3.70601	0.00021055	0.00237807	zgc:110699	325371
ENSDARG00000099793	2068.27	-2.75154	0.742694	-3.70481	0.000211548	0.00238813	cspg5b	559358
ENSDARG00000071727	43.801	3.11662	0.841351	3.7043	0.000211973	0.00239171	si:dkey-37o8.1	407641
ENSDARG00000056141	1935.31	0.943762	0.254791	3.70407	0.000212171	0.00239273	coq10b	550442
ENSDARG00000012460	229.298	-1.65085	0.445715	-3.70382	0.000212378	0.00239384	rassf4	494494
ENSDARG00000020443	16.3571	5.162	1.39422	3.70243	0.000213544	0.00240454	xkr6a	108179076
ENSDARG00000098746	302.409	0.944655	0.25514	3.70249	0.000213492	0.00240454	dhrs13l1	402945
ENSDARG00000012271	575.543	1.34381	0.362995	3.702	0.000213908	0.00240741	tmem206	393429
ENSDARG00000095012	8.72915	6.13336	1.65705	3.70137	0.000214436	0.00241213	NA	NA
ENSDARG00000011594	289.418	-1.80144	0.486762	-3.70086	0.000214873	0.00241583	smarcb1b	30731
ENSDARG00000099384	14.4516	-3.91075	1.05679	-3.7006	0.000215089	0.00241702	NA	NA
ENSDARG00000053364	22.7216	-5.18421	1.40109	-3.70013	0.000215487	0.00242027	pax10	100192208
ENSDARG00000076548	8.70062	6.12883	1.65669	3.69943	0.000216085	0.00242575	NA	NA
ENSDARG00000067964	37.2355	4.9814	1.34662	3.6992	0.000216282	0.00242674	slc6a5	494450
ENSDARG00000098581	18.7927	-7.45087	2.01464	-3.69835	0.000217003	0.0024336	NA	NA
ENSDARG00000095840	47.8425	2.72407	0.736842	3.69695	0.000218202	0.00244581	NA	NA
ENSDARG00000070598	33.4913	-8.28727	2.24195	-3.69646	0.000218626	0.00244932	eno4	558487
ENSDARG00000062983	267.925	-1.23966	0.335412	-3.69593	0.000219083	0.0024532	fbxo18	567995
ENSDARG00000078309	12.5014	4.79011	1.29663	3.69429	0.000220504	0.00246786	fam83b	568458
ENSDARG00000036826	188.297	-1.04513	0.282957	-3.69361	0.000221096	0.00247323	ankrd52a	553206
ENSDARG00000008861	45.1999	3.5463	0.960453	3.69232	0.000222218	0.00248437	tfap2e	393794
ENSDARG00000036754	1051.84	-1.52906	0.414131	-3.69221	0.000222315	0.00248437	hmgn3	492345
ENSDARG00000101189	13.2309	5.01258	1.3582	3.69061	0.000223718	0.00249878	LOC103910189	103910189
ENSDARG00000079155	11.1954	5.50402	1.49144	3.6904	0.000223902	0.00249958	NA	NA
ENSDARG00000074219	268.191	1.03457	0.280468	3.68873	0.000225373	0.00251347	map3k20	100126011
ENSDARG00000030512	67.8625	-2.85468	0.773886	-3.68876	0.000225348	0.00251347	tsnaxip1	565917
ENSDARG00000035771	1616.36	0.842656	0.228457	3.68847	0.000225604	0.00251478	si:ch1073-157b13.1	100151157
ENSDARG00000033355	190.773	-3.37707	0.915678	-3.68806	0.000225973	0.00251763	zgc:101699	492789
ENSDARG00000026865	940.264	-1.42685	0.386971	-3.68722	0.000226719	0.00252466	fam107b	386641
ENSDARG00000075269	107.609	-1.62713	0.441323	-3.68693	0.000226974	0.00252624	NA	NA
ENSDARG00000006981	14.525	-7.7958	2.11469	-3.6865	0.000227361	0.00252928	ccdc113	450041
ENSDARG00000062801	520.416	1.55958	0.42312	3.68589	0.000227903	0.00253404	erfl3	565909
ENSDARG00000043012	211.576	-2.99885	0.813837	-3.68483	0.000228856	0.00254336	napgb	436742
ENSDARG00000071667	1724.93	1.36595	0.370817	3.68361	0.000229956	0.0025543	si:dkey-222f2.7	100001516
ENSDARG00000011079	854.15	-0.745491	0.202397	-3.68332	0.000230219	0.00255594	wdr3	321058
ENSDARG00000076017	246.359	2.9466	0.800463	3.68112	0.000232207	0.00257672	tmem69	557512
ENSDARG00000091548	82.393	-3.64036	0.988999	-3.68085	0.000232455	0.00257818	stard9	100149555
ENSDARG00000077166	107.475	-1.64942	0.448242	-3.67976	0.000233452	0.00258665	NA	NA
ENSDARG00000103138	56.9968	-2.02916	0.551423	-3.67985	0.00023337	0.00258665	NA	NA
ENSDARG00000010519	2933.46	2.20254	0.598905	3.67761	0.000235432	0.0026071	per3	58107
[truncated: 21,157 more rows]

## Sheet: (a) padj<0.05_log2FC<-1
Colonna1	baseMean	log2FoldChange	lfcSE	stat	pvalue	padj	symbol	entrez
ENSDARG00000051955	504.198	-1.00315	0.251413	-3.99007	6.60547e-05	0.000897469	brms1	791681
ENSDARG00000052361	306.52	-1.00406	0.368082	-2.72782	0.00637542	0.0368779	il15	654826
ENSDARG00000030537	971.586	-1.00411	0.348352	-2.88245	0.00394599	0.0255234	psmc1a	336786
ENSDARG00000067668	143.542	-1.00451	0.313369	-3.20553	0.00134814	0.0109592	NA	NA
ENSDARG00000035515	316.276	-1.00575	0.379841	-2.64781	0.0081014	0.0442181	tm2d2	436913
ENSDARG00000016239	783.926	-1.00793	0.32744	-3.07823	0.00208234	0.0154175	psmd13	393922
ENSDARG00000045367	230.798	-1.00947	0.293803	-3.43585	0.00059069	0.00566096	tuba1b	373080
ENSDARG00000056741	177.928	-1.01524	0.371215	-2.73491	0.0062398	0.0363114	senp3b	565123
ENSDARG00000074686	1464.53	-1.01585	0.263053	-3.86176	0.000112573	0.00141018	mgea5	324487
ENSDARG00000077367	357.632	-1.01657	0.349615	-2.90769	0.00364105	0.0239637	ntng2a	560014
ENSDARG00000038306	2095.23	-1.01695	0.352441	-2.88544	0.00390866	0.0253485	tsc22d1	335842
ENSDARG00000005318	1124.88	-1.02051	0.364295	-2.80133	0.00508931	0.0308899	stam2	492497
ENSDARG00000069980	804.971	-1.0215	0.174629	-5.84953	4.92959e-09	2.03663e-07	lman1	559775
ENSDARG00000045563	194.252	-1.02251	0.316484	-3.23085	0.00123421	0.0102338	washc3	393142
ENSDARG00000068143	823.111	-1.02279	0.237825	-4.3006	1.70337e-05	0.000285311	slc39a6	324303
ENSDARG00000068261	897.726	-1.02536	0.349532	-2.93352	0.00335142	0.0224237	pros1	768180
ENSDARG00000105209	1712.08	-1.02634	0.345012	-2.97478	0.00293194	0.0202531	si:ch73-103b11.2	562530
ENSDARG00000087749	188.887	-1.02806	0.383275	-2.68231	0.00731147	0.0410079	ccser2a	793969
ENSDARG00000100242	318.877	-1.02896	0.31833	-3.23237	0.00122768	0.0102046	dph5	492514
ENSDARG00000043323	195.707	-1.02947	0.314557	-3.27278	0.00106497	0.00916852	lnx1	561226
ENSDARG00000012718	299.624	-1.02955	0.318752	-3.22992	0.00123824	0.0102538	wee2	327471
ENSDARG00000101735	260.412	-1.03093	0.318785	-3.23394	0.00122097	0.0101657	chn1	406273
ENSDARG00000038553	202.669	-1.03202	0.284228	-3.63098	0.000282352	0.00304177	NA	NA
ENSDARG00000020607	1261.15	-1.03341	0.288916	-3.57686	0.000347744	0.00360672	emc3	406826
ENSDARG00000004891	686.273	-1.03424	0.235432	-4.39294	1.1183e-05	0.000199048	pex19	324778
ENSDARG00000005627	1138.65	-1.03436	0.37809	-2.73574	0.00622394	0.0362382	NA	NA
ENSDARG00000100555	263.381	-1.03903	0.305861	-3.39708	0.000681102	0.00635504	aqp11	553476
ENSDARG00000070431	764.218	-1.03929	0.323977	-3.2079	0.00133706	0.0108851	fip1l1b	450021
ENSDARG00000055151	295.006	-1.04202	0.269173	-3.87118	0.000108308	0.00136525	smyd2a	541423
ENSDARG00000027187	800.79	-1.04324	0.29177	-3.57555	0.000349497	0.00362248	kat8	100003790
ENSDARG00000062258	484.339	-1.04392	0.175079	-5.96256	2.48309e-09	1.11613e-07	armc8	571528
ENSDARG00000041493	351.443	-1.04407	0.372819	-2.80046	0.00510296	0.0309643	ipo4	553305
ENSDARG00000036826	188.297	-1.04513	0.282957	-3.69361	0.000221096	0.00247323	ankrd52a	553206
ENSDARG00000074667	1137.44	-1.04668	0.386371	-2.70899	0.00674875	0.0384948	akt1s1	566559
ENSDARG00000086342	292.999	-1.04737	0.394949	-2.65192	0.00800358	0.0438465	zgc:101566	449823
ENSDARG00000045888	629.09	-1.04802	0.262383	-3.99424	6.49011e-05	0.000885052	acat1	445290
ENSDARG00000017595	640.096	-1.04836	0.239029	-4.38594	1.15487e-05	0.000204245	ccdc6b	393211
ENSDARG00000061023	524.86	-1.05112	0.249792	-4.208	2.57637e-05	0.000402342	si:dkey-72l14.4	562545
ENSDARG00000037928	896.346	-1.05257	0.295144	-3.5663	0.000362058	0.00373694	ddx42	503932
ENSDARG00000090847	454.853	-1.05351	0.330393	-3.18865	0.0014294	0.0114891	si:ch211-209l18.4	100149940
ENSDARG00000029931	940.809	-1.05637	0.380164	-2.77872	0.00545742	0.0326238	atp13a1	334466
ENSDARG00000105131	477.818	-1.05654	0.281754	-3.74985	0.000176937	0.00206474	cog1	100334475
ENSDARG00000016724	269.009	-1.05697	0.374679	-2.82099	0.00478757	0.0295275	zgc:162339	556473
ENSDARG00000102076	200.491	-1.05726	0.333631	-3.16894	0.00152996	0.0121657	zgc:158852	565497
ENSDARG00000056483	372.959	-1.05803	0.278863	-3.7941	0.00014818	0.00178925	ssbp4	321750
ENSDARG00000037017	2214.57	-1.05952	0.295229	-3.58882	0.000332183	0.00347057	ube4b	170784
ENSDARG00000054153	561.074	-1.06099	0.33927	-3.12728	0.00176434	0.0135615	ftr46	100001445
ENSDARG00000017093	739.453	-1.06166	0.223689	-4.74612	2.07354e-06	4.52706e-05	emc8	406679
ENSDARG00000063612	553.91	-1.06185	0.307613	-3.4519	0.000556658	0.00539309	antxr1c	563907
ENSDARG00000058287	351.581	-1.06223	0.308371	-3.44465	0.00057179	0.00550907	gpalpp1	445079
ENSDARG00000036040	1056.85	-1.06326	0.265817	-3.99996	6.33544e-05	0.000866091	atg13	393405
ENSDARG00000101637	3166.31	-1.06876	0.263416	-4.05729	4.96452e-05	0.000706122	ccnd1	30222
ENSDARG00000013575	576.786	-1.07081	0.26589	-4.02727	5.64275e-05	0.000784463	rfx2	503590
ENSDARG00000005908	813.679	-1.07426	0.412996	-2.60113	0.00929161	0.0491179	clk4b	503607
ENSDARG00000044183	777.531	-1.07733	0.36613	-2.94247	0.00325602	0.0219472	prkab1a	436905
ENSDARG00000062142	252.738	-1.07927	0.369195	-2.92331	0.00346337	0.0229923	stoml1	563294
ENSDARG00000086764	620.589	-1.07947	0.269802	-4.00099	6.30771e-05	0.000863365	mdc1	569805
ENSDARG00000063180	583.243	-1.08052	0.316572	-3.4132	0.000642044	0.00604662	dock3	100536057
ENSDARG00000059049	259.901	-1.08139	0.354161	-3.05337	0.00226283	0.0164623	zgc:174904	564690
ENSDARG00000035882	327.196	-1.0832	0.413431	-2.62002	0.00879235	0.0471079	hrsp12	436849
ENSDARG00000030723	307.694	-1.08588	0.35322	-3.07424	0.00211042	0.0156046	cldn11b	81592
ENSDARG00000090612	268.734	-1.08678	0.319944	-3.39679	0.000681812	0.00635899	LOC100006557	100006557
ENSDARG00000060532	340.31	-1.08725	0.335303	-3.24259	0.00118447	0.00993018	adam22	100126805
ENSDARG00000021120	324.419	-1.08748	0.324126	-3.35512	0.000793313	0.00721448	ndc1	335236
ENSDARG00000015325	276.701	-1.08788	0.356639	-3.05035	0.00228573	0.0165664	u2af1	192328
ENSDARG00000099776	87029.2	-1.08852	0.284909	-3.82059	0.00013313	0.00163444	glula	100000775
ENSDARG00000005713	221.163	-1.08922	0.416267	-2.61664	0.00888002	0.0474515	ethe1	405865
ENSDARG00000012222	417.808	-1.09281	0.405846	-2.69268	0.0070881	0.0400695	nup35	337461
ENSDARG00000095896	854.23	-1.09582	0.388079	-2.82369	0.00474737	0.0293694	pou3f3b	30321
ENSDARG00000036144	673.745	-1.09651	0.373467	-2.93603	0.00332447	0.0222771	tssc4	559769
ENSDARG00000079229	412.722	-1.09957	0.388461	-2.83059	0.00464624	0.0289378	znf414	562459
ENSDARG00000074282	632.871	-1.10021	0.254526	-4.32258	1.54217e-05	0.000261473	si:ch73-12o23.1	100332784
ENSDARG00000104138	284.024	-1.10116	0.38092	-2.8908	0.00384261	0.0250374	igfbp7	405860
ENSDARG00000094485	3230.07	-1.1015	0.345428	-3.18879	0.00142869	0.0114884	si:dkey-27h10.2	100150349
ENSDARG00000102435	4286.97	-1.10385	0.222352	-4.96442	6.89053e-07	1.73911e-05	plekhf1	393311
ENSDARG00000043475	3505.25	-1.10615	0.352368	-3.13919	0.00169413	0.0131634	tagapb	447809
ENSDARG00000011662	894.126	-1.10619	0.39955	-2.76859	0.00562997	0.0334209	chuk	393287
ENSDARG00000070600	540.36	-1.10668	0.387421	-2.85652	0.00428312	0.0271882	zgc:172180	100141364
ENSDARG00000079783	208.568	-1.10686	0.296882	-3.72828	0.000192793	0.00221592	isg20	100534720
ENSDARG00000045132	1558.08	-1.10739	0.411811	-2.68907	0.00716514	0.0404019	vdac1	334582
ENSDARG00000029692	960.951	-1.10838	0.308292	-3.59522	0.000324111	0.00340071	rufy3	541522
ENSDARG00000027418	475.767	-1.10917	0.306263	-3.62163	0.000292757	0.00313082	trappc4	393737
ENSDARG00000041304	343.842	-1.11072	0.369051	-3.00967	0.00261533	0.018437	trak1a	100002689
ENSDARG00000045064	497.573	-1.11074	0.419029	-2.65075	0.00803137	0.043912	ablim1b	541550
ENSDARG00000077431	164.737	-1.11288	0.27989	-3.97613	7.00461e-05	0.000939993	usf3	101884408
ENSDARG00000060252	581.788	-1.1132	0.344177	-3.23439	0.00121901	0.0101554	mogs	567913
ENSDARG00000036811	875.556	-1.11378	0.191272	-5.82299	5.78052e-09	2.3634e-07	ifrd2	445227
ENSDARG00000101312	81.0254	-1.11468	0.42629	-2.61484	0.0089268	0.047621	NA	NA
ENSDARG00000002750	905.922	-1.11571	0.393616	-2.83452	0.00458952	0.0286732	phf20a	563332
ENSDARG00000005762	197.413	-1.11636	0.406347	-2.74732	0.00600849	0.0352545	col14a1a	321298
ENSDARG00000003754	1195.87	-1.11673	0.38776	-2.87996	0.00397722	0.0256372	tspan2a	378854
ENSDARG00000040730	765.928	-1.11835	0.339748	-3.29169	0.000995864	0.00867466	wdr75	368478
ENSDARG00000042087	438.946	-1.11843	0.276104	-4.05077	5.10496e-05	0.000722387	dmap1	393225
ENSDARG00000055124	2017.85	-1.11872	0.286126	-3.90989	9.23396e-05	0.00119524	ccnl1a	553269
ENSDARG00000006307	186.736	-1.11957	0.287134	-3.89913	9.65395e-05	0.00123517	shisa4	550567
ENSDARG00000060177	584.911	-1.12114	0.36965	-3.03298	0.00242149	0.0173546	vcpip1	570582
ENSDARG00000003592	438.417	-1.12278	0.421348	-2.66474	0.00770475	0.0425885	surf1	557970
ENSDARG00000100484	74.9267	-1.1229	0.410089	-2.73819	0.00617775	0.0360166	LOC101884623	101884623
ENSDARG00000015221	251.149	-1.12371	0.324099	-3.46717	0.000525979	0.00514146	nsrp1	323926
ENSDARG00000104856	213.046	-1.12478	0.41053	-2.73983	0.00614712	0.0358854	si:ch211-260e23.7	100004554
ENSDARG00000058660	965.007	-1.12593	0.328975	-3.42254	0.000620399	0.00590298	ilf3a	324431
ENSDARG00000009702	520.813	-1.12611	0.329993	-3.41252	0.000643657	0.00605923	si:ch211-210p4.6	560440
ENSDARG00000034093	606.497	-1.12978	0.401257	-2.81559	0.0048687	0.0298783	dclk2a	572548
ENSDARG00000096546	350.93	-1.13131	0.358723	-3.15372	0.00161206	0.0126723	nrp2a	405901
ENSDARG00000104380	277.758	-1.13199	0.257066	-4.40349	1.06524e-05	0.000191604	NA	NA
ENSDARG00000104786	695.858	-1.13253	0.422723	-2.67913	0.00738136	0.0413162	nlgn3a	562702
ENSDARG00000034605	159.452	-1.13417	0.330267	-3.4341	0.000594522	0.00569097	zgc:153169	767799
ENSDARG00000062057	152.475	-1.13534	0.330774	-3.43239	0.000598295	0.00571968	zgc:174945	793867
ENSDARG00000099943	293.277	-1.13549	0.428646	-2.64902	0.00807247	0.044104	mapre2	557679
ENSDARG00000098766	2533.25	-1.13586	0.415398	-2.73438	0.00624978	0.0363218	pcxa	553283
ENSDARG00000040926	1009.8	-1.13613	0.390803	-2.90717	0.00364711	0.0239807	nr2f2	30424
ENSDARG00000035256	706.193	-1.13816	0.41885	-2.71734	0.00658094	0.0377807	eef2l2	336168
ENSDARG00000043586	262.072	-1.13848	0.391608	-2.90718	0.00364701	0.0239807	fas	768248
ENSDARG00000037713	627.966	-1.13909	0.41297	-2.75829	0.00581051	0.0342905	pcnp	450014
ENSDARG00000036592	279.452	-1.14108	0.359645	-3.1728	0.00150978	0.0120397	setd4	564058
ENSDARG00000075798	749.032	-1.14243	0.401347	-2.8465	0.00442025	0.0278185	usp38	563778
ENSDARG00000099582	134.008	-1.14318	0.332485	-3.4383	0.000585369	0.00561792	LOC570835	570835
ENSDARG00000103537	167.538	-1.14374	0.336341	-3.40052	0.000672577	0.00629265	ttll12	393222
ENSDARG00000021948	434.262	-1.14527	0.34456	-3.32386	0.000887805	0.00790175	tnc	30037
ENSDARG00000063882	121.318	-1.14622	0.440016	-2.60494	0.00918897	0.0486566	cox19	100004173
ENSDARG00000026680	688.388	-1.14812	0.382972	-2.99791	0.00271836	0.0190148	slc25a14	393133
ENSDARG00000091831	347.058	-1.1519	0.371703	-3.09897	0.00194194	0.0145482	ddx27	378844
ENSDARG00000068969	446.268	-1.15263	0.332648	-3.46503	0.000530169	0.00517557	zgc:153759	791704
ENSDARG00000001898	473.842	-1.15479	0.441312	-2.61673	0.00887775	0.0474508	manea	447827
ENSDARG00000034753	1622.39	-1.15509	0.304482	-3.79361	0.000148471	0.00179103	tspan3a	565579
ENSDARG00000043388	390.009	-1.1558	0.400446	-2.88629	0.0038981	0.0252949	atraid	553468
ENSDARG00000032614	859.113	-1.15627	0.168259	-6.87193	6.33404e-12	4.51326e-10	msi2b	394084
ENSDARG00000055092	612.584	-1.15659	0.335314	-3.44928	0.000562093	0.00543454	pora	568202
ENSDARG00000094043	455.201	-1.15723	0.227609	-5.08429	3.68998e-07	1.00086e-05	LOC108179110	108179110
ENSDARG00000012044	44.0099	-1.15826	0.436188	-2.65542	0.00792096	0.0434692	polr3gla	447901
ENSDARG00000020107	979.014	-1.16103	0.170146	-6.82368	8.87348e-12	6.08781e-10	usp2a	494031
ENSDARG00000090223	678.791	-1.16126	0.412871	-2.81263	0.00491377	0.0300882	msl1b	563262
ENSDARG00000102412	1048.03	-1.16183	0.272593	-4.26213	2.02483e-05	0.000330902	eci2	436918
ENSDARG00000017014	746.579	-1.16213	0.319257	-3.6401	0.000272532	0.00295033	ywhae2	503763
ENSDARG00000060312	514.644	-1.16233	0.364331	-3.19032	0.00142117	0.0114521	wdr62	570949
ENSDARG00000021147	504.728	-1.16258	0.371058	-3.13316	0.00172937	0.013381	nipal3	436907
ENSDARG00000058865	87.0304	-1.16285	0.41493	-2.80252	0.00507057	0.0308172	endog	100002293
ENSDARG00000013813	158.666	-1.16366	0.442905	-2.62733	0.00860575	0.0462985	fam219ab	553801
ENSDARG00000060123	440.128	-1.16413	0.340686	-3.41702	0.000633113	0.00599244	ca16b	569183
ENSDARG00000102566	314.57	-1.16539	0.341816	-3.4094	0.000651065	0.00611311	fam102aa	796432
ENSDARG00000013842	107.647	-1.16541	0.422329	-2.75948	0.00578939	0.0341932	tbc1d19	393463
ENSDARG00000070769	1360.22	-1.16616	0.354586	-3.28879	0.0010062	0.00875053	foxg1a	30274
ENSDARG00000098990	230.492	-1.16662	0.427095	-2.73153	0.00630418	0.0365549	NA	NA
ENSDARG00000077926	87.7662	-1.16679	0.444276	-2.62628	0.00863249	0.0464198	si:dkey-48p11.3	566307
ENSDARG00000073665	412.359	-1.16827	0.278573	-4.19376	2.74371e-05	0.000425043	rasa1b	564822
ENSDARG00000018698	1040.99	-1.17171	0.289541	-4.04678	5.19268e-05	0.000731067	carm1	445251
ENSDARG00000019335	527.637	-1.17215	0.436547	-2.68505	0.0072519	0.040777	hes6	373116
ENSDARG00000044251	240.945	-1.17618	0.414881	-2.83498	0.0045828	0.0286393	rasgef1bb	445085
ENSDARG00000033009	4241.12	-1.17767	0.199386	-5.90648	3.495e-09	1.48941e-07	h3f3c	336231
ENSDARG00000009336	1659.36	-1.17802	0.39097	-3.01307	0.00258619	0.018304	aif1l	321033
ENSDARG00000069099	537.982	-1.17935	0.424778	-2.77639	0.00549664	0.032814	tmco1	378980
ENSDARG00000002339	220.401	-1.18159	0.373279	-3.16543	0.00154855	0.0122688	sgf29	449813
ENSDARG00000077080	664.196	-1.18259	0.423147	-2.79475	0.00519395	0.0313704	gprc5ba	570207
ENSDARG00000025854	170.154	-1.18533	0.378248	-3.13374	0.00172591	0.0133634	ddx51	445387
ENSDARG00000087148	102.14	-1.18582	0.441007	-2.68888	0.00716916	0.0404143	NA	NA
ENSDARG00000099639	210.724	-1.1859	0.438953	-2.70166	0.0068994	0.0391525	trim35-19	562814
ENSDARG00000038309	227.174	-1.18783	0.436699	-2.72002	0.00652781	0.0375629	dnajc15	445082
ENSDARG00000032340	323.981	-1.18798	0.379488	-3.13049	0.00174515	0.0134717	serhl	322648
ENSDARG00000039211	390.924	-1.18958	0.277793	-4.28225	1.85016e-05	0.000306196	zgc:77439	378987
ENSDARG00000089019	181.16	-1.19093	0.400528	-2.97341	0.00294514	0.0203062	si:ch211-175m2.5	568697
ENSDARG00000044125	260.752	-1.19312	0.425665	-2.80295	0.00506377	0.0307855	txn	436734
ENSDARG00000078908	1420.94	-1.19384	0.36079	-3.30897	0.000936405	0.00827052	fbxo41	567804
ENSDARG00000075824	485.537	-1.19527	0.422275	-2.83054	0.00464692	0.0289378	virma	560260
ENSDARG00000071697	246.436	-1.19657	0.452467	-2.64455	0.00818	0.0445707	zgc:66433	321250
ENSDARG00000104980	2918.92	-1.19677	0.24768	-4.83189	1.35241e-06	3.12506e-05	ppef2a	100537120
ENSDARG00000037783	3223.41	-1.19775	0.390401	-3.06799	0.00215502	0.0158919	proza	768176
ENSDARG00000009930	692.329	-1.20223	0.422154	-2.84785	0.00440163	0.0277576	cadm2a	793954
ENSDARG00000095322	108.836	-1.20392	0.35903	-3.35325	0.000798672	0.00724976	fkbpl	100149636
ENSDARG00000045608	194.993	-1.2045	0.419958	-2.86813	0.004129	0.0264294	fam19a5b	100536289
ENSDARG00000044062	407.438	-1.20453	0.385289	-3.12631	0.00177013	0.0135896	ctbp2a	65230
ENSDARG00000079347	591.72	-1.20501	0.400192	-3.01109	0.00260315	0.0183771	zgc:194659	100007373
ENSDARG00000042032	458.15	-1.20566	0.445327	-2.70736	0.00678199	0.0386446	pou3f3a	30386
ENSDARG00000033978	496.375	-1.20603	0.350104	-3.44478	0.000571525	0.00550907	nxn	553621
ENSDARG00000061817	2653.83	-1.20638	0.439143	-2.74712	0.00601204	0.0352545	kif1aa	100330443
ENSDARG00000020840	453.22	-1.21117	0.291904	-4.14921	3.33619e-05	0.000500203	mcrs1	406557
ENSDARG00000062269	216.037	-1.21206	0.451216	-2.6862	0.00722691	0.0406782	fan1	565458
ENSDARG00000024278	245.71	-1.2129	0.436344	-2.77968	0.0054412	0.0325444	adh8b	402841
ENSDARG00000054597	345.73	-1.213	0.314056	-3.86237	0.000112293	0.00140748	cnot6l	553665
ENSDARG00000093263	114.94	-1.21361	0.327359	-3.70728	0.000209498	0.0023674	LOC100330744	100330744
ENSDARG00000024744	366.606	-1.21394	0.384031	-3.16105	0.00157201	0.0124236	dpp6b	566832
ENSDARG00000070734	311.592	-1.21404	0.362423	-3.3498	0.000808708	0.00732066	dyrk4	564976
ENSDARG00000037158	529.852	-1.21425	0.24145	-5.02899	4.93063e-07	1.2992e-05	rcc1	406457
ENSDARG00000014655	1114.72	-1.21516	0.268398	-4.52744	5.97024e-06	0.000115647	itpr1a	567611
ENSDARG00000058325	495.134	-1.21523	0.424254	-2.8644	0.00417804	0.0266586	casp8	58022
ENSDARG00000097501	93.8524	-1.2153	0.399416	-3.04269	0.00234473	0.0168918	LOC101884750	101884750
ENSDARG00000020595	330.647	-1.21538	0.314947	-3.85899	0.000113856	0.00142385	gnl3l	442932
ENSDARG00000054858	334.745	-1.2154	0.242989	-5.00187	5.67768e-07	1.46983e-05	tp53bp2b	568138
ENSDARG00000054301	80.5409	-1.21671	0.337972	-3.60004	0.000318174	0.00334952	kti12	751662
ENSDARG00000101210	389.242	-1.21706	0.453482	-2.68381	0.00727888	0.0408768	NA	NA
ENSDARG00000069102	1545.39	-1.21795	0.207086	-5.88135	4.06924e-09	1.70462e-07	zgc:112962	548348
ENSDARG00000014015	456.157	-1.21921	0.290982	-4.18999	2.78962e-05	0.000429696	zgc:77086	405841
ENSDARG00000068993	179.576	-1.21969	0.327902	-3.71969	0.000199469	0.00227028	zgc:153631	751714
ENSDARG00000075785	224.581	-1.22007	0.414333	-2.94467	0.00323302	0.0218359	si:ch73-190m4.1	559981
ENSDARG00000035519	3692.02	-1.22034	0.166773	-7.31741	2.52799e-13	2.24081e-11	histh1l	550353
ENSDARG00000029105	203.31	-1.22257	0.358126	-3.4138	0.000640637	0.0060385	ftr51	562700
ENSDARG00000069147	176.817	-1.2231	0.260097	-4.7025	2.56993e-06	5.44972e-05	pex11b	566742
ENSDARG00000021404	339.221	-1.22383	0.367118	-3.33362	0.000857227	0.00767521	zgc:110319	796111
ENSDARG00000089368	477.215	-1.22632	0.227567	-5.38882	7.09216e-08	2.33522e-06	hopx	386589
ENSDARG00000002912	842.809	-1.22859	0.29981	-4.09792	4.16884e-05	0.000607374	adipor1a	436740
ENSDARG00000051956	389.102	-1.23001	0.376683	-3.26536	0.00109325	0.00936826	isca1	573999
ENSDARG00000060322	533.17	-1.23122	0.408877	-3.01122	0.00260199	0.0183748	zgc:153654	565601
ENSDARG00000041729	305.313	-1.23251	0.384009	-3.20959	0.00132923	0.0108413	sntb1	431722
ENSDARG00000099799	166.519	-1.23368	0.359911	-3.42773	0.000608658	0.00580671	NA	NA
ENSDARG00000063433	992.815	-1.23437	0.427506	-2.88738	0.00388466	0.025252	atp2b2	557430
ENSDARG00000101983	159.298	-1.23529	0.429411	-2.87671	0.00401839	0.0258558	pkn2	571965
ENSDARG00000015793	118.228	-1.23562	0.446211	-2.76914	0.00562046	0.0334002	creb3l1	338317
ENSDARG00000062983	267.925	-1.23966	0.335412	-3.69593	0.000219083	0.0024532	fbxo18	567995
ENSDARG00000078073	617.702	-1.24089	0.243677	-5.09237	3.53614e-07	9.66226e-06	nudt5	415176
ENSDARG00000069595	169.288	-1.24118	0.468064	-2.65173	0.00800797	0.0438489	si:ch211-214c7.4	560699
ENSDARG00000039915	206.891	-1.24547	0.429218	-2.90171	0.00371128	0.0243463	bola1	445163
ENSDARG00000021370	378.15	-1.24547	0.459459	-2.71073	0.00671351	0.0383926	actr6	324822
ENSDARG00000007786	851.226	-1.24613	0.255633	-4.87468	1.08988e-06	2.56932e-05	tmx2b	415203
ENSDARG00000068478	1609.89	-1.24617	0.385613	-3.23166	0.00123072	0.0102145	gpx4a	352928
ENSDARG00000060695	721.724	-1.2472	0.365191	-3.41521	0.000637318	0.00601426	znf346	560756
ENSDARG00000020258	1206.14	-1.24783	0.285812	-4.3659	1.26603e-05	0.00022056	ewsr1a	323597
ENSDARG00000025577	443.153	-1.25421	0.462681	-2.71074	0.00671324	0.0383926	zgc:66447	326023
ENSDARG00000019881	3137.23	-1.25528	0.307998	-4.07561	4.58947e-05	0.000658179	bsg	337692
ENSDARG00000079388	786.696	-1.25812	0.294487	-4.27224	1.9352e-05	0.000318266	agrn	565373
ENSDARG00000042120	335.94	-1.25825	0.411772	-3.05571	0.00224528	0.0163744	si:dkey-97o5.1	553598
ENSDARG00000042522	143.54	-1.26177	0.469465	-2.68767	0.00719517	0.0405403	katnbl1	325430
ENSDARG00000027957	300.611	-1.26237	0.392191	-3.21877	0.00128741	0.010582	fgf12a	777735
ENSDARG00000016080	1183.14	-1.26304	0.227392	-5.55446	2.78476e-08	9.95327e-07	nob1	557254
ENSDARG00000009864	172.641	-1.26346	0.408025	-3.09653	0.00195797	0.0146385	ddx55	286745
ENSDARG00000040822	788.169	-1.26401	0.39761	-3.17903	0.00147769	0.0118258	fundc1	436984
ENSDARG00000019951	746.304	-1.26581	0.242279	-5.22459	1.7454e-07	5.12291e-06	sec62	563660
ENSDARG00000043019	1217.46	-1.26728	0.303731	-4.17237	3.01448e-05	0.000458483	exoc1	322338
ENSDARG00000076807	367.133	-1.26844	0.4533	-2.79823	0.00513838	0.0311451	zgc:174268	100001296
ENSDARG00000058461	369.487	-1.26926	0.308971	-4.10804	3.99036e-05	0.000585993	ice1	327355
ENSDARG00000077728	258.275	-1.26993	0.224037	-5.66841	1.44131e-08	5.43187e-07	supv3l1	570852
ENSDARG00000022509	932.794	-1.27005	0.272436	-4.66183	3.13412e-06	6.49084e-05	cox4i2	393776
ENSDARG00000027984	150.062	-1.27174	0.392262	-3.24207	0.00118664	0.009939	gstz1	436754
ENSDARG00000040959	174.142	-1.27283	0.463441	-2.74648	0.0060239	0.0353054	rabl3	403048
ENSDARG00000078748	600.888	-1.27507	0.443812	-2.87299	0.00406613	0.0260948	si:ch211-137a8.4	560240
ENSDARG00000041708	242.427	-1.27633	0.470888	-2.71048	0.00671861	0.0383978	csrp2bp	562636
ENSDARG00000062476	589.777	-1.27813	0.382528	-3.34127	0.000833968	0.0075003	snapc5	492409
ENSDARG00000045749	514.617	-1.27817	0.32721	-3.90626	9.3737e-05	0.00120823	ppfibp1a	565020
ENSDARG00000013110	352.965	-1.2795	0.408849	-3.1295	0.00175102	0.0134918	dmtn	565367
ENSDARG00000005246	82.0789	-1.28034	0.399869	-3.20191	0.00136522	0.0110818	asb3	334210
ENSDARG00000030166	290.573	-1.28047	0.415561	-3.0813	0.00206102	0.0152903	hyi	393305
ENSDARG00000069549	437.191	-1.28323	0.477151	-2.68935	0.0071591	0.0403879	zgc:162396	555292
ENSDARG00000037652	271.514	-1.28705	0.414105	-3.10803	0.0018834	0.0142592	zgc:56409	393295
ENSDARG00000073848	602.131	-1.28935	0.380219	-3.39108	0.000696185	0.00645601	arhgef7b	494081
ENSDARG00000090418	1120.65	-1.29031	0.233758	-5.51983	3.39325e-08	1.19546e-06	wdsub1	777721
ENSDARG00000052695	1385.07	-1.29126	0.414609	-3.1144	0.00184321	0.0140266	nr2f1a	30418
ENSDARG00000102415	1624.53	-1.29222	0.415848	-3.10745	0.00188711	0.0142627	scinla	323285
ENSDARG00000104353	1309.92	-1.29291	0.28007	-4.6164	3.90459e-06	7.90911e-05	nop58	494152
ENSDARG00000098935	770.734	-1.29311	0.384544	-3.36272	0.000771794	0.00704695	bxdc2	402823
ENSDARG00000101481	117.66	-1.29479	0.465585	-2.78099	0.0054193	0.0324309	rbp5	171477
ENSDARG00000033450	1355.73	-1.29758	0.458009	-2.83309	0.00460999	0.0287767	nkap	336120
ENSDARG00000098968	93.5826	-1.29774	0.379999	-3.41513	0.000637522	0.00601426	LOC100330644	100330644
ENSDARG00000105009	233.828	-1.29975	0.398215	-3.26394	0.00109874	0.00940079	ddah2	799954
ENSDARG00000020363	191.972	-1.30241	0.3513	-3.7074	0.000209395	0.0023674	snrnp25	550385
ENSDARG00000045641	313.603	-1.30273	0.40272	-3.23484	0.00121711	0.0101433	usp3	569679
ENSDARG00000019353	1197.64	-1.30513	0.446346	-2.92404	0.00345523	0.0229546	sparc	321357
ENSDARG00000057927	482.146	-1.30578	0.342224	-3.81558	0.000135862	0.00165879	rps6ka3b	100009657
ENSDARG00000021584	578.616	-1.30846	0.407538	-3.21064	0.00132438	0.0108216	cntn5	327429
ENSDARG00000008867	8846.93	-1.30917	0.195368	-6.70105	2.06929e-11	1.35667e-09	rap1b	321107
ENSDARG00000076584	354.745	-1.30966	0.290923	-4.50174	6.74e-06	0.000128646	patz1	560290
ENSDARG00000045074	291.565	-1.3103	0.400225	-3.2739	0.00106076	0.00914254	arl4d	323573
ENSDARG00000062129	66.5101	-1.31109	0.49754	-2.63514	0.00841027	0.0454676	mxra8b	556385
ENSDARG00000056381	242.156	-1.31194	0.402374	-3.26049	0.00111219	0.00949553	cfap97	337459
ENSDARG00000067605	299.926	-1.31361	0.298654	-4.39845	1.09028e-05	0.000195159	napaa	567306
ENSDARG00000086703	2351.3	-1.31374	0.40564	-3.23868	0.00120083	0.0100228	si:dkey-126g1.7	792926
ENSDARG00000057586	425.475	-1.31491	0.206547	-6.36613	1.93855e-10	1.11003e-08	sall3b	568041
ENSDARG00000062948	1267.18	-1.31531	0.384893	-3.41734	0.000632362	0.00598852	wasf3b	563632
ENSDARG00000098223	92.6585	-1.31612	0.441126	-2.98355	0.00284926	0.0197806	NA	NA
ENSDARG00000039701	258.672	-1.31636	0.496477	-2.6514	0.00801581	0.0438594	emx2	30537
ENSDARG00000103235	527.241	-1.31652	0.319947	-4.1148	3.87518e-05	0.000572112	mfsd8	564342
ENSDARG00000031888	212.846	-1.31684	0.335041	-3.93038	8.48133e-05	0.00111806	mapk8a	562720
ENSDARG00000075606	90.6116	-1.3181	0.481055	-2.74002	0.00614359	0.0358853	rnf5	100537822
ENSDARG00000098507	201.04	-1.32327	0.441595	-2.99657	0.00273039	0.0190748	NA	NA
ENSDARG00000044380	187.857	-1.3236	0.462147	-2.86403	0.00418294	0.0266822	rbmx2	553240
ENSDARG00000011376	428.21	-1.32469	0.311027	-4.25907	2.0528e-05	0.000334978	dnase1l4.2	393843
ENSDARG00000078473	1722.1	-1.32474	0.247951	-5.34278	9.15341e-08	2.89771e-06	nucks1a	447862
ENSDARG00000028066	701.521	-1.32504	0.355784	-3.72428	0.00019587	0.00223967	diras1a	327577
ENSDARG00000029296	391.981	-1.32579	0.333688	-3.97314	7.0931e-05	0.000950321	nexmifb	796115
ENSDARG00000090015	125.487	-1.32669	0.335922	-3.94939	7.83498e-05	0.00104028	NA	NA
ENSDARG00000045568	118.466	-1.32753	0.345295	-3.84461	0.000120744	0.00149899	bcat1	337412
ENSDARG00000058528	338.529	-1.32864	0.479111	-2.77313	0.00555195	0.0330374	cnot10	449918
ENSDARG00000008784	414.433	-1.32872	0.297252	-4.47002	7.82141e-06	0.000146387	prpf4ba	393182
ENSDARG00000060256	100.883	-1.32878	0.305584	-4.34835	1.37168e-05	0.000235449	alkbh8	556362
ENSDARG00000027357	360.193	-1.3315	0.353085	-3.77104	0.000162565	0.00192438	cd2bp2	393936
ENSDARG00000015889	661.845	-1.33184	0.314456	-4.23537	2.28172e-05	0.000365076	zc3h15	334307
ENSDARG00000060072	4607.06	-1.33207	0.441338	-3.01826	0.00254231	0.0180396	abi3a	767807
ENSDARG00000103996	157.305	-1.33243	0.451512	-2.95103	0.00316718	0.0214698	spdl1	568360
ENSDARG00000089260	282.093	-1.33299	0.439387	-3.03375	0.00241536	0.0173218	dus1l	322715
ENSDARG00000062650	628.349	-1.33461	0.325655	-4.09823	4.16318e-05	0.000606948	rif1	567001
ENSDARG00000001880	414.47	-1.33512	0.349552	-3.81952	0.000133711	0.0016394	stx3a	393515
ENSDARG00000022045	2524.01	-1.33579	0.463515	-2.88186	0.00395335	0.025556	map1ab	797545
ENSDARG00000039880	251.961	-1.33579	0.440684	-3.03117	0.00243608	0.0174366	arpp19b	393947
ENSDARG00000018809	394.803	-1.33594	0.281249	-4.75002	2.03398e-06	4.44945e-05	abhd3	447830
ENSDARG00000040002	378.429	-1.33766	0.476565	-2.80688	0.00500236	0.0304875	pnpla7b	503936
ENSDARG00000055129	978.461	-1.33825	0.342309	-3.90948	9.24961e-05	0.00119595	pim3	565041
ENSDARG00000038113	354.653	-1.33933	0.491263	-2.7263	0.00640487	0.0370096	rprd1b	321636
ENSDARG00000070834	428.69	-1.34037	0.466072	-2.87588	0.00402907	0.0259002	taf13	324153
ENSDARG00000088073	297.977	-1.34144	0.410606	-3.26697	0.00108706	0.0093189	fam110b	573995
ENSDARG00000103324	303.795	-1.34312	0.491184	-2.73447	0.00624815	0.0363218	NA	NA
ENSDARG00000093656	70.2153	-1.34319	0.479028	-2.804	0.00504727	0.0307104	si:dkeyp-2e4.6	100002333
ENSDARG00000070266	2457.15	-1.34381	0.308597	-4.35458	1.33321e-05	0.000229736	spock3	562002
ENSDARG00000056181	854.816	-1.34406	0.358336	-3.75083	0.000176251	0.00205998	ncam1a	30447
ENSDARG00000013122	616.817	-1.34506	0.217196	-6.19282	5.90976e-10	3.06698e-08	maf1	406750
ENSDARG00000078731	1311.39	-1.3464	0.268309	-5.01811	5.2183e-07	1.36687e-05	si:dkey-85k7.12	556241
ENSDARG00000078773	166.164	-1.34708	0.455638	-2.95648	0.00311175	0.0211663	tmem70	100002535
ENSDARG00000094469	452.334	-1.34719	0.359049	-3.7521	0.000175357	0.00205277	si:ch211-148l7.4	563603
ENSDARG00000037324	160.988	-1.34734	0.403107	-3.34239	0.000830594	0.00747906	klhl17	336187
ENSDARG00000071197	315.889	-1.35061	0.472587	-2.85791	0.00426436	0.0271079	usp40	402834
ENSDARG00000086288	785.806	-1.35157	0.421074	-3.20981	0.00132824	0.0108412	scg3	393730
ENSDARG00000031647	1042.03	-1.35233	0.221212	-6.11328	9.76028e-10	4.8604e-08	stat2	565200
ENSDARG00000055302	154.794	-1.3556	0.480906	-2.81885	0.00481956	0.0296671	grid2	448841
ENSDARG00000104414	245.739	-1.35669	0.428426	-3.16669	0.00154183	0.0122375	shmt2	100144628
ENSDARG00000039881	419.159	-1.3569	0.515595	-2.63171	0.00849567	0.0458063	cemip	100003660
ENSDARG00000077776	2238.57	-1.35753	0.185694	-7.31055	2.66043e-13	2.34881e-11	csnk2b	30428
ENSDARG00000020758	588.946	-1.35788	0.510777	-2.65845	0.00785	0.043176	tmem178	767702
ENSDARG00000001769	189.054	-1.35877	0.523539	-2.59536	0.00944926	0.0496905	ptpra	140818
ENSDARG00000051989	139.69	-1.36017	0.473036	-2.87541	0.004035	0.0259176	tmem187	100001485
ENSDARG00000012682	1702.98	-1.36158	0.282109	-4.82644	1.38998e-06	3.20187e-05	pfn2l	321383
ENSDARG00000078778	415.13	-1.36317	0.406119	-3.35658	0.000789125	0.00718447	lrch1	560885
ENSDARG00000009273	176.1	-1.36491	0.51108	-2.67064	0.00757059	0.0420774	ppm1da	394065
ENSDARG00000035663	103.636	-1.3654	0.419748	-3.25291	0.00114231	0.0096769	zgc:103438	450015
ENSDARG00000086877	1132.31	-1.36597	0.260577	-5.2421	1.58759e-07	4.74137e-06	NA	NA
ENSDARG00000006491	64.3151	-1.36692	0.455587	-3.00036	0.00269662	0.0188925	agpat9l	567414
ENSDARG00000012347	431.137	-1.36734	0.320984	-4.25983	2.04584e-05	0.000334089	nacad	100534969
ENSDARG00000038694	122.257	-1.36736	0.465157	-2.93957	0.00328667	0.0221107	zgc:101744	541409
ENSDARG00000052923	194.222	-1.36885	0.384311	-3.56182	0.0003683	0.00379077	zgc:113162	553743
ENSDARG00000098794	161.303	-1.36961	0.281048	-4.87323	1.09786e-06	2.58541e-05	NA	NA
ENSDARG00000034943	250.211	-1.37022	0.384809	-3.56079	0.000369742	0.00380208	LOC558202	558202
ENSDARG00000015921	325.669	-1.37037	0.279069	-4.91051	9.08403e-07	2.19762e-05	pwp1	393262
ENSDARG00000087779	287.957	-1.37051	0.273702	-5.00732	5.51925e-07	1.43384e-05	pum3	553068
ENSDARG00000091835	125.418	-1.37093	0.308856	-4.43875	9.04839e-06	0.000166497	si:dkey-11p10.10	100000923
ENSDARG00000077473	10867.2	-1.37255	0.340556	-4.03033	5.5698e-05	0.000776757	mych	560341
ENSDARG00000074533	342.242	-1.37258	0.44794	-3.06421	0.00218246	0.016025	slc25a38b	571961
ENSDARG00000052341	180.772	-1.37289	0.411689	-3.33478	0.000853665	0.00765569	sgcb	559788
ENSDARG00000100031	435.784	-1.37312	0.492058	-2.79057	0.0052616	0.0316997	NA	NA
ENSDARG00000007996	594.624	-1.37337	0.305613	-4.49383	6.99537e-06	0.000132607	pou2f1b	323702
ENSDARG00000067872	136.077	-1.37438	0.476839	-2.88228	0.00394813	0.0255298	NA	NA
ENSDARG00000074184	364.34	-1.37454	0.342391	-4.01453	5.95631e-05	0.000820845	arhgap32b	569434
ENSDARG00000043249	3376.64	-1.37485	0.23265	-5.90952	3.43101e-09	1.46496e-07	irf1b	792160
ENSDARG00000097057	541.562	-1.37613	0.366752	-3.75221	0.00017528	0.00205277	fxyd6l	566443
ENSDARG00000031632	398.219	-1.37649	0.522283	-2.63553	0.00840055	0.0454261	chst10	445322
ENSDARG00000045658	394.009	-1.37767	0.314739	-4.37717	1.2023e-05	0.000211452	msrb3	415184
ENSDARG00000011777	551.505	-1.37772	0.254031	-5.42344	5.84637e-08	1.95999e-06	cttn	445561
ENSDARG00000074480	186.759	-1.37796	0.525713	-2.62113	0.00876379	0.0470004	cnksr2a	561623
ENSDARG00000060631	85.4326	-1.37845	0.483244	-2.85249	0.00433787	0.0274571	si:ch211-182d3.1	560594
ENSDARG00000029612	411.646	-1.3787	0.482505	-2.85739	0.00427145	0.0271374	gpkow	368735
ENSDARG00000078685	224.745	-1.3797	0.49882	-2.76592	0.00567625	0.0336415	rufy1	100330077
ENSDARG00000053087	129.592	-1.38032	0.481171	-2.86867	0.00412206	0.0264079	mthfr	567547
ENSDARG00000104918	971.048	-1.38083	0.272887	-5.06007	4.19093e-07	1.12163e-05	NA	NA
ENSDARG00000056334	200.28	-1.38177	0.369057	-3.74406	0.00018107	0.0021063	mlh3	568323
ENSDARG00000006791	558.128	-1.38239	0.459414	-3.00902	0.00262091	0.0184614	arntl1a	58098
ENSDARG00000043480	131.844	-1.38262	0.439523	-3.14574	0.00165669	0.012936	rbbp8	503536
ENSDARG00000096979	417.803	-1.38279	0.480837	-2.87579	0.00403018	0.0259002	zgc:193725	565099
ENSDARG00000029406	393.724	-1.38312	0.50322	-2.74854	0.0059861	0.0351675	h2afx	394048
ENSDARG00000005104	326.561	-1.38316	0.292294	-4.7321	2.22204e-06	4.78992e-05	limk2	436924
ENSDARG00000063255	134.062	-1.3833	0.52831	-2.61834	0.00883585	0.0472611	btbd11a	562893
ENSDARG00000098622	153.493	-1.38623	0.272275	-5.09129	3.55632e-07	9.70544e-06	ccne1	30188
ENSDARG00000052690	1752.83	-1.38684	0.259356	-5.34725	8.93022e-08	2.8433e-06	arrdc3a	566685
ENSDARG00000063672	253.402	-1.38703	0.437711	-3.16882	0.0015306	0.0121657	zmp:0000000711	566221
ENSDARG00000036116	461.959	-1.38761	0.460943	-3.01037	0.00260929	0.0184088	eif3hb	567151
ENSDARG00000087378	117.917	-1.38815	0.494941	-2.80467	0.00503682	0.0306553	zgc:162962	798203
ENSDARG00000044514	460.497	-1.38991	0.246778	-5.63226	1.77867e-08	6.5912e-07	st6gal1	445376
ENSDARG00000061490	1726.92	-1.39006	0.275498	-5.04563	4.52027e-07	1.20113e-05	u2surp	567461
ENSDARG00000017312	706.697	-1.3901	0.352548	-3.94302	8.04611e-05	0.00106322	lmbrd2b	335257
ENSDARG00000006242	2491	-1.39104	0.358013	-3.88544	0.000102145	0.00129864	ptp4a1	493615
ENSDARG00000012866	717.743	-1.39284	0.436332	-3.19215	0.00141219	0.0114088	picalma	393901
ENSDARG00000017272	103.265	-1.39443	0.463028	-3.01155	0.00259921	0.018361	eapp	327318
ENSDARG00000077967	267.372	-1.39751	0.338399	-4.12976	3.6314e-05	0.000538993	si:ch211-140m22.7	570370
ENSDARG00000019098	1763.6	-1.39901	0.424264	-3.29749	0.000975536	0.00854461	cd82a	324098
ENSDARG00000018738	405.543	-1.40249	0.478714	-2.92971	0.00339279	0.0226118	zw10	393110
ENSDARG00000002635	232.82	-1.40296	0.506914	-2.76764	0.00564631	0.0335089	zgc:85722	407982
ENSDARG00000035763	308.548	-1.40618	0.510237	-2.75593	0.00585257	0.0344836	stx18	554130
ENSDARG00000088078	144.13	-1.40673	0.334231	-4.20885	2.5667e-05	0.000401397	usp18	100334535
ENSDARG00000087262	78.1466	-1.40765	0.433029	-3.2507	0.00115123	0.00972228	zgc:63568	393427
ENSDARG00000010770	455.094	-1.40821	0.414764	-3.3952	0.000685773	0.00637714	sox19a	30038
ENSDARG00000089953	54.2703	-1.40925	0.409018	-3.44545	0.000570099	0.00550235	si:ch73-367f21.6	100005030
ENSDARG00000026875	685.482	-1.41099	0.443495	-3.18152	0.00146505	0.0117459	fam57ba	323326
ENSDARG00000088630	407.009	-1.4111	0.375575	-3.75718	0.000171838	0.00201891	arhgef10la	799435
ENSDARG00000068262	631.392	-1.41309	0.404223	-3.49583	0.000472591	0.00468574	vamp5	325484
ENSDARG00000071026	1675.48	-1.4138	0.502974	-2.81087	0.00494075	0.0302284	mllt11	563531
ENSDARG00000089641	144.93	-1.4139	0.324221	-4.36091	1.29522e-05	0.000224059	ppm1lb	767640
ENSDARG00000044254	20945.2	-1.41403	0.21717	-6.51114	7.45814e-11	4.46682e-09	anxa3b	492336
ENSDARG00000026882	621.599	-1.41488	0.439486	-3.21939	0.00128464	0.0105632	palm1a	550557
ENSDARG00000027112	208.66	-1.41594	0.414061	-3.41964	0.000627042	0.00594577	ephb4b	30691
ENSDARG00000088342	193.434	-1.41662	0.54093	-2.61885	0.00882263	0.0472428	tmem145	557826
ENSDARG00000101705	547.418	-1.42031	0.289788	-4.9012	9.52507e-07	2.28932e-05	NA	NA
ENSDARG00000075492	114.087	-1.4209	0.49822	-2.85196	0.00434503	0.0274867	ccdc160	108192093
ENSDARG00000021209	76.4339	-1.42102	0.525324	-2.70504	0.00682965	0.0388164	kctd9a	541442
ENSDARG00000086980	461.503	-1.42496	0.397495	-3.58484	0.00033728	0.00351062	mbd6	561863
ENSDARG00000100536	1109.7	-1.42622	0.219084	-6.50993	7.51869e-11	4.49095e-09	nkrf	797627
ENSDARG00000099401	3921.17	-1.42629	0.526239	-2.71034	0.00672135	0.0383978	NA	NA
ENSDARG00000026865	940.264	-1.42685	0.386971	-3.68722	0.000226719	0.00252466	fam107b	386641
ENSDARG00000078911	633.375	-1.42797	0.226053	-6.31696	2.66751e-10	1.49113e-08	zgc:163098	100037380
ENSDARG00000091161	78.873	-1.42936	0.473	-3.0219	0.00251197	0.0178644	rpz	100002737
ENSDARG00000089433	67.9157	-1.42947	0.429874	-3.32531	0.000883201	0.00788229	NA	NA
ENSDARG00000099355	234.643	-1.42969	0.442343	-3.23209	0.0012289	0.010207	NA	NA
ENSDARG00000030844	695.94	-1.43014	0.311579	-4.58998	4.43285e-06	8.82586e-05	klf11a	560787
ENSDARG00000057110	163.358	-1.43095	0.458096	-3.12369	0.00178598	0.0136993	slc25a1a	393579
ENSDARG00000002082	1236.16	-1.43154	0.223807	-6.39631	1.59176e-10	9.23109e-09	csnk2a1	30502
ENSDARG00000093687	178.482	-1.43283	0.488748	-2.93163	0.00337193	0.022527	si:dkey-193c22.1	567837
ENSDARG00000044167	333.104	-1.43402	0.449665	-3.18909	0.0014272	0.0114839	padi2	386792
ENSDARG00000093438	186.084	-1.43412	0.355271	-4.03669	5.42104e-05	0.000759881	si:ch73-191k20.4	100006891
ENSDARG00000022203	582.985	-1.43552	0.427482	-3.35808	0.000784858	0.00714856	gtf2ird1	81597
ENSDARG00000030173	315.721	-1.43728	0.290408	-4.94916	7.45326e-07	1.85786e-05	traf2a	564295
ENSDARG00000089362	1158.08	-1.43809	0.238893	-6.01981	1.74621e-09	8.20048e-08	grn1	553977
ENSDARG00000101272	168.94	-1.43838	0.298944	-4.81155	1.49763e-06	3.41085e-05	NA	NA
ENSDARG00000063416	471.815	-1.4398	0.545482	-2.63951	0.00830272	0.0450951	ptprk	555348
ENSDARG00000008407	3216.52	-1.44037	0.362199	-3.97672	6.98711e-05	0.000938959	tspan7b	449539
ENSDARG00000020493	226.323	-1.44159	0.554923	-2.59781	0.00938201	0.0494777	lgi1a	323011
ENSDARG00000025348	391.171	-1.44373	0.437067	-3.30322	0.000955802	0.00840221	igfbp5b	403039
ENSDARG00000033367	489.089	-1.44441	0.370428	-3.89929	9.6474e-05	0.00123505	rrm2b	368909
ENSDARG00000094328	59.3125	-1.44617	0.387107	-3.73585	0.000187084	0.00216377	NA	NA
ENSDARG00000062954	995.287	-1.44623	0.288269	-5.01695	5.24987e-07	1.37229e-05	clk2a	558981
ENSDARG00000036107	10030.7	-1.44737	0.370486	-3.90667	9.35753e-05	0.0012077	txnipa	368359
ENSDARG00000078850	856.628	-1.44773	0.411535	-3.51786	0.000435034	0.0043661	plekhm2	564823
ENSDARG00000028661	224.238	-1.44941	0.505615	-2.86662	0.00414877	0.0265406	cntfr	368438
ENSDARG00000032238	321.713	-1.45449	0.498436	-2.91812	0.00352151	0.0233224	dnm3a	557996
ENSDARG00000071699	354.912	-1.45954	0.533755	-2.73447	0.00624813	0.0363218	ids	559959
ENSDARG00000016516	1339.86	-1.46091	0.46065	-3.17141	0.00151701	0.0120838	rbm8a	503767
ENSDARG00000098305	131.988	-1.46195	0.306232	-4.77399	1.80614e-06	4.01446e-05	NA	NA
ENSDARG00000060639	624.618	-1.46486	0.286459	-5.11369	3.15931e-07	8.79528e-06	apba2b	327160
ENSDARG00000102000	141.999	-1.46938	0.361053	-4.06971	4.70716e-05	0.000673842	wu:fj30f06	792477
ENSDARG00000104605	159.098	-1.4709	0.54003	-2.72374	0.00645471	0.03722	NA	NA
ENSDARG00000100072	924.924	-1.47188	0.41434	-3.55235	0.000381811	0.00390986	mgrn1a	793939
ENSDARG00000074564	121.613	-1.47226	0.497667	-2.95833	0.00309315	0.021097	fam57bb	558881
ENSDARG00000021677	535.385	-1.47315	0.506172	-2.91037	0.00360999	0.0237946	phf11	569187
ENSDARG00000068096	210.483	-1.47321	0.539028	-2.73308	0.00627443	0.0364364	atf5a	566223
ENSDARG00000098488	117.467	-1.47351	0.354482	-4.15679	3.22751e-05	0.000486542	NA	NA
ENSDARG00000069945	531.84	-1.4738	0.476018	-3.09611	0.00196079	0.0146547	p2ry12	100149618
ENSDARG00000088733	190.281	-1.47412	0.378285	-3.89686	9.74465e-05	0.00124534	LOC101884416	101884416
ENSDARG00000029832	121.285	-1.47542	0.556454	-2.65146	0.00801434	0.0438594	slc26a1	791185
ENSDARG00000009169	486.918	-1.47591	0.252932	-5.83522	5.37207e-09	2.20454e-07	mob1ba	393169
ENSDARG00000036791	470.329	-1.47642	0.251164	-5.87829	4.14538e-09	1.73324e-07	dnmt3bb.1	317744
ENSDARG00000061099	993.243	-1.47679	0.561168	-2.63163	0.00849774	0.0458064	nfasca	100141490
ENSDARG00000093418	419.469	-1.47896	0.307761	-4.80553	1.54341e-06	3.50429e-05	si:dkey-216e24.9	101883564
ENSDARG00000019808	111.353	-1.47941	0.390466	-3.78882	0.000151364	0.00181899	evpla	373136
ENSDARG00000036060	172.426	-1.48046	0.457547	-3.23565	0.00121365	0.0101183	exosc6	326786
ENSDARG00000071581	107.033	-1.48082	0.546979	-2.70728	0.00678377	0.0386448	si:ch211-222k6.1	100034531
ENSDARG00000071673	248.42	-1.48203	0.443523	-3.3415	0.000833261	0.00749698	ctdspla	751737
ENSDARG00000027734	1567.41	-1.48215	0.32033	-4.62696	3.7107e-06	7.56477e-05	srsf5b	436883
ENSDARG00000076627	253.343	-1.48232	0.496802	-2.98373	0.00284761	0.0197753	smg9	562557
ENSDARG00000079631	686.674	-1.48274	0.529782	-2.79877	0.0051297	0.0311095	si:ch211-113e8.10	555616
ENSDARG00000042484	220.266	-1.48352	0.463311	-3.202	0.00136478	0.0110818	tle2	565013
ENSDARG00000040133	126.598	-1.48775	0.440983	-3.3737	0.000741642	0.00680248	ackr4b	641390
ENSDARG00000059853	143.107	-1.48826	0.411757	-3.61441	0.000301027	0.00319787	manbal	795041
ENSDARG00000034522	868.839	-1.48932	0.39793	-3.74267	0.000182074	0.00211576	rab6ba	558900
ENSDARG00000104412	591.013	-1.48974	0.177547	-8.39067	4.83384e-17	7.04723e-15	NA	NA
ENSDARG00000070786	247.442	-1.49139	0.363397	-4.10403	4.06013e-05	0.000595057	znf770	100535231
ENSDARG00000038024	154.677	-1.49168	0.513181	-2.90674	0.00365215	0.0240011	flr	797829
ENSDARG00000019001	90.5728	-1.49291	0.47348	-3.15306	0.00161569	0.0126894	ak7a	402854
ENSDARG00000026902	313.162	-1.49472	0.423207	-3.53188	0.00041261	0.00418273	cryzl1	436906
ENSDARG00000006240	607.938	-1.49701	0.415471	-3.60317	0.000314362	0.00331726	slc27a1a	541410
ENSDARG00000060109	372.341	-1.49765	0.576659	-2.59712	0.00940092	0.0495539	aggf1	559905
ENSDARG00000079964	227.998	-1.49775	0.423102	-3.53993	0.000400232	0.00407589	dlx2a	30574
ENSDARG00000063036	355.572	-1.49803	0.455713	-3.28722	0.00101183	0.00878267	psd2	557199
ENSDARG00000042840	287.881	-1.49837	0.338486	-4.42668	9.56943e-06	0.000174534	eml1	767643
ENSDARG00000030630	531.585	-1.50247	0.465658	-3.22654	0.00125296	0.0103564	mfsd2aa	492810
ENSDARG00000068161	135.195	-1.50274	0.384718	-3.90609	9.38034e-05	0.00120823	LOC103909906	103909906
ENSDARG00000018106	240.818	-1.50321	0.291195	-5.1622	2.4407e-07	6.96086e-06	eif2b3	394049
ENSDARG00000067719	37.4975	-1.50489	0.563851	-2.66895	0.00760898	0.0422065	wwtr1	568008
ENSDARG00000101029	331.638	-1.50542	0.50468	-2.98292	0.00285515	0.019814	si:ch73-347e22.4	100536830
ENSDARG00000069563	262.783	-1.50627	0.418118	-3.6025	0.000315177	0.00332186	zgc:153151	751646
ENSDARG00000042590	207.752	-1.50712	0.436081	-3.45606	0.000548137	0.00532443	rbm19	387255
ENSDARG00000013016	86.0116	-1.50775	0.581007	-2.59506	0.00945753	0.0497221	pole4	553610
ENSDARG00000061794	404.254	-1.50783	0.439108	-3.43385	0.000595065	0.00569372	jam3b	569217
ENSDARG00000014963	149.46	-1.50804	0.559721	-2.69426	0.00705441	0.0399053	triap1	550367
ENSDARG00000040156	268.249	-1.51199	0.447621	-3.37783	0.000730589	0.006715	grm4	567181
ENSDARG00000093024	110.838	-1.51504	0.578594	-2.61849	0.00883208	0.0472523	rnh1	569436
ENSDARG00000044431	742.901	-1.51577	0.461783	-3.28243	0.00102915	0.00891772	ppig	406773
ENSDARG00000104329	730.019	-1.51823	0.31928	-4.75517	1.98278e-06	4.35033e-05	si:ch73-281k2.5	100002182
ENSDARG00000102477	355.818	-1.51957	0.415898	-3.65371	0.000258482	0.00282026	stard4	550374
ENSDARG00000061288	79.5661	-1.52138	0.377979	-4.02504	5.69645e-05	0.000789946	kcnc4	799410
ENSDARG00000053792	181.478	-1.52372	0.445561	-3.41978	0.000626715	0.00594521	si:rp71-1g18.1	559922
ENSDARG00000024785	573.646	-1.52515	0.415666	-3.66918	0.00024333	0.00268153	ctnna2	567500
ENSDARG00000104100	75.9011	-1.52579	0.541197	-2.81928	0.00481309	0.0296355	bmpr1ba	30742
ENSDARG00000007204	722.426	-1.52663	0.302793	-5.0418	4.61162e-07	1.21949e-05	si:ch211-195b21.5	563381
ENSDARG00000011999	146.037	-1.52704	0.550187	-2.77549	0.00551192	0.0328698	ybey	321718
ENSDARG00000104906	141.179	-1.52707	0.579206	-2.63648	0.00837711	0.0453658	mtr	378847
ENSDARG00000052971	204.887	-1.52888	0.418782	-3.65078	0.000261448	0.00284866	NA	NA
ENSDARG00000036754	1051.84	-1.52906	0.414131	-3.69221	0.000222315	0.00248437	hmgn3	492345
ENSDARG00000030087	546.835	-1.52934	0.391974	-3.90162	9.55494e-05	0.00122527	nfkbib	797834
ENSDARG00000056369	417.841	-1.5302	0.529447	-2.89019	0.00385007	0.0250786	ufsp2	336782
ENSDARG00000104413	547.579	-1.53178	0.566513	-2.70387	0.00685377	0.0389206	rogdi	335642
ENSDARG00000032010	600.014	-1.53306	0.324471	-4.72481	2.30333e-06	4.94112e-05	slc15a2	556684
ENSDARG00000057913	3426.68	-1.53554	0.348992	-4.39991	1.08296e-05	0.000194227	syt11a	406769
ENSDARG00000004169	257.47	-1.54328	0.402053	-3.83849	0.000123792	0.00153168	stmn1a	678630
ENSDARG00000094433	1329.64	-1.54486	0.40235	-3.8396	0.000123237	0.00152651	caspbl	566185
ENSDARG00000056649	370.093	-1.54504	0.508904	-3.03602	0.00239724	0.0172142	htatsf1	394178
ENSDARG00000073845	152.428	-1.54658	0.409546	-3.77633	0.000159154	0.00189817	zgc:110843	541492
ENSDARG00000068629	218.02	-1.54836	0.559031	-2.76972	0.00561044	0.0333586	cd151l	402948
ENSDARG00000060368	343.541	-1.54969	0.558652	-2.77399	0.00553735	0.0329771	syn1	570672
ENSDARG00000019338	232.189	-1.55217	0.423034	-3.66913	0.000243381	0.00268153	adprhl2	796446
ENSDARG00000060854	483.059	-1.55294	0.410937	-3.77901	0.000157452	0.00188195	kctd3	569113
ENSDARG00000059699	165.818	-1.55475	0.57405	-2.70839	0.006761	0.0385448	dnajc16	559762
ENSDARG00000075393	1095.36	-1.55484	0.319978	-4.85919	1.17867e-06	2.75812e-05	spock2	100320541
ENSDARG00000010270	248.213	-1.55548	0.558099	-2.7871	0.00531813	0.0319376	fezf1	558801
ENSDARG00000099175	4438.59	-1.55621	0.479703	-3.24411	0.00117819	0.00988969	hmgb1a	321622
ENSDARG00000068893	145.968	-1.55773	0.589624	-2.64191	0.00824411	0.0448538	mettl5	449776
ENSDARG00000071671	177.473	-1.55911	0.546432	-2.85325	0.00432744	0.0274146	nudt22	450049
ENSDARG00000004177	113.81	-1.56023	0.572318	-2.72616	0.0064075	0.0370108	NA	NA
ENSDARG00000020085	266.652	-1.561	0.485959	-3.2122	0.00131722	0.010779	slc33a1	394083
ENSDARG00000027826	241.077	-1.56166	0.592205	-2.63703	0.00836356	0.0453299	pudp	553642
ENSDARG00000087303	1647.91	-1.56197	0.506723	-3.0825	0.00205271	0.0152338	cebpd	140817
ENSDARG00000044551	330.076	-1.56243	0.46222	-3.38026	0.000724174	0.00666986	atg9a	100009663
ENSDARG00000021806	2193.96	-1.56345	0.419514	-3.72681	0.000193915	0.00222651	zfp36l2	333941
ENSDARG00000042934	838.58	-1.56564	0.366542	-4.27138	1.9427e-05	0.000319127	ctgfa	321449
ENSDARG00000021442	866.799	-1.56831	0.310218	-5.05551	4.29248e-07	1.14604e-05	cdh11	30461
ENSDARG00000098529	154.3	-1.56857	0.387	-4.05316	5.05304e-05	0.000716413	ccne2	415165
ENSDARG00000077227	288.218	-1.56996	0.544556	-2.88301	0.0039389	0.0254993	fbxl6	323163
ENSDARG00000031489	78.9686	-1.57022	0.516019	-3.04294	0.00234276	0.0168918	zgc:193598	100170815
ENSDARG00000099307	91.2769	-1.57147	0.496541	-3.16483	0.00155171	0.0122895	si:dkey-10p5.10	100535578
ENSDARG00000074750	468.011	-1.57171	0.373314	-4.21016	2.55194e-05	0.000399653	qser1	100330496
ENSDARG00000008706	599.782	-1.57186	0.233859	-6.72139	1.79997e-11	1.19782e-09	paip2b	393739
ENSDARG00000059832	677.421	-1.57307	0.452103	-3.47945	0.000502453	0.00493764	adgrb3	566117
ENSDARG00000038559	2012.14	-1.57448	0.41004	-3.83982	0.000123126	0.00152599	h1f0	321618
ENSDARG00000009740	623.289	-1.57655	0.40158	-3.92588	8.64122e-05	0.0011324	ppp1r7	560323
ENSDARG00000039215	361.501	-1.57674	0.462253	-3.411	0.000647253	0.00608533	arrb2a	321378
ENSDARG00000006010	449.706	-1.57949	0.325249	-4.85624	1.19633e-06	2.79353e-05	bmi1a	321505
ENSDARG00000078411	544.512	-1.57994	0.590297	-2.67651	0.00743923	0.041579	hspb15	555589
ENSDARG00000059097	1729.46	-1.58112	0.344236	-4.59314	4.36622e-06	8.71672e-05	nktr	323005
ENSDARG00000023174	993.237	-1.58116	0.436618	-3.62139	0.00029302	0.00313082	fez1	406705
ENSDARG00000052702	547.075	-1.58186	0.536889	-2.94635	0.00321545	0.0217504	capn1a	393417
ENSDARG00000056628	141.651	-1.5822	0.402935	-3.9267	8.61182e-05	0.00112966	tmem170a	393662
ENSDARG00000086931	383.442	-1.58275	0.501282	-3.1574	0.00159181	0.0125532	NA	NA
ENSDARG00000071017	526.191	-1.58454	0.202069	-7.84158	4.44902e-15	4.97931e-13	nt5e	393906
ENSDARG00000015901	552.444	-1.58512	0.380069	-4.17061	3.03789e-05	0.000461409	ptbp2b	562434
ENSDARG00000039213	191.103	-1.58587	0.472818	-3.35409	0.00079627	0.00723467	prpf38a	445089
ENSDARG00000078707	114.372	-1.58621	0.574522	-2.76092	0.0057639	0.0340517	sema7a	324910
ENSDARG00000096859	654.284	-1.58762	0.223478	-7.10416	1.21054e-12	9.6843e-11	NA	NA
ENSDARG00000089717	502.578	-1.58812	0.556046	-2.8561	0.00428882	0.0272166	qpct	795685
ENSDARG00000070898	154.571	-1.58913	0.536672	-2.96108	0.00306564	0.0209804	si:ch211-262h13.3	569577
ENSDARG00000032317	770.352	-1.59058	0.36672	-4.33731	1.44235e-05	0.00024641	tox	569666
ENSDARG00000077456	42.4726	-1.59666	0.578903	-2.75809	0.00581407	0.0342933	zgc:110216	541350
ENSDARG00000056647	248.543	-1.59741	0.333795	-4.78562	1.70461e-06	3.81942e-05	klhl3	568556
ENSDARG00000088972	112.499	-1.59828	0.357868	-4.46613	7.96477e-06	0.000148319	si:dkey-238d18.4	796120
ENSDARG00000058734	233.415	-1.59834	0.492884	-3.24283	0.00118347	0.00992646	prdx1	541344
ENSDARG00000055659	174.429	-1.6011	0.444792	-3.59966	0.000318631	0.00335115	gpr161	368421
ENSDARG00000093761	208.311	-1.60383	0.440651	-3.63969	0.000272965	0.00295357	NA	NA
ENSDARG00000096637	40.3713	-1.61003	0.573002	-2.80982	0.00495694	0.030294	NA	NA
ENSDARG00000056200	170.565	-1.61292	0.393038	-4.10373	4.0654e-05	0.000595434	abcb9	570148
ENSDARG00000101859	238.242	-1.61298	0.329715	-4.89205	9.97912e-07	2.38552e-05	mnta	559570
ENSDARG00000075612	409.947	-1.61336	0.570607	-2.82744	0.0046922	0.0291142	ercc6	560477
ENSDARG00000090230	291.834	-1.61613	0.489767	-3.29979	0.000967584	0.00848167	tmem108	563089
ENSDARG00000073813	111.98	-1.61676	0.45742	-3.53451	0.000408527	0.00414513	scly	559537
ENSDARG00000087996	34.4658	-1.61688	0.597463	-2.70625	0.0068048	0.0387447	pabpn1l	796580
ENSDARG00000040314	365.118	-1.61759	0.405629	-3.98786	6.66717e-05	0.000904743	psph	606663
ENSDARG00000021140	1697.54	-1.61855	0.273286	-5.92256	3.16977e-09	1.36924e-07	pabpc1b	393856
ENSDARG00000030905	71.2891	-1.6194	0.59862	-2.70523	0.0068258	0.0388144	cited2	450024
ENSDARG00000033182	943.148	-1.61955	0.276607	-5.85506	4.76846e-09	1.98253e-07	arl4ab	338267
ENSDARG00000069790	51.6341	-1.62075	0.53287	-3.04154	0.00235371	0.016929	dynll2a	373083
ENSDARG00000006257	791.619	-1.62144	0.367161	-4.41615	1.00474e-05	0.000182078	vldlr	393897
ENSDARG00000063921	8849.12	-1.62157	0.59824	-2.71057	0.00671669	0.0383978	ND5	140535
ENSDARG00000005853	240.541	-1.62164	0.272879	-5.9427	2.80361e-09	1.23515e-07	slc25a6	566370
ENSDARG00000045248	1848.09	-1.62171	0.271308	-5.97739	2.26736e-09	1.0296e-07	h3f3d	394076
ENSDARG00000104485	103.093	-1.62264	0.477748	-3.39643	0.000682714	0.00636472	si:ch1073-224n8.1	327438
ENSDARG00000020647	657.019	-1.62292	0.572334	-2.83562	0.00457365	0.0285902	trpc4apb	58089
ENSDARG00000043416	407.505	-1.62372	0.353287	-4.59605	4.30577e-06	8.62711e-05	tnfaip2a	567159
ENSDARG00000019417	758.122	-1.62383	0.327047	-4.96512	6.8657e-07	1.73864e-05	gadd45ga	402991
ENSDARG00000019969	153.7	-1.62563	0.538553	-3.01851	0.00254023	0.0180306	smarcd3b	562140
ENSDARG00000077471	158.992	-1.62684	0.534226	-3.04523	0.002325	0.0167988	hmces	560402
ENSDARG00000075269	107.609	-1.62713	0.441323	-3.68693	0.000226974	0.00252624	NA	NA
ENSDARG00000041323	317.08	-1.63298	0.409904	-3.9838	6.78207e-05	0.000916407	csdc2a	436963
ENSDARG00000042900	188.862	-1.63477	0.505513	-3.23389	0.00122117	0.0101657	gtpbp1l	402863
ENSDARG00000074235	43.7196	-1.63509	0.574336	-2.84693	0.00441435	0.0277903	LOC797620	797620
ENSDARG00000058351	552.318	-1.63517	0.533369	-3.06573	0.00217136	0.0159805	tapbpl	100150889
ENSDARG00000021233	360.875	-1.6368	0.331809	-4.93295	8.0997e-07	1.9899e-05	pgls	445494
ENSDARG00000074098	168.174	-1.63804	0.435276	-3.76322	0.000167737	0.00197715	si:ch211-86h15.1	558435
ENSDARG00000036043	92.6309	-1.63975	0.419357	-3.91016	9.22368e-05	0.0011946	znf408	108004540
ENSDARG00000028164	138.21	-1.6431	0.51034	-3.21961	0.00128363	0.0105588	cst14a.1	573769
ENSDARG00000054456	1331.92	-1.64403	0.349391	-4.7054	2.53364e-06	5.38823e-05	clip3	562450
ENSDARG00000007195	3509.73	-1.64543	0.509125	-3.23188	0.00122979	0.0102106	grm2b	564461
ENSDARG00000055455	3112.69	-1.64654	0.250932	-6.5617	5.31965e-11	3.25645e-09	gpm6aa	368223
ENSDARG00000077166	107.475	-1.64942	0.448242	-3.67976	0.000233452	0.00258665	NA	NA
ENSDARG00000099729	405.864	-1.65017	0.401557	-4.10943	3.96644e-05	0.000582866	NA	NA
ENSDARG00000012460	229.298	-1.65085	0.445715	-3.70382	0.000212378	0.00239384	rassf4	494494
ENSDARG00000073707	319.918	-1.65389	0.586385	-2.82049	0.004795	0.0295569	cnksr2b	558834
ENSDARG00000006878	198.304	-1.6543	0.405498	-4.07966	4.51007e-05	0.000650672	phf21aa	497383
ENSDARG00000025788	256.78	-1.6548	0.417665	-3.96204	7.43132e-05	0.000992704	chp2	327599
ENSDARG00000018065	297.545	-1.65592	0.568516	-2.91271	0.00358303	0.0236591	ntm	678534
ENSDARG00000044362	327.222	-1.65779	0.441395	-3.75579	0.000172796	0.00202816	unc119b	678653
ENSDARG00000011605	191.399	-1.66257	0.533513	-3.11627	0.00183156	0.0139619	dennd6b	337436
ENSDARG00000035434	68.0832	-1.664	0.414027	-4.01905	5.84336e-05	0.000807791	zmat5	445314
ENSDARG00000011459	633.299	-1.66697	0.465135	-3.58384	0.000338585	0.0035209	gsna	321099
ENSDARG00000014973	58.3238	-1.66792	0.619551	-2.69215	0.00709935	0.0401228	ntng1a	569075
ENSDARG00000075672	227.145	-1.66807	0.309503	-5.38952	7.06478e-08	2.32969e-06	pms2	565276
ENSDARG00000086223	138.912	-1.68044	0.541351	-3.10417	0.00190814	0.0143532	si:ch73-144d13.4	100004031
ENSDARG00000078976	550.396	-1.68162	0.237491	-7.08077	1.43359e-12	1.13458e-10	nanos1	322903
ENSDARG00000005924	2060.6	-1.6819	0.281037	-5.98463	2.16882e-09	9.8891e-08	serpina10a	565064
ENSDARG00000039989	241.475	-1.68775	0.374158	-4.51081	6.45816e-06	0.0001238	snrnp48	325757
ENSDARG00000087327	556.747	-1.68843	0.337859	-4.99743	5.80986e-07	1.49531e-05	cbx8a	100150672
ENSDARG00000069271	276.257	-1.69047	0.580943	-2.90987	0.00361578	0.0238256	kbtbd4	393178
ENSDARG00000104064	52.7177	-1.69048	0.479151	-3.52808	0.000418592	0.00423394	NA	NA
ENSDARG00000103333	469.484	-1.69105	0.599449	-2.82101	0.0047872	0.0295275	baiap2b	100537012
ENSDARG00000039489	631.259	-1.69114	0.315386	-5.36214	8.22429e-08	2.65671e-06	git1	568935
ENSDARG00000097799	61.424	-1.69179	0.4717	-3.58658	0.000335044	0.00349228	zgc:194207	796292
ENSDARG00000044827	949.902	-1.69266	0.574745	-2.94506	0.00322889	0.0218147	wnt7aa	565714
ENSDARG00000055360	332.671	-1.69395	0.456421	-3.71137	0.000206144	0.0023367	llph	100003313
ENSDARG00000070047	118.49	-1.69477	0.610255	-2.77715	0.00548376	0.0327547	rgs4	569876
ENSDARG00000014215	1033.35	-1.69528	0.287299	-5.90075	3.61844e-09	1.53905e-07	cdh13	558732
ENSDARG00000069745	250.897	-1.69693	0.390365	-4.34705	1.3798e-05	0.000236659	slc35f2	555929
ENSDARG00000088959	977.825	-1.69794	0.455283	-3.72941	0.000191927	0.00220941	pdxka	791775
ENSDARG00000103856	412.217	-1.70234	0.586487	-2.9026	0.00370075	0.0242917	ptcd3	553325
ENSDARG00000088331	100.659	-1.70243	0.389332	-4.37269	1.22727e-05	0.000215332	NA	NA
ENSDARG00000098101	26.9988	-1.70342	0.604509	-2.81785	0.00483457	0.0297264	NA	NA
ENSDARG00000035873	411.781	-1.70457	0.417319	-4.08458	4.41573e-05	0.000639377	fjx1	100001423
ENSDARG00000060027	79.3629	-1.70471	0.428747	-3.97603	7.00753e-05	0.000939993	nom1	557585
ENSDARG00000100636	431.403	-1.70534	0.617211	-2.76297	0.00572783	0.0338748	rbm12	445379
ENSDARG00000061640	462.837	-1.70534	0.426267	-4.00064	6.31707e-05	0.000864112	sipa1l2	497350
ENSDARG00000088251	600.748	-1.70549	0.538499	-3.16712	0.00153955	0.0122281	si:ch211-24o10.6	794824
ENSDARG00000045785	189.106	-1.70882	0.518263	-3.2972	0.000976531	0.00854657	zgc:103499	494063
ENSDARG00000012248	1282.44	-1.70936	0.409435	-4.17492	2.9809e-05	0.000453686	rgma	414272
ENSDARG00000095844	101.403	-1.70944	0.479958	-3.56164	0.000368552	0.0037916	sox2ot	103909645
ENSDARG00000058011	310.568	-1.71147	0.516993	-3.31043	0.000931525	0.0082307	arxa	30657
ENSDARG00000097234	176.384	-1.71148	0.64932	-2.6358	0.00839383	0.0454103	NA	NA
ENSDARG00000018206	153.297	-1.71291	0.491916	-3.48211	0.000497478	0.00489091	nck2a	393972
ENSDARG00000002332	99.7782	-1.71578	0.478461	-3.58605	0.000335729	0.00349612	frmd6	321937
ENSDARG00000069852	101.568	-1.71633	0.555635	-3.08895	0.00200864	0.0149669	lipt2	664765
ENSDARG00000071478	239.193	-1.72157	0.611471	-2.81545	0.00487085	0.0298832	lnx2b	564464
ENSDARG00000039966	548.741	-1.72847	0.478078	-3.61547	0.000299805	0.00319132	prom1a	322857
ENSDARG00000024026	97.1827	-1.72863	0.562024	-3.07571	0.0021	0.0155327	sdf2	336879
ENSDARG00000013892	192.924	-1.73159	0.395873	-4.3741	1.21934e-05	0.000214109	sorl1	497306
ENSDARG00000058421	213.46	-1.73189	0.455708	-3.80044	0.000144437	0.00174807	lgi1b	654829
ENSDARG00000032516	129.066	-1.73226	0.585472	-2.95874	0.00308899	0.0210863	rrp36	321183
ENSDARG00000078571	150.069	-1.73416	0.662378	-2.61808	0.0088427	0.0472862	wdr6	100004270
ENSDARG00000044751	937.973	-1.73427	0.289063	-5.99963	1.97765e-09	9.09225e-08	ddt	415237
ENSDARG00000090988	113.047	-1.73573	0.481804	-3.60257	0.000315089	0.00332186	NA	NA
ENSDARG00000094965	242.702	-1.73623	0.482658	-3.59722	0.000321637	0.00337635	nfil3-5	335737
ENSDARG00000016835	242.583	-1.73644	0.291463	-5.95768	2.55837e-09	1.14532e-07	tcirg1a	100003139
ENSDARG00000055757	312.077	-1.73716	0.59277	-2.93057	0.00338335	0.0225894	tmem9	334151
ENSDARG00000059498	163.834	-1.73756	0.595732	-2.91669	0.00353772	0.0234227	arl16	100037345
ENSDARG00000036912	113.585	-1.73847	0.641008	-2.71209	0.00668601	0.0382749	edn1	58032
ENSDARG00000090480	66.6762	-1.73997	0.668483	-2.60287	0.00924483	0.0489055	ccdc17	100001132
ENSDARG00000002690	352.836	-1.74059	0.557497	-3.12215	0.00179537	0.0137475	rabif	436784
ENSDARG00000100150	45.4532	-1.74378	0.462228	-3.77256	0.000161578	0.00191782	LOC103911589	103911589
ENSDARG00000087472	96.6353	-1.74392	0.526044	-3.31516	0.000915901	0.0081176	zgc:163040	100038789
ENSDARG00000035399	351.969	-1.74608	0.481238	-3.62831	0.000285278	0.00306733	ankra2	406403
ENSDARG00000021250	136.907	-1.74623	0.571806	-3.05389	0.00225898	0.0164505	slc25a48	436640
ENSDARG00000101280	276.721	-1.7471	0.322546	-5.41659	6.07479e-08	2.02737e-06	NA	NA
ENSDARG00000054707	480.345	-1.74757	0.349507	-5.0001	5.73011e-07	1.47822e-05	dhx8	606595
ENSDARG00000062008	355.855	-1.75035	0.414029	-4.22761	2.36189e-05	0.000374924	hs2st1b	100151174
ENSDARG00000063321	185.356	-1.75061	0.356197	-4.91473	8.89063e-07	2.15622e-05	rabl2	561568
ENSDARG00000040838	258.251	-1.75184	0.561005	-3.12269	0.00179207	0.013727	dcun1d2a	192303
ENSDARG00000079202	378.325	-1.75281	0.35465	-4.94235	7.71867e-07	1.91755e-05	parp2	100007906
ENSDARG00000104440	58.3001	-1.75366	0.487144	-3.59988	0.000318369	0.00334998	NA	NA
ENSDARG00000001470	1900.78	-1.75437	0.4167	-4.21016	2.55192e-05	0.000399653	mhc1zea	565708
ENSDARG00000075380	832.013	-1.75458	0.484606	-3.62062	0.000293893	0.00313864	kri1	402800
ENSDARG00000071009	67.93	-1.75669	0.621597	-2.82609	0.00471194	0.0291821	kif20ba	449979
ENSDARG00000054454	890.212	-1.75829	0.395387	-4.44702	8.70702e-06	0.000160865	epha4a	64271
ENSDARG00000021607	965.857	-1.75836	0.401625	-4.37812	1.19706e-05	0.000210698	negr1	445374
ENSDARG00000078865	135.571	-1.75866	0.600236	-2.92995	0.0033902	0.022609	cxxc5a	557911
ENSDARG00000067545	295.359	-1.76076	0.555971	-3.16701	0.00154017	0.0122287	adam19b	571252
ENSDARG00000053381	442.239	-1.76097	0.32741	-5.3785	7.51082e-08	2.46213e-06	plpp1a	569053
ENSDARG00000001249	110.288	-1.76123	0.379988	-4.63497	3.56995e-06	7.35223e-05	pcgf1	368900
ENSDARG00000073917	344.248	-1.76143	0.598083	-2.94513	0.00322819	0.0218147	b3glcta	799443
ENSDARG00000071333	89.3175	-1.76187	0.667608	-2.63908	0.00831318	0.0451299	si:ch211-212d10.2	557710
ENSDARG00000036774	544.064	-1.76229	0.591847	-2.97761	0.00290506	0.0200862	rgs12b	378970
ENSDARG00000052037	117.458	-1.76238	0.616931	-2.8567	0.00428072	0.0271807	trim35-1	553197
ENSDARG00000017466	557.436	-1.76244	0.502507	-3.50729	0.000452689	0.00451263	ncam2	114441
ENSDARG00000098951	22.3747	-1.76281	0.6304	-2.79634	0.00516856	0.0312853	si:dkey-150l7.8	103911403
ENSDARG00000019532	1241.35	-1.76299	0.567871	-3.10455	0.00190566	0.0143491	fads2	140615
ENSDARG00000074451	60.6583	-1.76472	0.599188	-2.94518	0.0032277	0.0218147	mnd1	445203
ENSDARG00000059690	164.669	-1.76519	0.652709	-2.70441	0.00684265	0.0388803	slc29a4	559668
ENSDARG00000055926	65.4011	-1.76563	0.632738	-2.79047	0.00526321	0.0316997	foxi3a	387257
ENSDARG00000073915	27.8131	-1.76718	0.617213	-2.86316	0.00419434	0.0267472	znf1085	567150
ENSDARG00000102226	165.807	-1.76805	0.638451	-2.76927	0.00561813	0.0333953	gpr19	393969
ENSDARG00000018787	649.141	-1.76848	0.680172	-2.60004	0.00932122	0.0492392	efna1b	494151
ENSDARG00000077179	57.2602	-1.76874	0.677835	-2.6094	0.00907006	0.0482112	ccdc83	100004068
ENSDARG00000077138	489.646	-1.77347	0.317212	-5.5908	2.2603e-08	8.23821e-07	zgc:195173	792613
ENSDARG00000079497	16831.2	-1.77397	0.299054	-5.93196	2.99331e-09	1.30574e-07	tcima	541345
ENSDARG00000014646	1514.7	-1.77477	0.637567	-2.78366	0.00537488	0.0321982	aoc2	541429
ENSDARG00000057767	103.896	-1.77507	0.603532	-2.94113	0.00327018	0.0220131	nudt4a	378990
ENSDARG00000103738	175.245	-1.77517	0.610605	-2.90723	0.00364642	0.0239807	NA	NA
ENSDARG00000061471	74.7906	-1.77532	0.541814	-3.27662	0.00105058	0.00906575	sema5ba	556471
ENSDARG00000100857	58.3214	-1.77628	0.496057	-3.58081	0.000342535	0.00355864	NA	NA
ENSDARG00000052124	306.972	-1.7763	0.329643	-5.38856	7.10259e-08	2.33522e-06	accs	541510
ENSDARG00000056059	235.996	-1.77728	0.317041	-5.60584	2.07253e-08	7.61645e-07	rangap1b	568424
ENSDARG00000012534	132.087	-1.77943	0.538765	-3.3028	0.000957263	0.0084045	slc6a6a	556480
ENSDARG00000089831	60.8028	-1.77954	0.53826	-3.3061	0.000946044	0.00833572	NA	NA
ENSDARG00000015554	806.202	-1.77989	0.464979	-3.8279	0.000129242	0.00159288	zic2a	58077
ENSDARG00000059897	1795.21	-1.78182	0.581729	-3.06297	0.0021915	0.016086	ntrk2a	65090
ENSDARG00000096368	50.3346	-1.78613	0.512051	-3.48819	0.000486295	0.00480013	neu3.5	100000684
ENSDARG00000078807	75.4961	-1.78687	0.632559	-2.82483	0.00473064	0.0292824	paxx	492631
ENSDARG00000071774	216.101	-1.78848	0.364085	-4.91225	9.00369e-07	2.18057e-05	eef1e1	565440
ENSDARG00000054929	71.308	-1.78916	0.603588	-2.9642	0.00303473	0.0208075	zgc:110540	541538
ENSDARG00000009534	1697.3	-1.78977	0.438924	-4.07763	4.54975e-05	0.000653842	wls	406420
ENSDARG00000070677	403.294	-1.79117	0.659858	-2.71447	0.00663814	0.03805	fezf2	60634
ENSDARG00000070798	182.118	-1.79155	0.482057	-3.71647	0.000202023	0.00229698	pmvk	100003383
ENSDARG00000079328	255.018	-1.7952	0.51627	-3.47725	0.000506593	0.00496897	pgbd4	101886287
ENSDARG00000038635	509.111	-1.7987	0.536149	-3.35485	0.000794085	0.00721777	magoh	100005893
ENSDARG00000097082	250.745	-1.80071	0.314806	-5.72006	1.06487e-08	4.17656e-07	im:7152348	559250
ENSDARG00000011594	289.418	-1.80144	0.486762	-3.70086	0.000214873	0.00241583	smarcb1b	30731
ENSDARG00000091879	129.793	-1.80404	0.602813	-2.9927	0.00276525	0.0192819	si:dkey-29d8.3	556220
ENSDARG00000018404	976.424	-1.80409	0.412787	-4.37051	1.23958e-05	0.000217147	krt18	352912
ENSDARG00000071398	85.3587	-1.80511	0.650208	-2.77621	0.00549966	0.0328232	si:dkey-172o19.2	100000812
ENSDARG00000018047	140.767	-1.80532	0.613137	-2.9444	0.00323579	0.021848	brms1lb	562889
ENSDARG00000096290	109.864	-1.81164	0.691824	-2.61864	0.00882811	0.0472428	NA	NA
ENSDARG00000000551	1258.99	-1.8165	0.501306	-3.62353	0.000290604	0.00311402	slc1a4	368885
ENSDARG00000034518	106.75	-1.82012	0.693423	-2.62484	0.00866903	0.0465485	trdmt1	449878
ENSDARG00000079056	224.993	-1.82139	0.380152	-4.79122	1.65771e-06	3.74082e-05	si:ch211-194c3.5	556058
ENSDARG00000036028	4616.83	-1.82139	0.178998	-10.1755	2.55067e-24	7.4372e-22	arrdc3b	447866
ENSDARG00000059046	176.215	-1.82192	0.684077	-2.66333	0.00773725	0.0427468	psmd5	550235
ENSDARG00000021288	78.697	-1.82215	0.601219	-3.03075	0.00243946	0.0174551	mier3b	567247
ENSDARG00000100690	184.001	-1.82516	0.258839	-7.05134	1.77208e-12	1.38272e-10	NA	NA
ENSDARG00000055338	41.7557	-1.82567	0.641691	-2.84509	0.00443983	0.027918	si:dkeyp-50d11.2	565825
ENSDARG00000031387	115.696	-1.82649	0.645399	-2.83002	0.00465456	0.0289733	cers4a	259250
ENSDARG00000020764	1046.64	-1.82664	0.46486	-3.92944	8.51456e-05	0.00112178	slmapb	393146
ENSDARG00000013317	1277.54	-1.82684	0.593331	-3.07896	0.00207723	0.0153848	pygmb	393444
ENSDARG00000099493	423.49	-1.82776	0.490115	-3.72925	0.000192052	0.00220969	NA	NA
ENSDARG00000068828	119.994	-1.82839	0.354184	-5.16227	2.43978e-07	6.96086e-06	bloc1s3	553529
ENSDARG00000102907	88.6002	-1.82906	0.546967	-3.34401	0.000825761	0.00745684	NA	NA
ENSDARG00000027930	145.644	-1.82926	0.400367	-4.56894	4.9019e-06	9.62998e-05	naprt	393864
ENSDARG00000020708	4261.92	-1.83023	0.383694	-4.77002	1.84212e-06	4.07805e-05	mdkb	65231
ENSDARG00000042296	355.087	-1.83169	0.676907	-2.70597	0.00681046	0.038757	dlx5a	30569
ENSDARG00000077760	264.247	-1.83208	0.407711	-4.49358	7.00343e-06	0.000132646	ascc1	550273
ENSDARG00000007751	160.384	-1.83495	0.633874	-2.89482	0.00379376	0.0247993	lmnl3	195817
ENSDARG00000005023	118.104	-1.83762	0.410592	-4.47553	7.62214e-06	0.000143141	fkbp9	445126
ENSDARG00000067984	239.806	-1.83926	0.686075	-2.68085	0.00734356	0.0411358	gas1b	777760
ENSDARG00000090607	320.615	-1.84105	0.421453	-4.36835	1.25187e-05	0.000218437	si:dkeyp-117b11.1	798129
ENSDARG00000042410	282.264	-1.84275	0.676524	-2.72385	0.00645257	0.0372182	rab40b	436797
ENSDARG00000038855	86.2527	-1.84443	0.573758	-3.21465	0.00130604	0.0107103	chmp5a	558613
ENSDARG00000015790	362.409	-1.84474	0.56604	-3.25904	0.00111791	0.00953174	atp1b3a	30468
ENSDARG00000009178	87.7687	-1.8453	0.651794	-2.83111	0.00463865	0.0289068	zfand1	445257
ENSDARG00000013087	6406.38	-1.85134	0.431365	-4.29181	1.7722e-05	0.000294834	ndrg3a	30286
ENSDARG00000069839	1090.92	-1.85153	0.281477	-6.5779	4.77151e-11	2.96181e-09	NA	NA
ENSDARG00000035899	269.063	-1.85238	0.634137	-2.92111	0.0034879	0.0231344	lingo1b	447837
ENSDARG00000100057	496.13	-1.85361	0.351113	-5.27924	1.29721e-07	3.97594e-06	ppfibp1b	561961
ENSDARG00000077469	330.841	-1.85708	0.576681	-3.22029	0.0012806	0.0105456	polr1b	325603
ENSDARG00000100055	360.79	-1.86242	0.572276	-3.25441	0.00113629	0.00965116	tox2	405844
ENSDARG00000016856	231.107	-1.86303	0.585959	-3.17945	0.00147555	0.0118129	pon2	335176
ENSDARG00000069356	328.788	-1.8635	0.697215	-2.67278	0.00752259	0.0419016	adgrl2a	57987
ENSDARG00000035887	509.838	-1.86393	0.28053	-6.64431	3.04642e-11	1.95677e-09	zgc:91944	436941
ENSDARG00000105292	55.6159	-1.86462	0.592152	-3.14889	0.00163894	0.0128335	si:ch73-112j3.1	101883515
ENSDARG00000105100	170.62	-1.86785	0.353147	-5.28915	1.22885e-07	3.7847e-06	NA	NA
ENSDARG00000041621	191.845	-1.86832	0.441193	-4.23471	2.28849e-05	0.000365631	bbs2	259187
ENSDARG00000036670	267.128	-1.87063	0.65159	-2.87087	0.00409347	0.0262551	aplnrb	565492
ENSDARG00000079402	352.87	-1.87209	0.429174	-4.36209	1.28826e-05	0.000223554	tapbp.1	30163
ENSDARG00000055101	351.953	-1.87404	0.679302	-2.75878	0.00580182	0.0342484	hmox2a	100002875
ENSDARG00000055899	426.511	-1.87602	0.41078	-4.56697	4.94814e-06	9.70361e-05	lzic	436871
ENSDARG00000093702	120.222	-1.87623	0.349762	-5.36432	8.12557e-08	2.62865e-06	si:dkey-126g1.9	792999
ENSDARG00000030417	74.5061	-1.87627	0.545388	-3.44024	0.000581191	0.00558508	NA	NA
ENSDARG00000101867	134.845	-1.8773	0.550728	-3.40875	0.000652604	0.00612006	si:ch1073-416d2.4	100334672
ENSDARG00000011466	102.643	-1.8816	0.707123	-2.66093	0.00779261	0.0429349	afg1la	561238
ENSDARG00000004218	338.351	-1.88605	0.407968	-4.62304	3.78163e-06	7.68978e-05	rnd1b	553414
ENSDARG00000018693	1771.43	-1.88654	0.245943	-7.67065	1.71129e-14	1.78038e-12	cdh2	30291
ENSDARG00000093535	1005.35	-1.88742	0.4012	-4.70444	2.54567e-06	5.40864e-05	si:ch211-265m20.8	100536065
ENSDARG00000033444	576.068	-1.88868	0.225779	-8.36519	6.00177e-17	8.52559e-15	map4k6	692287
ENSDARG00000040615	105.571	-1.88973	0.563866	-3.35138	0.000804112	0.00728733	ilkap	100037350
ENSDARG00000053474	439.262	-1.89039	0.384642	-4.91467	8.89343e-07	2.15622e-05	tdrkh	541541
ENSDARG00000103316	1069.46	-1.89085	0.454146	-4.16352	3.13373e-05	0.000474016	si:ch211-212k18.5	562900
ENSDARG00000029071	130.694	-1.89115	0.517378	-3.65526	0.00025692	0.00280599	creld2	393495
ENSDARG00000100563	257.67	-1.89174	0.390878	-4.83972	1.30021e-06	3.01292e-05	NA	NA
ENSDARG00000003835	1086.78	-1.89261	0.660563	-2.86514	0.00416821	0.0266305	stom	81534
ENSDARG00000053222	203.143	-1.89422	0.510319	-3.71183	0.000205764	0.00233473	asb5b	550449
ENSDARG00000070393	179.139	-1.89567	0.632635	-2.99647	0.00273125	0.0190748	si:dkey-190g6.2	100002536
ENSDARG00000028048	415.229	-1.89653	0.482825	-3.92799	8.56586e-05	0.00112586	rdh8a	280648
ENSDARG00000089318	77.5959	-1.89693	0.435247	-4.35828	1.31086e-05	0.000226236	NA	NA
ENSDARG00000026149	97.623	-1.90169	0.52179	-3.64455	0.000267858	0.00290682	slc46a1	393255
ENSDARG00000003142	52.4778	-1.90211	0.540313	-3.52038	0.000430924	0.00433663	dachc	692255
ENSDARG00000099351	275.261	-1.90382	0.569582	-3.34249	0.000830297	0.00747906	igfbp1a	317638
ENSDARG00000016415	304.634	-1.90476	0.313335	-6.07898	1.20952e-09	5.91675e-08	dhtkd1	494076
ENSDARG00000012929	199.676	-1.9064	0.269729	-7.06785	1.5735e-12	1.24088e-10	eif2d	394137
ENSDARG00000096166	22.9283	-1.90767	0.598131	-3.18939	0.00142575	0.0114764	NA	NA
ENSDARG00000079391	224.443	-1.90898	0.506768	-3.76698	0.000165237	0.0019508	mrpl42	568235
ENSDARG00000023495	805.38	-1.91064	0.194182	-9.83942	7.61474e-23	2.00884e-20	ift74	436658
ENSDARG00000056218	682.57	-1.91085	0.635	-3.00921	0.00261926	0.0184556	tnika	325042
ENSDARG00000040764	1173.81	-1.91383	0.327056	-5.8517	4.86571e-09	2.01918e-07	id1	30493
ENSDARG00000100531	267.131	-1.91496	0.502955	-3.80742	0.000140423	0.00170602	abhd14b	393338
ENSDARG00000061654	343.119	-1.91552	0.411873	-4.65076	3.30719e-06	6.84288e-05	wwc3	566492
ENSDARG00000094935	117.468	-1.91677	0.547426	-3.50142	0.000462793	0.00460507	si:dkey-58f10.11	100003654
ENSDARG00000013926	2006.5	-1.91688	0.380813	-5.03366	4.81202e-07	1.27097e-05	slc16a9a	795588
ENSDARG00000056627	556.822	-1.92049	0.499141	-3.84758	0.000119289	0.00148176	cxcl14	58151
ENSDARG00000055426	239.438	-1.92167	0.452594	-4.24591	2.17706e-05	0.000350608	rwdd2b	566444
ENSDARG00000030161	764.983	-1.92206	0.286424	-6.71053	1.93915e-11	1.27891e-09	ppp1r14bb	100000577
ENSDARG00000017579	74.876	-1.92344	0.564679	-3.40625	0.00065862	0.00617125	si:ch211-195b15.7	557783
ENSDARG00000077424	76.2836	-1.92587	0.604609	-3.18531	0.00144599	0.0116014	rassf10a	559430
ENSDARG00000073892	144.308	-1.92617	0.604635	-3.18567	0.00144418	0.0115911	secisbp2	553399
ENSDARG00000030479	1947.22	-1.92704	0.519327	-3.71064	0.000206736	0.00234097	hmgb1b	795095
ENSDARG00000101634	50.1001	-1.92835	0.630499	-3.05846	0.00222479	0.0162719	NA	NA
ENSDARG00000055999	477.258	-1.92999	0.32719	-5.89869	3.66393e-09	1.55542e-07	si:ch211-59d17.3	100003763
ENSDARG00000055560	102.839	-1.93086	0.652426	-2.9595	0.00308136	0.0210555	p2ry8	566497
ENSDARG00000087249	34.5309	-1.9314	0.728294	-2.65195	0.00800281	0.0438465	NA	NA
ENSDARG00000005115	196.149	-1.93147	0.525213	-3.6775	0.000235533	0.0026071	calub	394057
ENSDARG00000039378	125.601	-1.93192	0.465577	-4.14952	3.33179e-05	0.000499882	rcn2	571340
ENSDARG00000015002	427.702	-1.93327	0.565102	-3.4211	0.000623693	0.00592415	cdh4	30297
ENSDARG00000102817	538.334	-1.93385	0.574459	-3.36639	0.000761594	0.00697394	LOC100331508	100331508
ENSDARG00000055786	386.686	-1.93435	0.659808	-2.93169	0.00337121	0.022527	LOC563933	563933
ENSDARG00000100743	331.686	-1.93591	0.335485	-5.77048	7.90454e-09	3.16182e-07	NA	NA
ENSDARG00000019526	454.228	-1.93826	0.295958	-6.54909	5.78903e-11	3.5202e-09	agfg1b	393560
ENSDARG00000011929	72.8792	-1.93859	0.540198	-3.58866	0.000332379	0.00347057	plp1b	368234
ENSDARG00000063527	903.386	-1.93895	0.277731	-6.98142	2.92221e-12	2.21768e-10	elmo2	100006857
ENSDARG00000059054	2068.95	-1.94445	0.617847	-3.14714	0.00164877	0.0128878	pdk2b	393971
ENSDARG00000086365	170.45	-1.94458	0.463399	-4.19635	2.71255e-05	0.000420938	NA	NA
ENSDARG00000102167	67.5211	-1.94857	0.695578	-2.80137	0.00508865	0.0308899	ppox	664750
ENSDARG00000059815	240.559	-1.94884	0.690678	-2.82163	0.00477798	0.0295095	oaz2b	790945
ENSDARG00000101490	21.6419	-1.94963	0.751161	-2.59549	0.00944572	0.0496836	si:ch73-281i18.6	100330842
ENSDARG00000002644	52.341	-1.95224	0.63985	-3.05109	0.0022801	0.0165393	rgs5a	573765
ENSDARG00000077220	26.9043	-1.95258	0.615455	-3.17257	0.00151094	0.012044	NA	NA
ENSDARG00000104315	149.279	-1.95471	0.512098	-3.81705	0.000135054	0.00165075	fhl3b	555053
ENSDARG00000038792	111.908	-1.95644	0.466835	-4.19086	2.779e-05	0.000429447	klf17	65238
ENSDARG00000063522	71.2319	-1.9635	0.543348	-3.6137	0.000301853	0.00320466	bbs4	768303
ENSDARG00000045486	200.09	-1.96366	0.410007	-4.78932	1.67348e-06	3.76109e-05	pawr	449994
ENSDARG00000018485	152.847	-1.96722	0.69308	-2.83837	0.0045345	0.0283935	cyp2v1	494153
ENSDARG00000061328	483.889	-1.96965	0.73425	-2.68254	0.00730663	0.0409911	cdon	280652
ENSDARG00000043448	545.099	-1.97044	0.740982	-2.65923	0.00783199	0.0430983	itm2ca	436822
ENSDARG00000061194	100.788	-1.97156	0.666706	-2.95716	0.00310484	0.0211481	hectd2	562999
ENSDARG00000071500	94.7779	-1.97519	0.656692	-3.0078	0.00263149	0.0185125	fam207a	797099
ENSDARG00000089769	70.44	-1.97609	0.4709	-4.19641	2.71182e-05	0.000420938	hapln1a	493635
ENSDARG00000077567	167.825	-1.97892	0.484636	-4.08332	4.43969e-05	0.000641771	angel1	569547
ENSDARG00000045444	480.255	-1.97913	0.248661	-7.95915	1.73224e-15	2.08621e-13	fzd8a	58073
ENSDARG00000055791	1000.38	-1.97942	0.277544	-7.1319	9.89907e-13	7.97685e-11	zgc:158423	790938
ENSDARG00000019367	154.956	-1.98012	0.292591	-6.76754	1.30994e-11	8.82321e-10	tgfb3	369195
ENSDARG00000037879	1501.51	-1.98029	0.469709	-4.216	2.48673e-05	0.000391377	lfng	30158
ENSDARG00000088247	1436.72	-1.98171	0.524062	-3.78145	0.000155918	0.00186664	si:ch1073-303k11.2	100333296
ENSDARG00000002991	182.332	-1.98307	0.327806	-6.04953	1.45272e-09	7.01358e-08	cep135	553303
ENSDARG00000022176	466.137	-1.98316	0.599495	-3.30805	0.000939495	0.00829245	zgc:110372	550472
ENSDARG00000099514	45.7743	-1.98426	0.667721	-2.97169	0.00296162	0.0203818	zgc:112234	554097
ENSDARG00000071409	344.206	-1.98566	0.64325	-3.08692	0.00202239	0.015044	arl3	797451
ENSDARG00000002487	380.564	-1.98605	0.422811	-4.69725	2.63691e-06	5.57576e-05	noc3l	321289
ENSDARG00000014941	114.342	-1.99301	0.549598	-3.62631	0.000287501	0.00308375	tprkb	492501
ENSDARG00000091625	78.2756	-1.99754	0.398162	-5.01689	5.25136e-07	1.37229e-05	LOC556106	556106
ENSDARG00000078768	96.3426	-1.99814	0.764664	-2.6131	0.00897248	0.0478187	abhd15a	560644
ENSDARG00000045420	368.086	-1.99978	0.469622	-4.25826	2.0602e-05	0.000335444	epdr1	436689
ENSDARG00000044179	89.2676	-2.00036	0.569534	-3.51228	0.000444272	0.00445075	rbms2a	378458
ENSDARG00000095515	168.934	-2.00253	0.550792	-3.63572	0.000277203	0.00299066	sdccag3	795251
ENSDARG00000095699	31.2123	-2.00725	0.60331	-3.32707	0.000877657	0.00783913	NA	NA
ENSDARG00000016733	742.019	-2.00996	0.361971	-5.55281	2.81111e-08	9.99921e-07	psat1	327512
ENSDARG00000094327	92.2498	-2.01533	0.717611	-2.80838	0.00497907	0.0303947	si:dkey-205k8.5	101885834
ENSDARG00000105083	584.238	-2.01771	0.777696	-2.59447	0.00947358	0.0497947	chd5	553422
ENSDARG00000099732	46.2887	-2.0184	0.565569	-3.5688	0.000358621	0.00370837	NA	NA
ENSDARG00000074703	151.647	-2.02006	0.656286	-3.07801	0.00208386	0.0154236	ccdc97	793800
ENSDARG00000036304	78.9215	-2.02023	0.650465	-3.10582	0.00189753	0.0143122	dnaaf3l	100536527
ENSDARG00000013741	1288.92	-2.02281	0.278124	-7.27308	3.51391e-13	3.06568e-11	lancl1	494154
ENSDARG00000058587	46.7396	-2.02384	0.476184	-4.25012	2.13651e-05	0.00034483	terb1	559140
ENSDARG00000103138	56.9968	-2.02916	0.551423	-3.67985	0.00023337	0.00258665	NA	NA
ENSDARG00000071086	120.719	-2.02998	0.660816	-3.07192	0.00212685	0.0157051	gpr155b	100005567
ENSDARG00000059629	533.68	-2.03059	0.761341	-2.66712	0.00765054	0.0423311	asphd2	569819
ENSDARG00000061527	117.146	-2.03303	0.646744	-3.14349	0.00166945	0.0130218	nxt2	751738
ENSDARG00000017474	85.6631	-2.03337	0.548667	-3.70601	0.00021055	0.00237807	zgc:110699	325371
ENSDARG00000020086	58.2963	-2.03484	0.744241	-2.73411	0.00625493	0.0363422	nuak1a	561563
ENSDARG00000071567	48.0556	-2.03523	0.541708	-3.75707	0.000171917	0.00201891	si:dkey-34l15.1	563265
ENSDARG00000092759	555.118	-2.03706	0.276271	-7.37343	1.6629e-13	1.52272e-11	LOC558818	558818
ENSDARG00000099829	40.8677	-2.03805	0.532932	-3.82421	0.00013119	0.00161241	NA	NA
ENSDARG00000076176	185.183	-2.0415	0.656651	-3.10896	0.00187746	0.0142287	ptcd1	570247
ENSDARG00000101333	16.3624	-2.04202	0.693612	-2.94404	0.00323959	0.021867	NA	NA
ENSDARG00000074335	780.143	-2.0432	0.2397	-8.52398	1.54165e-17	2.30831e-15	boc	334628
ENSDARG00000040890	1079.34	-2.04932	0.52767	-3.88371	0.000102874	0.00130641	fdps	552997
ENSDARG00000004635	938.85	-2.05217	0.378059	-5.42818	5.69301e-08	1.91147e-06	epha7	562195
ENSDARG00000096306	70.9773	-2.05354	0.786966	-2.60944	0.00906902	0.0482112	si:ch1073-342h5.2	100333617
ENSDARG00000070479	154.294	-2.05587	0.791959	-2.59592	0.00943369	0.0496675	tspan13b	449797
ENSDARG00000010710	810.523	-2.05778	0.594676	-3.46034	0.000539493	0.00524809	msi1	541389
ENSDARG00000105239	396.579	-2.05928	0.352732	-5.83809	5.28029e-09	2.17493e-07	ecm1b	100332249
ENSDARG00000069106	138.125	-2.05996	0.439265	-4.68956	2.7379e-06	5.76728e-05	fam89b	100151239
ENSDARG00000026548	196.085	-2.0605	0.49701	-4.1458	3.38628e-05	0.000506342	cyp2u1	556280
ENSDARG00000096902	27.5522	-2.06207	0.727077	-2.83612	0.00456659	0.0285541	NA	NA
ENSDARG00000027088	1419.27	-2.06268	0.461197	-4.47245	7.73277e-06	0.000144973	ptgdsb.1	336492
ENSDARG00000015707	400.37	-2.0636	0.507385	-4.06714	4.75946e-05	0.000680449	dvl3a	80972
ENSDARG00000053992	304.918	-2.06428	0.615965	-3.35129	0.000804369	0.00728733	sfi1	560147
ENSDARG00000021916	98.9291	-2.06603	0.677341	-3.0502	0.00228685	0.0165664	vax1	373870
ENSDARG00000099124	469.173	-2.06627	0.629423	-3.2828	0.0010278	0.00891082	f3a	567257
ENSDARG00000093781	79.1637	-2.06718	0.709169	-2.91494	0.0035576	0.0235262	lrriq1	565257
ENSDARG00000026834	351.407	-2.06774	0.711714	-2.9053	0.00366905	0.024105	cdr2l	336227
ENSDARG00000034885	192.99	-2.069	0.547787	-3.77702	0.000158715	0.00189398	bet1	415135
ENSDARG00000093622	49.1735	-2.06953	0.696222	-2.97251	0.00295371	0.020359	spc24	554147
ENSDARG00000057929	162.497	-2.07265	0.402571	-5.14853	2.62529e-07	7.44896e-06	naf1	568328
ENSDARG00000016981	225.938	-2.07272	0.394175	-5.25837	1.45334e-07	4.38178e-06	bcar3	570610
ENSDARG00000060471	549.349	-2.0736	0.454807	-4.5593	5.13245e-06	0.000100031	gcnt3	100332076
ENSDARG00000093974	59.8563	-2.074	0.521015	-3.98069	6.87169e-05	0.000925693	NA	NA
ENSDARG00000039521	158.091	-2.07404	0.488826	-4.24289	2.20657e-05	0.000354587	ssx2ipa	393808
ENSDARG00000077811	427.05	-2.07519	0.544827	-3.8089	0.000139588	0.00169866	sox11a	30602
ENSDARG00000071626	1806.56	-2.07581	0.525114	-3.95307	7.71539e-05	0.00102748	ptgdsb.2	751701
ENSDARG00000015985	68.9671	-2.0776	0.630689	-3.29418	0.000987093	0.00862199	abcc9	561160
ENSDARG00000036820	3283.05	-2.07828	0.632468	-3.28599	0.00101625	0.00881761	mgll	378960
ENSDARG00000078135	53.969	-2.08609	0.587878	-3.54851	0.000387417	0.00396543	mrc2	100004793
ENSDARG00000053106	91.6679	-2.08851	0.740654	-2.81982	0.0048051	0.0296109	cep44	767769
ENSDARG00000021550	545.679	-2.0896	0.351696	-5.9415	2.82422e-09	1.24176e-07	rad23b	393536
ENSDARG00000069752	293.54	-2.09243	0.394444	-5.30475	1.12827e-07	3.51654e-06	ckba	564694
ENSDARG00000019274	505.962	-2.09387	0.221635	-9.44739	3.47376e-21	8.10301e-19	rasd1	393504
ENSDARG00000071224	721.682	-2.09759	0.415719	-5.04568	4.51917e-07	1.20113e-05	si:ch211-133n4.4	559260
ENSDARG00000039958	114.591	-2.09787	0.594442	-3.52915	0.0004169	0.00422428	utp11l	336149
ENSDARG00000018968	300.179	-2.09858	0.347423	-6.04041	1.53721e-09	7.36801e-08	acvr1ba	30183
ENSDARG00000070396	207.503	-2.10155	0.411572	-5.10616	3.28776e-07	9.1071e-06	serpinb1l2	568898
ENSDARG00000028552	297.321	-2.10157	0.788935	-2.66381	0.0077261	0.0426958	plppr3b	570173
ENSDARG00000104818	692.631	-2.102	0.5411	-3.88468	0.000102465	0.00130196	NA	NA
ENSDARG00000103109	1428.81	-2.10343	0.632608	-3.32501	0.000884149	0.00788758	chl1b	100318566
ENSDARG00000041078	377.799	-2.10381	0.426021	-4.93827	7.88169e-07	1.95367e-05	chka	558499
ENSDARG00000091247	187.654	-2.10525	0.760872	-2.76689	0.00565946	0.0335779	fars2	793097
ENSDARG00000052103	46.7967	-2.10564	0.800318	-2.631	0.00851337	0.0458683	dtymk	567734
ENSDARG00000074425	215.104	-2.10661	0.426882	-4.93488	8.02013e-07	1.97693e-05	si:busm1-57f23.1	368621
ENSDARG00000100422	376.786	-2.11297	0.621932	-3.39743	0.000680218	0.00635048	ptpro	407676
ENSDARG00000056915	125.207	-2.11517	0.547503	-3.8633	0.000111864	0.00140289	si:ch211-237l4.6	446130
ENSDARG00000104085	858.186	-2.11734	0.453396	-4.66996	3.01263e-06	6.26266e-05	abcd3a	406803
ENSDARG00000059911	180.882	-2.11753	0.506769	-4.17848	2.9346e-05	0.00044787	bbs7	557491
ENSDARG00000070603	322.285	-2.1186	0.76619	-2.76511	0.00569032	0.0336979	hspa12a	751725
ENSDARG00000094132	164.714	-2.1197	0.286443	-7.40008	1.36101e-13	1.25145e-11	igf1	114433
ENSDARG00000043820	25.0287	-2.1206	0.654311	-3.24096	0.00119127	0.00997303	nme2a	335716
ENSDARG00000086271	22.9575	-2.12161	0.79505	-2.66852	0.00761868	0.042229	acyp2	101886626
ENSDARG00000007678	5605.71	-2.12198	0.300866	-7.05292	1.75203e-12	1.37191e-10	ttyh3b	798421
ENSDARG00000101041	439.981	-2.1222	0.774598	-2.73975	0.00614864	0.0358854	ccl39.1	798811
ENSDARG00000010423	95.8284	-2.12774	0.804312	-2.64541	0.00815921	0.0444683	npsnl	402836
ENSDARG00000075334	162.14	-2.13033	0.618352	-3.44518	0.000570689	0.00550564	arhgap32a	562449
ENSDARG00000074540	286.753	-2.13102	0.66051	-3.22632	0.00125392	0.0103605	gpr63	100331471
ENSDARG00000060796	820.149	-2.13208	0.38463	-5.54321	2.96982e-08	1.0513e-06	slc20a2	558346
ENSDARG00000030402	876.8	-2.13548	0.342908	-6.22757	4.7371e-10	2.52342e-08	twist1a	30175
ENSDARG00000070872	46.7391	-2.137	0.802956	-2.66141	0.00778137	0.042905	NA	NA
ENSDARG00000052494	149.581	-2.1377	0.41777	-5.11692	3.10567e-07	8.67865e-06	pcdh18b	562031
ENSDARG00000007697	18415	-2.13875	0.44001	-4.86069	1.16977e-06	2.74236e-05	fabp7a	58128
ENSDARG00000087517	73.5724	-2.14455	0.815715	-2.62904	0.00856257	0.0461109	btbd3b	562593
ENSDARG00000088140	459.543	-2.14536	0.734856	-2.91943	0.00350669	0.0232451	hsd17b7	768185
ENSDARG00000076420	113.053	-2.14635	0.615376	-3.48786	0.0004869	0.00480194	dkk2	792404
ENSDARG00000034504	307.833	-2.14863	0.568991	-3.7762	0.000159237	0.00189817	lmo1	280646
ENSDARG00000056680	121.308	-2.15042	0.704621	-3.05188	0.00227416	0.0165177	stc2a	544665
ENSDARG00000069780	65.5997	-2.15159	0.661438	-3.25289	0.00114236	0.0096769	pus7l	561376
ENSDARG00000093926	166.509	-2.15195	0.540834	-3.97895	6.92198e-05	0.000930771	LOC108179599	108179599
ENSDARG00000102687	29.8671	-2.15393	0.686935	-3.13556	0.00171526	0.0133042	NA	NA
ENSDARG00000038729	110.249	-2.15717	0.606792	-3.55504	0.000377919	0.00387537	s100z	554089
ENSDARG00000097827	823.69	-2.15833	0.403659	-5.34691	8.94699e-08	2.84455e-06	lrp1aa	563149
ENSDARG00000060983	122.781	-2.16007	0.569154	-3.79523	0.000147505	0.00178228	smyd4	767654
ENSDARG00000068175	66.1893	-2.16084	0.724943	-2.9807	0.0028759	0.0199281	ing5b	368450
ENSDARG00000095906	205.234	-2.16348	0.508367	-4.25575	2.08353e-05	0.000338497	NA	NA
ENSDARG00000087857	386.79	-2.16553	0.6152	-3.52005	0.000431472	0.00433821	si:ch211-180a12.2	100150385
ENSDARG00000069440	163.427	-2.16938	0.54029	-4.01521	5.93929e-05	0.000819009	dachd	791191
ENSDARG00000042329	923.629	-2.18314	0.547416	-3.98809	6.66084e-05	0.000904437	si:dkey-91m11.5	560226
ENSDARG00000008030	427.401	-2.18424	0.577833	-3.78005	0.000156796	0.00187613	myl9b	406493
ENSDARG00000098954	240.776	-2.18566	0.739397	-2.95601	0.00311652	0.0211912	stard13b	100005208
ENSDARG00000088116	245.453	-2.1864	0.720286	-3.03546	0.00240165	0.0172403	gstm.3	568744
ENSDARG00000101156	20.4356	-2.18641	0.81226	-2.69176	0.00710763	0.0401594	slco1f2	100190901
ENSDARG00000077180	99.7075	-2.18719	0.69277	-3.15717	0.00159311	0.0125545	slc37a4b	393914
ENSDARG00000043180	329.359	-2.19043	0.554535	-3.95004	7.81383e-05	0.00103872	gpd1b	325181
ENSDARG00000040527	376.486	-2.19181	0.721784	-3.03666	0.00239214	0.0171831	siae	555385
ENSDARG00000069940	2015.77	-2.19303	0.676335	-3.24251	0.00118481	0.00993018	ppap2d	559124
ENSDARG00000077492	166.984	-2.20132	0.75583	-2.91245	0.00358603	0.0236719	atp8a2	100330943
ENSDARG00000074588	83.7127	-2.20288	0.59951	-3.67447	0.000238345	0.00263427	si:dkey-15f17.8	796750
ENSDARG00000057942	104.385	-2.20422	0.465499	-4.73518	2.18865e-06	4.74101e-05	glt8d2	567942
ENSDARG00000070220	106.283	-2.2068	0.526711	-4.18978	2.79219e-05	0.000429696	pou3f2a	30547
ENSDARG00000037476	156.305	-2.20946	0.502379	-4.39799	1.09256e-05	0.000195252	sorbs3	541478
ENSDARG00000002037	60.8569	-2.21044	0.527991	-4.18651	2.83274e-05	0.000435021	pfkfb2b	564852
ENSDARG00000086236	382.146	-2.21912	0.587739	-3.7757	0.000159561	0.001901	si:dkey-163m14.7	794365
ENSDARG00000056725	5442.18	-2.22495	0.577875	-3.85023	0.000118008	0.00146913	hmgb3a	561025
ENSDARG00000097804	28.4077	-2.23358	0.763707	-2.92465	0.00344839	0.0229203	lypc	100538040
ENSDARG00000044642	609.948	-2.23792	0.733014	-3.05303	0.00226542	0.0164758	sc5d	447891
ENSDARG00000078147	100.02	-2.23818	0.4261	-5.25272	1.49873e-07	4.50025e-06	il10	553957
ENSDARG00000101091	112.036	-2.24025	0.51273	-4.36925	1.24673e-05	0.000217882	NA	NA
ENSDARG00000086327	256.602	-2.24049	0.844899	-2.65178	0.00800688	0.0438489	srrm4	796574
ENSDARG00000071496	56.432	-2.2426	0.821024	-2.73147	0.00630533	0.0365549	zic6	415097
ENSDARG00000017107	201.255	-2.24522	0.664185	-3.38042	0.000723755	0.00666878	nr2e1	445214
ENSDARG00000092456	192.541	-2.24832	0.823137	-2.73141	0.00630638	0.0365549	si:ch211-188i4.4	101885622
ENSDARG00000032126	193.43	-2.2501	0.593933	-3.78847	0.000151578	0.00182058	LOC100330746	100330746
ENSDARG00000093042	47.2902	-2.25201	0.749184	-3.00595	0.0026475	0.0185895	si:dkey-104n9.1	560366
ENSDARG00000057881	417.066	-2.25392	0.463505	-4.86278	1.15748e-06	2.71714e-05	si:dkey-33c12.3	335380
ENSDARG00000037932	494.157	-2.25769	0.759717	-2.97175	0.00296111	0.0203818	lin7b	553768
ENSDARG00000027065	1797.42	-2.25968	0.493664	-4.57736	4.70885e-06	9.30849e-05	slc38a3a	100073328
ENSDARG00000016725	101.1	-2.26062	0.576963	-3.91814	8.92352e-05	0.00116184	gadd45gb.1	406507
ENSDARG00000103026	84.5496	-2.26089	0.634295	-3.56441	0.000364673	0.00376043	p3h2	566697
ENSDARG00000039522	121.722	-2.26198	0.798169	-2.83396	0.00459756	0.0287072	tubb2	554127
ENSDARG00000086450	73.3544	-2.26357	0.847204	-2.67181	0.00754433	0.0419634	tdg.2	558951
ENSDARG00000097426	21.4958	-2.26368	0.713132	-3.17428	0.0015021	0.0119952	NA	NA
ENSDARG00000053475	286.517	-2.26787	0.819999	-2.7657	0.00568015	0.0336556	ngb	100000711
ENSDARG00000040910	37.3235	-2.26859	0.786998	-2.88259	0.00394425	0.0255196	ildr1b	447904
ENSDARG00000104213	157.569	-2.26892	0.455727	-4.97868	6.4021e-07	1.63823e-05	wu:fb63c12	322507
ENSDARG00000099851	79.1473	-2.27055	0.680756	-3.33534	0.000851947	0.00764338	gpr180	100329381
ENSDARG00000002013	334.109	-2.27438	0.45811	-4.9647	6.88079e-07	1.73864e-05	grb10a	446167
ENSDARG00000100166	299.75	-2.27491	0.422467	-5.38483	7.2513e-08	2.38058e-06	si:dkeyp-9d4.3	100148061
ENSDARG00000074636	67.7533	-2.28694	0.790216	-2.89407	0.00380279	0.0248342	cep170b	792564
ENSDARG00000039256	831.501	-2.28831	0.664831	-3.44194	0.000577553	0.00555494	spega	570504
ENSDARG00000093297	28.9375	-2.28841	0.73345	-3.12006	0.00180817	0.0138121	si:ch73-2d23.1	101882905
ENSDARG00000095715	219.732	-2.29066	0.450404	-5.08579	3.66094e-07	9.94196e-06	NA	NA
ENSDARG00000090963	194.193	-2.29098	0.862555	-2.65604	0.00790639	0.0434107	atp6ap1lb	561786
ENSDARG00000095161	28.2636	-2.29102	0.798146	-2.87042	0.00409925	0.0262845	NA	NA
ENSDARG00000103229	135.014	-2.29201	0.713643	-3.21171	0.00131949	0.0107928	NA	NA
ENSDARG00000035357	785.176	-2.29286	0.646963	-3.54403	0.000394063	0.00402602	gnb2	541370
ENSDARG00000009837	293.359	-2.29337	0.5202	-4.40862	1.04031e-05	0.000188036	agk	334270
ENSDARG00000071497	1046.21	-2.29548	0.407026	-5.63963	1.70412e-08	6.33611e-07	zic3	368263
ENSDARG00000095724	183.477	-2.29628	0.485899	-4.72584	2.29168e-06	4.9209e-05	si:ch211-196c10.15	103911503
ENSDARG00000039647	2419.38	-2.3004	0.360688	-6.37782	1.79631e-10	1.03393e-08	slc6a1b	492490
ENSDARG00000071555	91.1506	-2.30643	0.669645	-3.44426	0.000572627	0.00551474	zgc:153675	768179
ENSDARG00000101726	689.52	-2.30671	0.825234	-2.79522	0.00518639	0.0313332	NA	NA
ENSDARG00000007630	269.05	-2.30922	0.617093	-3.7421	0.000182487	0.00211834	mkrn2	170783
ENSDARG00000092166	209.764	-2.30991	0.812546	-2.84281	0.00447179	0.0280801	si:dkey-147f3.4	553461
ENSDARG00000099236	479.102	-2.31569	0.624035	-3.71083	0.00020658	0.0023404	sept10	550129
ENSDARG00000056150	192.35	-2.31899	0.549329	-4.22151	2.42674e-05	0.000383571	rbms2b	445147
ENSDARG00000079578	91.7788	-2.3228	0.704874	-3.29534	0.000983014	0.00858974	rbpms2b	393229
ENSDARG00000015876	428.591	-2.32314	0.35256	-6.58934	4.41797e-11	2.77344e-09	NA	NA
ENSDARG00000020871	838.416	-2.32559	0.584461	-3.97905	6.91926e-05	0.000930771	ptprz1b	553019
ENSDARG00000097785	60.7828	-2.32651	0.775397	-3.00042	0.0026961	0.0188925	NA	NA
ENSDARG00000100338	16.3174	-2.32656	0.828744	-2.80733	0.00499539	0.0304706	NA	NA
ENSDARG00000056726	173.567	-2.33401	0.730643	-3.19447	0.00140089	0.0113215	mettl7a	569131
ENSDARG00000089225	290.63	-2.33609	0.335885	-6.95504	3.5247e-12	2.60358e-10	trove2	568429
ENSDARG00000095125	34.5469	-2.33725	0.75401	-3.09976	0.00193675	0.0145191	LOC100332023	100332023
ENSDARG00000069675	166.203	-2.33835	0.602775	-3.87932	0.00010475	0.00132644	her8.2	565269
ENSDARG00000096614	123.678	-2.33899	0.643229	-3.63633	0.000276551	0.00298799	si:dkey-182i3.10	794198
ENSDARG00000082167	116.698	-2.34006	0.729098	-3.20952	0.00132955	0.0108413	mir142a	100033664
ENSDARG00000070951	242.662	-2.34194	0.222234	-10.5382	5.76041e-26	1.9341e-23	hmga1b	768130
ENSDARG00000095236	99.1096	-2.34393	0.494801	-4.73712	2.16777e-06	4.70037e-05	NA	NA
ENSDARG00000057032	399.531	-2.34406	0.770127	-3.04374	0.0023366	0.0168607	ppm1nb	564875
ENSDARG00000068194	473.029	-2.34476	0.288551	-8.12598	4.43772e-16	5.7847e-14	klf9	565869
ENSDARG00000052154	533.237	-2.34493	0.691683	-3.39019	0.000698447	0.00647056	lix1	558010
ENSDARG00000039412	362.074	-2.34691	0.686158	-3.42036	0.000625391	0.00593518	dmrta2	474350
ENSDARG00000102233	68.8056	-2.34837	0.763123	-3.07732	0.00208874	0.0154546	oxld1	100001148
ENSDARG00000103124	159.202	-2.35319	0.808992	-2.90879	0.00362831	0.023894	slc35f4	100001581
ENSDARG00000103343	42.7423	-2.3542	0.896584	-2.62575	0.00864594	0.0464593	NA	NA
ENSDARG00000073957	282.056	-2.35428	0.390499	-6.02891	1.65072e-09	7.81652e-08	tox3	555286
ENSDARG00000018397	637.318	-2.35469	0.217465	-10.8279	2.5396e-27	9.37958e-25	hpca	393696
ENSDARG00000020711	237.709	-2.35488	0.441548	-5.33324	9.64755e-08	3.04978e-06	LOC100330864	100330864
ENSDARG00000037555	91.6586	-2.35706	0.717989	-3.28286	0.00102761	0.00891082	atoh8	561606
ENSDARG00000015546	176.433	-2.35738	0.764061	-3.08533	0.00203323	0.0151082	alpl	393982
ENSDARG00000089221	88.7228	-2.35766	0.359186	-6.56389	5.24232e-11	3.218e-09	si:ch211-195o20.7	564006
ENSDARG00000074653	276.716	-2.3616	0.734883	-3.21357	0.00131094	0.0107435	si:ch211-233m11.1	558788
ENSDARG00000102295	357.618	-2.36343	0.471928	-5.00802	5.49931e-07	1.43034e-05	dnaja3b	394242
ENSDARG00000075249	1202.43	-2.36393	0.633835	-3.72956	0.000191813	0.00220924	fam171a2a	556398
ENSDARG00000036279	279.868	-2.36423	0.73297	-3.22554	0.00125733	0.0103771	lamc1	286832
ENSDARG00000103053	27.6257	-2.36716	0.867711	-2.72806	0.0063709	0.036871	NA	NA
ENSDARG00000057395	31.109	-2.36787	0.653845	-3.62145	0.000292954	0.00313082	si:ch211-130m23.3	558547
ENSDARG00000056979	370.455	-2.36808	0.732995	-3.23069	0.0012349	0.0102338	lhx9	550405
ENSDARG00000091888	249.522	-2.36967	0.520611	-4.55172	5.32101e-06	0.000103433	NA	NA
ENSDARG00000078333	100.687	-2.3733	0.61137	-3.88194	0.000103627	0.00131372	tmem234	568275
ENSDARG00000004952	238.528	-2.37396	0.584872	-4.05893	4.92978e-05	0.000702082	rsad2	570456
ENSDARG00000099935	43.4594	-2.37519	0.780654	-3.04257	0.00234569	0.0168927	NA	NA
ENSDARG00000089507	102.276	-2.37722	0.605827	-3.92394	8.7114e-05	0.00114025	ugt1b5	100384899
ENSDARG00000076308	119.082	-2.37861	0.466406	-5.09987	3.39886e-07	9.34476e-06	pdp1	558728
ENSDARG00000043360	50.1296	-2.37987	0.852679	-2.79104	0.00525382	0.0316629	dph3	553692
ENSDARG00000004436	182.139	-2.37991	0.513655	-4.63329	3.59902e-06	7.37461e-05	fam92a1	445210
ENSDARG00000009136	219.721	-2.38669	0.712699	-3.3488	0.000811614	0.00734097	tp53bp2a	407983
ENSDARG00000002255	284.308	-2.38684	0.387226	-6.16396	7.09483e-10	3.62261e-08	epb41l3a	445478
ENSDARG00000021408	85.1208	-2.38842	0.830929	-2.87439	0.00404803	0.0259937	kdelc2	566063
ENSDARG00000055722	251.313	-2.39042	0.397096	-6.01977	1.74667e-09	8.20048e-08	bco2a	793849
ENSDARG00000044900	69.4969	-2.39172	0.470687	-5.08134	3.7478e-07	1.0153e-05	prlhr2a	654782
ENSDARG00000039352	422.789	-2.39221	0.469313	-5.09725	3.4462e-07	9.45145e-06	pald1b	560385
ENSDARG00000092855	182.26	-2.39275	0.659656	-3.62727	0.000286439	0.00307682	srbd1	100320270
ENSDARG00000058966	167.394	-2.39366	0.896474	-2.67008	0.00758338	0.0421278	zgc:112332	553712
ENSDARG00000062621	135.818	-2.3945	0.858993	-2.78756	0.00531063	0.0319012	LOC571757	571757
ENSDARG00000015349	4242.49	-2.39935	0.636928	-3.76707	0.000165174	0.0019508	mfge8a	541486
ENSDARG00000100219	71.0626	-2.40523	0.654624	-3.67422	0.000238578	0.00263554	NA	NA
ENSDARG00000102321	49.4934	-2.40653	0.693151	-3.47187	0.000516838	0.00506103	LOC103909394	103909394
ENSDARG00000038386	299.788	-2.40736	0.660163	-3.64662	0.000265717	0.00288642	ascl1a	30466
ENSDARG00000100731	367.667	-2.40972	0.663721	-3.63062	0.000282742	0.0030445	zgc:101540	494096
ENSDARG00000005232	74.773	-2.41436	0.613518	-3.93527	8.31024e-05	0.00109616	ccdc85ca	751667
ENSDARG00000100439	121.081	-2.41705	0.81403	-2.96924	0.00298536	0.0205261	zgc:153383	751751
ENSDARG00000071669	95.0936	-2.41923	0.64683	-3.74013	0.000183926	0.0021317	smyd5	447875
ENSDARG00000017676	1803.45	-2.42396	0.323291	-7.49775	6.49236e-14	6.3402e-12	mmp2	337179
ENSDARG00000031702	75.5232	-2.42449	0.817437	-2.96597	0.00301732	0.0207201	prkg1b	566430
ENSDARG00000022623	149.884	-2.42458	0.313406	-7.73622	1.02418e-14	1.09642e-12	fbxo44	494034
ENSDARG00000089885	277.896	-2.42564	0.323696	-7.49356	6.70312e-14	6.48652e-12	slc16a12b	449947
ENSDARG00000069139	80.3516	-2.4268	0.887388	-2.73477	0.00624245	0.0363173	grik1a	798001
ENSDARG00000055373	114.396	-2.42801	0.933701	-2.60042	0.00931103	0.0491979	sema3fb	799945
ENSDARG00000078217	197.193	-2.43038	0.488331	-4.97691	6.46086e-07	1.65136e-05	cblc	565383
ENSDARG00000092398	26.2162	-2.43068	0.920564	-2.64042	0.00828029	0.0450065	NA	NA
ENSDARG00000014378	118.715	-2.43122	0.719602	-3.37856	0.000728674	0.00670295	slc12a4	562826
ENSDARG00000016412	69.6766	-2.43557	0.916964	-2.65612	0.00790452	0.0434107	agt	322485
ENSDARG00000086631	40.7985	-2.43899	0.922486	-2.64394	0.00819483	0.0446076	LOC101884653	101884653
ENSDARG00000032816	248.22	-2.43963	0.759385	-3.21263	0.00131523	0.0107672	tm7sf2	494054
ENSDARG00000022845	284.303	-2.44193	0.443724	-5.50328	3.72798e-08	1.29689e-06	lias	393528
ENSDARG00000012381	206.985	-2.44555	0.715811	-3.41647	0.000634377	0.00599719	hsc70	393586
ENSDARG00000069548	242.678	-2.44584	0.686139	-3.56465	0.000364347	0.00375881	zgc:162780	555377
ENSDARG00000075597	50.2353	-2.45433	0.772763	-3.17604	0.00149299	0.0119353	flrt1b	100144397
ENSDARG00000057911	48.6603	-2.45632	0.843841	-2.91088	0.0036041	0.0237629	zgc:86709	570210
ENSDARG00000044295	111.276	-2.4605	0.627757	-3.9195	8.87311e-05	0.00115868	pip5k1ba	449831
ENSDARG00000053644	102.362	-2.46397	0.546509	-4.50856	6.52677e-06	0.000125007	got1l1	791730
ENSDARG00000105263	36.7253	-2.46503	0.720445	-3.42154	0.000622684	0.0059171	ccl36.1	100537088
ENSDARG00000095400	27.0508	-2.4722	0.916127	-2.69853	0.00696457	0.0394718	si:ch73-52f15.5	100150557
ENSDARG00000068991	96.0121	-2.47657	0.584102	-4.23996	2.23555e-05	0.000358725	si:dkey-23c22.6	100009628
ENSDARG00000056376	81.3086	-2.47752	0.823701	-3.00779	0.00263151	0.0185125	ankrd37	793783
ENSDARG00000062359	334.261	-2.48031	0.799618	-3.10187	0.00192305	0.014431	scn3b	563935
ENSDARG00000074518	85.6506	-2.48048	0.701957	-3.53367	0.000409839	0.00415654	tmem17	568092
ENSDARG00000079078	3775.61	-2.48139	0.780442	-3.17947	0.00147544	0.0118129	si:ch211-5k11.8	497162
ENSDARG00000007127	898.406	-2.48305	0.511148	-4.85779	1.18701e-06	2.7747e-05	acat2	30643
ENSDARG00000074345	947.642	-2.48586	0.201856	-12.315	7.519e-35	5.20691e-32	si:ch211-214b16.3	564346
ENSDARG00000076804	342.511	-2.48692	0.621297	-4.00279	6.26001e-05	0.000859491	ttyh1	100537642
ENSDARG00000069957	51.8978	-2.48826	0.698532	-3.56212	0.000367869	0.0037881	NA	NA
ENSDARG00000012078	105.754	-2.49039	0.880157	-2.82949	0.00466229	0.0290007	meis1b	170446
ENSDARG00000017681	259.76	-2.49123	0.411975	-6.04705	1.47518e-09	7.10651e-08	mapk4	406782
ENSDARG00000045129	34.8954	-2.49579	0.89085	-2.80159	0.0050852	0.0308819	fkbp10b	324381
ENSDARG00000059939	444.546	-2.49923	0.344126	-7.26255	3.79854e-13	3.301e-11	dab1a	692351
ENSDARG00000035868	536.566	-2.50456	0.671733	-3.7285	0.000192624	0.00221512	spire1a	557962
ENSDARG00000056204	112.414	-2.50554	0.6353	-3.94387	8.01762e-05	0.00106072	zgc:113436	503528
ENSDARG00000055876	1283.64	-2.50724	0.711351	-3.52462	0.000424097	0.00428154	msmo1	406662
ENSDARG00000035563	125.73	-2.50847	0.433963	-5.78038	7.4533e-09	3.003e-07	znf703	114429
ENSDARG00000078841	374.779	-2.50979	0.417124	-6.0169	1.77792e-09	8.32956e-08	si:ch211-195b13.6	101882552
ENSDARG00000036036	4502.63	-2.51076	0.394464	-6.365	1.95284e-10	1.11533e-08	mdka	30277
ENSDARG00000077691	490.184	-2.51255	0.694981	-3.61528	0.000300019	0.00319175	slc13a5a	503788
ENSDARG00000097727	68.0768	-2.51298	0.803264	-3.12846	0.00175727	0.0135277	NA	NA
ENSDARG00000056677	104.419	-2.51445	0.586527	-4.28702	1.81085e-05	0.000300588	LOC553528	553528
ENSDARG00000004311	226.797	-2.51518	0.412591	-6.09606	1.08718e-09	5.34708e-08	ldlrap1a	368278
ENSDARG00000056625	92.9422	-2.51612	0.845939	-2.97435	0.00293612	0.0202732	trpc6a	563989
ENSDARG00000059885	96.4158	-2.51777	0.905475	-2.78061	0.00542572	0.0324606	frmd3	100331256
ENSDARG00000037884	174.779	-2.52031	0.516029	-4.88406	1.03924e-06	2.4657e-05	rab30	437023
ENSDARG00000008767	128.622	-2.52133	0.922064	-2.73444	0.00624867	0.0363218	tle2b	564019
ENSDARG00000042690	2217.87	-2.52142	0.648432	-3.88848	0.000100873	0.00128468	s1pr1	64617
ENSDARG00000053569	1230.77	-2.52251	0.507577	-4.9697	6.70557e-07	1.70212e-05	sox3	30529
ENSDARG00000026137	398.084	-2.52401	0.572851	-4.40606	1.05269e-05	0.000189809	sfxn5b	561995
ENSDARG00000060620	126.803	-2.52592	0.72145	-3.50117	0.000463216	0.00460721	lig4	569525
ENSDARG00000098802	249.398	-2.5314	0.840725	-3.01097	0.00260411	0.0183781	map7d1a	565172
ENSDARG00000038794	139.739	-2.53305	0.824013	-3.07404	0.0021118	0.0156095	zgc:113531	541359
ENSDARG00000070230	96.3097	-2.5415	0.456293	-5.56988	2.5492e-08	9.20819e-07	aldh1l2	100333269
ENSDARG00000101751	30.9625	-2.54241	0.722247	-3.52015	0.00043131	0.00433821	si:ch211-133h13.1	108184000
ENSDARG00000094133	292.034	-2.54417	0.767048	-3.31683	0.000910436	0.0080798	wu:fc21g02	324205
ENSDARG00000101374	22.362	-2.54855	0.833726	-3.05682	0.00223699	0.0163333	si:dkey-11n14.1	100534940
ENSDARG00000098121	207.262	-2.5522	0.787617	-3.24041	0.00119358	0.00998858	NA	NA
ENSDARG00000045706	250.686	-2.55556	0.47364	-5.39557	6.83077e-08	2.26601e-06	tspan9b	431733
ENSDARG00000075963	27137.1	-2.55773	0.372456	-6.86719	6.54796e-12	4.63587e-10	mhc1uba	30757
ENSDARG00000102453	29568.8	-2.56323	0.679678	-3.77124	0.000162436	0.00192438	slc1a2b	335836
ENSDARG00000095707	20.2097	-2.56864	0.908028	-2.82881	0.00467216	0.0290339	NA	NA
ENSDARG00000057322	675.718	-2.57031	0.569663	-4.51198	6.42254e-06	0.000123224	tmem47	406640
ENSDARG00000089667	67.597	-2.57058	0.961755	-2.6728	0.007522	0.0419016	si:zfos-2330d3.3	100007474
ENSDARG00000104561	15.8755	-2.57108	0.973252	-2.64174	0.00824817	0.0448649	NA	NA
ENSDARG00000011897	283.512	-2.5715	0.375291	-6.85202	7.28157e-12	5.09021e-10	tsg101b	100333057
ENSDARG00000035273	43.6116	-2.57218	0.557173	-4.61648	3.90298e-06	7.90911e-05	tmtc2b	555381
ENSDARG00000088398	56.9941	-2.58011	0.564408	-4.57136	4.84577e-06	9.52815e-05	tmem107l	559365
ENSDARG00000010008	500.95	-2.58086	0.523369	-4.93125	8.17036e-07	2.00061e-05	vim	140599
ENSDARG00000056949	65.1964	-2.58202	0.768114	-3.36151	0.000775166	0.00707191	htr7a	562111
ENSDARG00000013976	1792.46	-2.58281	0.559466	-4.61657	3.90141e-06	7.90911e-05	anxa13	81880
ENSDARG00000079188	60.8954	-2.58642	0.946906	-2.73145	0.00630569	0.0365549	nxph2b	797297
ENSDARG00000033567	313.376	-2.58958	0.376985	-6.86918	6.45723e-12	4.58629e-10	fkbp1ab	449552
ENSDARG00000091419	1223.24	-2.59771	0.679115	-3.82514	0.0001307	0.00160816	nrarpa	353224
ENSDARG00000096569	81.249	-2.59858	0.478681	-5.42863	5.6789e-08	1.90963e-06	NA	NA
ENSDARG00000070570	146.706	-2.60708	0.456952	-5.70537	1.16091e-08	4.4975e-07	ppp4ca	100003080
ENSDARG00000014180	166.759	-2.60753	0.962937	-2.7079	0.00677114	0.0385927	ildr2	564738
ENSDARG00000070702	528.013	-2.60811	0.432192	-6.03461	1.5935e-09	7.61034e-08	s100v2	336965
ENSDARG00000078006	334.033	-2.60917	0.585517	-4.45618	8.34327e-06	0.000154588	wscd1b	565449
ENSDARG00000061242	242.385	-2.61012	0.56586	-4.61267	3.97534e-06	8.0304e-05	tuft1a	562692
ENSDARG00000101826	28.8199	-2.61153	0.902116	-2.8949	0.00379283	0.0247993	NA	NA
ENSDARG00000097873	11.6988	-2.6119	0.91724	-2.84757	0.00440549	0.0277661	NA	NA
ENSDARG00000015567	601.186	-2.61282	0.51576	-5.06596	4.06339e-07	1.0941e-05	zic1	30096
ENSDARG00000000730	550.1	-2.61859	0.372029	-7.03868	1.94067e-12	1.50368e-10	slc6a22.1	368923
ENSDARG00000094533	95.0597	-2.622	0.716096	-3.66151	0.000250729	0.00274785	si:dkey-246e1.3	567989
ENSDARG00000039497	212.554	-2.62778	0.820801	-3.20148	0.00136722	0.0110933	ccdc85a	100141348
ENSDARG00000096355	1753.88	-2.63141	0.664351	-3.96087	7.46772e-05	0.000996896	NA	NA
ENSDARG00000090149	29.8317	-2.63297	0.779228	-3.37895	0.000727629	0.00669891	zgc:163040	100038789
ENSDARG00000100858	423.644	-2.63303	0.560225	-4.69994	2.60236e-06	5.50795e-05	NA	NA
ENSDARG00000019541	916.368	-2.63377	0.665165	-3.95958	7.50823e-05	0.0010017	gpt2l	403086
ENSDARG00000017229	585.017	-2.63397	0.342352	-7.69373	1.42904e-14	1.49375e-12	megf10	564571
ENSDARG00000092327	60.9467	-2.64077	0.97881	-2.69794	0.006977	0.039522	si:dkeyp-2e4.7	108191950
ENSDARG00000036940	253.603	-2.64273	0.780797	-3.38466	0.000712671	0.00658582	ctss1	393398
ENSDARG00000040553	232.315	-2.64474	0.681232	-3.8823	0.000103474	0.00131252	NA	NA
ENSDARG00000069254	38.6801	-2.6453	0.804363	-3.28869	0.00100655	0.00875053	chrm4a	100150701
ENSDARG00000038156	56.2551	-2.64573	0.443428	-5.96655	2.4232e-09	1.09142e-07	dusp11	550417
ENSDARG00000091579	950.58	-2.65239	0.560275	-4.73409	2.20042e-06	4.75721e-05	si:ch211-66e2.5	100150500
ENSDARG00000060149	105.028	-2.65607	0.60853	-4.36474	1.27277e-05	0.00022156	ablim1a	100003558
ENSDARG00000099336	242.335	-2.65856	0.65611	-4.052	5.07816e-05	0.000719514	mvda	492781
ENSDARG00000099014	1048.58	-2.66122	0.292257	-9.10576	8.56677e-20	1.72581e-17	fxyd1	503884
ENSDARG00000087697	445.418	-2.66845	0.52363	-5.09605	3.46808e-07	9.49972e-06	lpl	30354
ENSDARG00000003811	122.674	-2.67353	0.811216	-3.29571	0.000981734	0.00858195	plxnb2a	561433
ENSDARG00000077690	222.602	-2.67399	0.479202	-5.58008	2.40404e-08	8.70484e-07	mb21d2	564222
ENSDARG00000033320	59.4269	-2.67573	1.00738	-2.65613	0.00790442	0.0434107	sar1ab	550581
ENSDARG00000059826	2899.65	-2.67888	0.564853	-4.74262	2.10976e-06	4.59256e-05	crtac1a	559626
ENSDARG00000089805	268.25	-2.68218	0.529147	-5.06887	4.00191e-07	1.08018e-05	pcdh18a	572532
ENSDARG00000052470	807.591	-2.68343	0.37434	-7.16845	7.58537e-13	6.22562e-11	igfbp2a	794176
ENSDARG00000101984	27.5864	-2.68389	0.855224	-3.13823	0.00169969	0.0131927	pde6gb	554700
ENSDARG00000021633	87.3659	-2.68681	0.721397	-3.72446	0.000195736	0.0022393	sh3bgr	445130
ENSDARG00000077721	290.739	-2.69245	0.563678	-4.77658	1.78304e-06	3.9671e-05	knop1	558776
ENSDARG00000094730	856.453	-2.69967	0.511756	-5.27532	1.32528e-07	4.03408e-06	acbd7	619256
ENSDARG00000020761	1348.2	-2.70381	0.363299	-7.44239	9.88819e-14	9.42258e-12	arrdc2	335206
ENSDARG00000057598	4972.56	-2.7084	0.514199	-5.26723	1.38496e-07	4.20422e-06	s100b	436825
ENSDARG00000101530	31.2022	-2.71063	1.01579	-2.6685	0.00761903	0.042229	prr16	793445
ENSDARG00000042115	144.666	-2.71167	0.433472	-6.25571	3.95721e-10	2.14931e-08	tmem198a	553226
ENSDARG00000079071	22.1393	-2.7154	0.828333	-3.27815	0.00104491	0.00903091	jam2b	100005301
ENSDARG00000102957	44.0221	-2.71666	0.769897	-3.5286	0.000417769	0.00422922	NA	NA
ENSDARG00000044056	147.464	-2.71816	0.57432	-4.73282	2.21418e-06	4.77762e-05	ahi1	562701
ENSDARG00000087981	1354.68	-2.72064	0.913341	-2.97878	0.00289398	0.0200283	slc6a11b	100150472
ENSDARG00000039513	76.0034	-2.72071	0.649461	-4.18918	2.79959e-05	0.000430228	zgc:153119	768129
ENSDARG00000000943	149.802	-2.72095	0.659547	-4.12549	3.69949e-05	0.000548196	dzip1	402875
ENSDARG00000075956	240.138	-2.72736	0.755131	-3.61178	0.000304108	0.0032214	faxca	797483
ENSDARG00000031886	140.608	-2.72965	0.45276	-6.0289	1.65078e-09	7.81652e-08	ift140	553213
ENSDARG00000070868	105.982	-2.73105	0.665625	-4.10298	4.07858e-05	0.000596577	cfap126	751706
ENSDARG00000007275	34574.8	-2.73534	0.61613	-4.43955	9.0146e-06	0.000166054	si:ch211-251b21.1	571720
ENSDARG00000102596	42.9063	-2.7359	0.548765	-4.98556	6.17832e-07	1.58279e-05	NA	NA
ENSDARG00000043446	2150.96	-2.73876	0.454211	-6.02971	1.64253e-09	7.81082e-08	efhd1	335521
ENSDARG00000078585	174.294	-2.74234	0.329039	-8.33439	7.78963e-17	1.09948e-14	mon1a	100073333
ENSDARG00000011727	136.233	-2.74822	0.809302	-3.39579	0.000684312	0.0063689	b9d1	554150
ENSDARG00000099793	2068.27	-2.75154	0.742694	-3.70481	0.000211548	0.00238813	cspg5b	559358
ENSDARG00000094272	28.1445	-2.75198	0.781068	-3.52335	0.000426126	0.00429811	NA	NA
ENSDARG00000058479	37.4263	-2.75255	0.954427	-2.88398	0.00392682	0.0254405	zgc:110425	553782
ENSDARG00000028393	70.269	-2.7526	0.752538	-3.65775	0.000254435	0.00278159	daam2	798465
ENSDARG00000102043	18.3719	-2.75347	0.952318	-2.89133	0.0038361	0.0250148	NA	NA
ENSDARG00000032482	84.5046	-2.75843	0.669799	-4.1183	3.8167e-05	0.000564606	si:dkey-40c11.2	798260
ENSDARG00000095946	15.7736	-2.76145	0.939707	-2.93862	0.00329675	0.0221583	si:ch73-341k19.1	100538003
ENSDARG00000038789	262.727	-2.76299	0.780563	-3.53974	0.000400519	0.00407694	tmem53	436910
ENSDARG00000071235	314.025	-2.76373	0.693368	-3.98596	6.72091e-05	0.000910363	si:ch211-117c9.5	100150452
ENSDARG00000105190	108.299	-2.76624	0.866647	-3.19188	0.00141348	0.0114089	rhbdl3	550128
ENSDARG00000068738	37.8669	-2.77139	0.815357	-3.39899	0.000676351	0.0063187	cox5b2	751638
ENSDARG00000040162	10867.4	-2.77264	0.571429	-4.85212	1.22148e-06	2.8403e-05	zgc:165461	497419
ENSDARG00000043148	4855.93	-2.78025	0.636312	-4.36932	1.24635e-05	0.000217882	slc1a3b	556181
ENSDARG00000091650	242.052	-2.78114	0.73583	-3.7796	0.000157081	0.00187853	igflr1	793825
ENSDARG00000071005	246.782	-2.78302	0.601034	-4.63038	3.64994e-06	7.45975e-05	ppp1r3ca	436649
ENSDARG00000029356	441.499	-2.78384	0.857214	-3.24754	0.00116407	0.00980105	mboat1	572841
ENSDARG00000031548	212.278	-2.78556	0.738622	-3.7713	0.0001624	0.00192438	ephb3a	30313
ENSDARG00000092176	65.082	-2.79558	0.527487	-5.2998	1.15928e-07	3.59799e-06	NA	NA
ENSDARG00000056934	1637.42	-2.79662	0.608794	-4.59371	4.35433e-06	8.70865e-05	hepacama	100005952
ENSDARG00000071879	93.6138	-2.79677	1.05298	-2.65606	0.00790598	0.0434107	tgfb2l	559723
ENSDARG00000103912	58.2077	-2.79705	0.666422	-4.19712	2.70333e-05	0.000420097	NA	NA
ENSDARG00000020054	204.092	-2.80553	0.445055	-6.30378	2.9048e-10	1.60524e-08	aox6	570457
ENSDARG00000090170	684.195	-2.80718	0.690599	-4.06485	4.80631e-05	0.00068582	rab11fip4a	436806
ENSDARG00000089461	85.4774	-2.80753	0.452433	-6.20541	5.4555e-10	2.85127e-08	ciz1b	406846
ENSDARG00000102771	29.0095	-2.80798	0.790375	-3.55272	0.000381264	0.00390606	NA	NA
ENSDARG00000019976	647.168	-2.81267	0.591964	-4.75142	2.01995e-06	4.42314e-05	idi1	553513
ENSDARG00000078741	196.678	-2.81294	0.862966	-3.25962	0.0011156	0.00951933	zgc:172136	566376
ENSDARG00000002952	266.224	-2.81377	0.512711	-5.48801	4.06484e-08	1.40088e-06	smo	30225
ENSDARG00000046012	315.025	-2.81421	0.922629	-3.05021	0.00228683	0.0165664	slc47a1	541497
ENSDARG00000078362	43.3698	-2.81916	0.796014	-3.5416	0.000397705	0.00405761	zmp:0000000846	100149028
ENSDARG00000018619	155.914	-2.82049	0.757226	-3.72476	0.000195499	0.00223889	cers4b	100330155
ENSDARG00000104281	36.5689	-2.82474	0.926753	-3.048	0.00230371	0.0166722	NA	NA
ENSDARG00000040815	311.01	-2.83	0.475923	-5.94635	2.74183e-09	1.21509e-07	tsku	325958
ENSDARG00000058828	96.4366	-2.8311	0.694278	-4.07777	4.54696e-05	0.000653842	ccdc51	751752
ENSDARG00000057276	329.825	-2.83709	0.637178	-4.45258	8.48434e-06	0.000156939	iqca1	553364
ENSDARG00000029544	456.048	-2.83796	0.488304	-5.81187	6.17784e-09	2.5212e-07	id2b	321364
ENSDARG00000053449	716.413	-2.83915	1.01172	-2.80626	0.00501208	0.0305383	pyya	30211
ENSDARG00000040161	200.355	-2.84106	0.493202	-5.76044	8.3893e-09	3.33166e-07	zgc:92287	436879
ENSDARG00000074933	202.692	-2.84402	0.611544	-4.65056	3.3104e-06	6.84314e-05	polg2	100150674
ENSDARG00000009693	473.222	-2.84521	0.681468	-4.17513	2.97822e-05	0.00045359	llgl1	751760
ENSDARG00000102608	116.327	-2.84698	0.38657	-7.36473	1.77502e-13	1.60549e-11	zgc:109986	553566
ENSDARG00000103298	76.7873	-2.84967	0.60293	-4.72637	2.28567e-06	4.91813e-05	ephx5	322331
ENSDARG00000105048	350.106	-2.85011	0.597836	-4.76738	1.86634e-06	4.11934e-05	LOC101885590	101885590
ENSDARG00000079191	307.715	-2.85079	0.528646	-5.39262	6.94371e-08	2.29661e-06	zgc:172122	571844
ENSDARG00000025824	161.445	-2.85288	0.390544	-7.30488	2.77505e-13	2.44029e-11	dmtf1	436938
ENSDARG00000104106	72.9968	-2.85414	0.537219	-5.3128	1.07953e-07	3.36934e-06	NA	NA
ENSDARG00000030512	67.8625	-2.85468	0.773886	-3.68876	0.000225348	0.00251347	tsnaxip1	565917
ENSDARG00000028367	762.517	-2.85781	0.470354	-6.07586	1.23322e-09	6.0071e-08	sult2st3	777792
ENSDARG00000004964	827.458	-2.8583	0.487142	-5.86747	4.42485e-09	1.8466e-07	cyp4t8	387527
ENSDARG00000098844	77.8453	-2.86059	0.633452	-4.51587	6.30585e-06	0.0001213	prkacbb	563147
ENSDARG00000007982	45.594	-2.86426	0.921696	-3.1076	0.00188613	0.0142614	onecut1	393545
ENSDARG00000044365	216.866	-2.86568	0.477212	-6.00505	1.91271e-09	8.84878e-08	angptl3	114421
ENSDARG00000087483	64.3489	-2.86609	0.924772	-3.09923	0.00194022	0.0145402	si:dkey-226l10.6	558387
ENSDARG00000035603	102.934	-2.8661	0.989147	-2.89755	0.0037609	0.0246136	dao.2	405800
ENSDARG00000103647	319.657	-2.86739	0.881479	-3.25292	0.00114224	0.0096769	gpc5a	559454
ENSDARG00000056704	22.39	-2.87048	0.804402	-3.56847	0.000359077	0.00371136	zgc:91818	436966
ENSDARG00000102735	41.8161	-2.87168	0.740643	-3.87728	0.00010563	0.00133529	znf1141	100005493
ENSDARG00000018010	162.444	-2.87341	0.891339	-3.2237	0.00126547	0.0104365	crtap	406626
ENSDARG00000010789	169.91	-2.87746	0.679021	-4.23767	2.25854e-05	0.00036189	homer3b	394088
ENSDARG00000079107	69.5804	-2.88166	0.614801	-4.68714	2.77048e-06	5.81931e-05	clec11a	568355
ENSDARG00000104697	41.0655	-2.88259	0.834297	-3.45512	0.000550051	0.00533908	si:dkey-57k17.1	100150830
ENSDARG00000035957	130.255	-2.88367	0.946899	-3.04538	0.00232387	0.0167962	gmnn	368320
ENSDARG00000027070	153.518	-2.88567	0.438156	-6.58594	4.52007e-11	2.82951e-09	acbd4	406368
ENSDARG00000090310	15.931	-2.8872	1.11181	-2.59685	0.00940832	0.0495693	NA	NA
ENSDARG00000097902	89.1378	-2.89307	0.76663	-3.77375	0.000160813	0.00191283	si:ch73-204p21.2	100148757
ENSDARG00000100426	48.6645	-2.8933	0.747693	-3.86963	0.000108999	0.0013724	fam167b	556719
ENSDARG00000100003	6471.13	-2.89394	0.351837	-8.22522	1.94831e-16	2.63259e-14	glulb	336473
ENSDARG00000014058	109.022	-2.90041	0.609634	-4.75763	1.95881e-06	4.30627e-05	rab36	780839
ENSDARG00000068247	4650.72	-2.90432	0.617909	-4.70023	2.59863e-06	5.50532e-05	luzp2	100137118
ENSDARG00000017023	64.6638	-2.91316	0.97392	-2.99117	0.00277911	0.0193603	ak7b	504040
ENSDARG00000097526	24.9504	-2.91611	0.816595	-3.57106	0.00035554	0.00367995	NA	NA
ENSDARG00000095585	23.1411	-2.92012	1.0042	-2.90791	0.00363858	0.0239545	NA	NA
ENSDARG00000063631	120.866	-2.92293	0.842198	-3.4706	0.000519306	0.00508296	ch1073-291c23.1	497398
ENSDARG00000087556	29.6847	-2.92309	0.795889	-3.67274	0.000239967	0.00264956	pacrg	492757
ENSDARG00000099911	71.5468	-2.92881	1.11806	-2.61955	0.00880458	0.0471621	lrrc8c	571216
ENSDARG00000067567	333.405	-2.93165	0.732637	-4.00151	6.29405e-05	0.000862029	slc6a13	100332592
ENSDARG00000079440	186.326	-2.93253	0.56181	-5.21979	1.79125e-07	5.24361e-06	coro2ba	560235
ENSDARG00000016363	295.535	-2.93817	0.836901	-3.51078	0.000446802	0.004466	her8a	323656
ENSDARG00000023694	214.286	-2.94013	1.08379	-2.71283	0.00667111	0.0381994	spon1b	58029
ENSDARG00000014577	438.516	-2.94076	0.634604	-4.63401	3.58645e-06	7.36568e-05	rhpn2	321330
ENSDARG00000021137	563.24	-2.95234	0.748255	-3.94563	7.95897e-05	0.00105485	adgrv1	415105
ENSDARG00000076462	134.161	-2.95261	0.847533	-3.48377	0.000494405	0.00486502	ndnfl	100148595
ENSDARG00000070916	99.649	-2.95475	0.661436	-4.46717	7.92622e-06	0.000147726	dnajc27	402784
ENSDARG00000068103	87.1112	-2.95583	0.940846	-3.14168	0.00167983	0.0130798	cfap45	325276
ENSDARG00000030289	183.111	-2.9589	0.550528	-5.37466	7.67289e-08	2.50046e-06	jag1a	140421
ENSDARG00000086998	129.38	-2.95891	0.662344	-4.46733	7.92011e-06	0.000147726	zgc:64002	393330
ENSDARG00000001873	731.28	-2.97216	0.542041	-5.48327	4.17528e-08	1.43448e-06	phgdh	321928
ENSDARG00000098928	77.3501	-2.97555	1.02215	-2.91109	0.00360172	0.0237542	si:ch211-196h24.1	103910692
ENSDARG00000032820	156.662	-2.9815	0.574304	-5.19151	2.08601e-07	6.03472e-06	rxfp2a	792884
ENSDARG00000070094	171.088	-2.98262	1.00161	-2.97782	0.00290308	0.020085	sytl1	777759
ENSDARG00000074275	112.58	-2.98387	0.504685	-5.91235	3.37271e-09	1.44563e-07	limch1a	561940
ENSDARG00000059610	209.416	-2.98562	0.564494	-5.28903	1.22968e-07	3.7847e-06	gpr146	565192
ENSDARG00000098788	882.168	-2.98573	0.623518	-4.78852	1.68018e-06	3.77233e-05	pcdh2g5	554053
ENSDARG00000056624	79.5245	-2.99233	1.09754	-2.72639	0.00640316	0.0370094	vegfd	678512
ENSDARG00000093677	24.5842	-2.993	1.14109	-2.62292	0.00871792	0.0467883	si:ch211-56a11.2	101884119
ENSDARG00000043012	211.576	-2.99885	0.813837	-3.68483	0.000228856	0.00254336	napgb	436742
ENSDARG00000071518	127.225	-2.99992	1.01216	-2.96388	0.00303782	0.0208135	krt222	100003752
ENSDARG00000077587	26.9499	-3.01185	0.756456	-3.98153	6.8474e-05	0.000923544	zgc:113984	573997
ENSDARG00000019856	9490.74	-3.01268	0.643494	-4.68175	2.84436e-06	5.96321e-05	atp1a1b	64616
ENSDARG00000075870	173.525	-3.01512	0.503641	-5.98664	2.14214e-09	9.80782e-08	triobpa	555479
ENSDARG00000097431	18.9882	-3.01517	1.02591	-2.93902	0.00329252	0.0221366	NA	NA
ENSDARG00000099913	69.7911	-3.01554	0.486291	-6.2011	5.60693e-10	2.92352e-08	snrnp35	569999
ENSDARG00000008333	60.8421	-3.016	0.942164	-3.20114	0.00136884	0.0110949	znfl2a	373087
ENSDARG00000099621	29.1314	-3.03168	1.05142	-2.88342	0.0039338	0.0254743	si:ch211-69b22.5	108192171
ENSDARG00000074604	64.2111	-3.03767	1.04171	-2.91606	0.00354484	0.0234629	phc3	558094
ENSDARG00000101492	70.7878	-3.03819	0.958769	-3.16884	0.00153049	0.0121657	NA	NA
ENSDARG00000104495	378.405	-3.03876	0.541574	-5.61098	2.01185e-08	7.41805e-07	pltp	445125
ENSDARG00000038095	357.823	-3.04096	0.38914	-7.81456	5.51537e-15	6.11103e-13	socs1a	445073
ENSDARG00000069537	36.324	-3.04113	0.536597	-5.66744	1.44943e-08	5.45319e-07	si:dkey-238c7.16	559078
ENSDARG00000021195	334.575	-3.05551	0.936232	-3.26363	0.00109995	0.0094039	st8sia6	553212
ENSDARG00000002826	65.4391	-3.05562	0.899404	-3.39739	0.000680326	0.00635048	cep57l1	445312
ENSDARG00000024831	625.238	-3.06049	0.494165	-6.19325	5.8938e-10	3.06588e-08	crhbp	445065
ENSDARG00000041062	246.618	-3.06534	0.339987	-9.01606	1.94979e-19	3.66165e-17	calb2a	393691
ENSDARG00000041723	394.421	-3.0717	0.636744	-4.82408	1.40651e-06	3.23321e-05	zgc:55461	406811
ENSDARG00000103747	201.459	-3.0766	1.18048	-2.60623	0.00915442	0.0485316	cav1	323695
ENSDARG00000045979	1178.61	-3.07848	0.584785	-5.26428	1.40736e-07	4.25733e-06	zgc:153704	767759
ENSDARG00000052713	235.921	-3.07848	0.709059	-4.34165	1.41418e-05	0.000242182	lrrtm1	570385
ENSDARG00000035682	273.477	-3.07927	0.659335	-4.67026	3.00822e-06	6.25937e-05	ltbp3	562912
ENSDARG00000073718	33.3942	-3.08436	0.852572	-3.61771	0.000297226	0.00316965	si:ch73-233k15.2	798813
ENSDARG00000070874	76.3707	-3.10671	0.645214	-4.815	1.47199e-06	3.36976e-05	asmt2	568256
ENSDARG00000060992	209.344	-3.11075	0.992408	-3.13455	0.00172118	0.0133396	rpusd2	565088
ENSDARG00000099144	306.913	-3.11135	0.635015	-4.89965	9.60094e-07	2.30256e-05	igfbp3	403079
ENSDARG00000027589	142.073	-3.11178	1.15843	-2.6862	0.007227	0.0406782	fzd7b	30412
ENSDARG00000086691	143.779	-3.11195	0.818669	-3.80123	0.000143979	0.00174539	dnajc12	797196
ENSDARG00000087854	127.505	-3.11301	0.755614	-4.11984	3.79128e-05	0.000561221	zgc:112234	554097
ENSDARG00000101327	27.2301	-3.11561	0.972287	-3.20441	0.00135338	0.0109978	znf1078	565755
ENSDARG00000016233	171.539	-3.11799	0.443323	-7.03322	2.01821e-12	1.55831e-10	sdr16c5a	405814
ENSDARG00000045832	140.224	-3.12256	1.01864	-3.06542	0.00217367	0.0159869	cart2	550232
ENSDARG00000021022	68.5432	-3.12478	0.726445	-4.30148	1.69664e-05	0.000284399	ift57	414929
ENSDARG00000094175	168.584	-3.12934	0.629639	-4.97005	6.69352e-07	1.70101e-05	NA	NA
ENSDARG00000099444	38.6521	-3.13493	0.997569	-3.14257	0.00167471	0.0130537	NA	NA
ENSDARG00000061590	606.648	-3.13782	0.741861	-4.22966	2.34047e-05	0.000372324	cachd1	794807
ENSDARG00000010132	188.267	-3.14086	0.565634	-5.55281	2.81115e-08	9.99921e-07	dacha	192121
ENSDARG00000042641	2152.82	-3.14124	0.697264	-4.50509	6.63449e-06	0.00012696	cyp51	414331
ENSDARG00000053262	3469.43	-3.1449	0.484421	-6.49208	8.46592e-11	5.02962e-09	atp1b4	100037383
ENSDARG00000046098	329.807	-3.14622	0.680099	-4.62613	3.72569e-06	7.58836e-05	ebp	436600
ENSDARG00000101919	183.617	-3.1472	0.513005	-6.13484	8.52474e-10	4.27394e-08	foxj1a	767737
ENSDARG00000035578	603.992	-3.15001	0.59674	-5.2787	1.30104e-07	3.98218e-06	hs3st1l2	562344
ENSDARG00000058008	268.772	-3.16978	0.580199	-5.46327	4.67447e-08	1.59609e-06	six3a	30635
ENSDARG00000093201	116.298	-3.17039	0.757839	-4.18346	2.87105e-05	0.00043999	NA	NA
ENSDARG00000055100	619.69	-3.17492	0.778584	-4.07781	4.54613e-05	0.000653842	cxcl12b	799354
ENSDARG00000058893	76.5501	-3.18161	0.692643	-4.59344	4.35999e-06	8.71212e-05	nhej1	406593
ENSDARG00000079654	75.5025	-3.18433	0.795773	-4.00156	6.29273e-05	0.000862029	st3gal1	553279
ENSDARG00000001975	449.667	-3.19344	1.10886	-2.87994	0.00397747	0.0256372	hsd11b2	334098
ENSDARG00000039356	224.444	-3.19942	1.00718	-3.17659	0.00149016	0.0119169	zgc:194209	570908
ENSDARG00000043443	70.672	-3.20087	0.755852	-4.23479	2.28765e-05	0.000365631	kcnj13	555691
ENSDARG00000015759	286.778	-3.20671	0.413534	-7.7544	8.87642e-15	9.59519e-13	tspan7	406802
ENSDARG00000070913	948.223	-3.21196	0.447437	-7.17858	7.04399e-13	5.80278e-11	sox2	378723
ENSDARG00000044501	322.485	-3.21603	0.46104	-6.97559	3.04583e-12	2.29577e-10	viml	393746
ENSDARG00000102101	30.7002	-3.21805	1.06987	-3.0079	0.00263063	0.0185125	si:ch73-174h16.5	100003472
ENSDARG00000098360	4443.73	-3.22071	0.505762	-6.36803	1.91477e-10	1.09925e-08	NA	NA
ENSDARG00000078866	121.162	-3.2248	0.739163	-4.36277	1.28426e-05	0.000223102	sdk1a	558391
ENSDARG00000098512	29.7689	-3.22567	1.16232	-2.77521	0.00551667	0.0328804	si:ch73-215f7.1	101882797
ENSDARG00000105040	434.66	-3.22712	0.855105	-3.77394	0.000160688	0.00191238	fam69c	336057
ENSDARG00000010266	21.1594	-3.23185	1.18397	-2.72967	0.00633985	0.0367201	igf2bp3	30967
ENSDARG00000100309	36.727	-3.2321	0.943375	-3.42611	0.000612297	0.00583592	zgc:136308	692274
ENSDARG00000103016	19.103	-3.23241	1.03798	-3.11413	0.0018449	0.0140286	si:ch211-180m24.1	101886305
ENSDARG00000063097	558.089	-3.23674	0.860032	-3.76351	0.000167542	0.00197591	scube1	797832
ENSDARG00000069283	153.879	-3.23784	1.02774	-3.15046	0.00163016	0.0127766	ercc8	449811
ENSDARG00000068122	30.1857	-3.24561	1.16846	-2.77768	0.00547489	0.0327106	cfap77	558957
ENSDARG00000103306	60.4219	-3.24603	0.570303	-5.69175	1.25741e-08	4.82915e-07	si:dkey-27n6.9	101882283
ENSDARG00000045802	213.496	-3.24756	1.19868	-2.70928	0.00674286	0.0384948	hapln3	406374
ENSDARG00000099137	128.968	-3.24991	1.1943	-2.72118	0.00650499	0.0374709	NA	NA
ENSDARG00000001437	554.438	-3.25048	1.14804	-2.83133	0.00463545	0.0288949	slc2a1a	555778
ENSDARG00000091904	68.0416	-3.25389	0.896949	-3.62773	0.00028592	0.00307274	si:dkeyp-51f12.3	107988041
ENSDARG00000018506	49.7922	-3.25399	0.76477	-4.25486	2.09182e-05	0.000339346	NA	NA
ENSDARG00000056732	1638.25	-3.26204	0.592022	-5.51	3.58841e-08	1.25822e-06	LOC100149863	100149863
ENSDARG00000099932	12.7252	-3.27212	1.24513	-2.62794	0.00859037	0.0462494	NA	NA
ENSDARG00000097503	157.328	-3.2759	0.642902	-5.09549	3.47845e-07	9.51635e-06	si:ch73-288o11.5	793902
ENSDARG00000069823	883.811	-3.30424	0.663986	-4.97638	6.47858e-07	1.65208e-05	proca1	100149324
ENSDARG00000036855	20.9296	-3.31463	1.01267	-3.27317	0.0010635	0.00915942	plagx	664689
ENSDARG00000043687	103.312	-3.33081	0.825921	-4.03285	5.51052e-05	0.000769459	si:ch211-59d15.9	797937
ENSDARG00000078898	50.359	-3.33219	1.19096	-2.79791	0.00514348	0.0311675	pcdh7a	568198
ENSDARG00000080300	20.4663	-3.33577	1.03974	-3.20828	0.00133534	0.0108791	NA	NA
ENSDARG00000104649	42.8466	-3.33982	0.66441	-5.02674	4.98884e-07	1.31298e-05	si:dkey-40c23.3	103911798
ENSDARG00000003293	291.685	-3.34736	0.480626	-6.96459	3.2937e-12	2.4528e-10	sox9a	60641
ENSDARG00000102858	52.7056	-3.3531	0.690542	-4.85576	1.19929e-06	2.79456e-05	sc:d189	100002334
ENSDARG00000008849	36.7122	-3.35576	1.24725	-2.69054	0.00713375	0.0402864	ptprq	555426
ENSDARG00000029905	226.742	-3.3561	0.467116	-7.18472	6.73444e-13	5.56847e-11	phyhd1	492804
ENSDARG00000018534	332.317	-3.35675	0.529849	-6.33531	2.36868e-10	1.33223e-08	slc6a9	494490
ENSDARG00000079946	932.566	-3.35739	1.23961	-2.70842	0.00676047	0.0385448	sqlea	799528
ENSDARG00000042272	123.029	-3.35766	0.559034	-6.00619	1.89938e-09	8.80551e-08	tmem231	393358
ENSDARG00000078842	357.983	-3.36117	0.529242	-6.35091	2.14039e-10	1.21618e-08	tns1a	565181
ENSDARG00000001733	292.011	-3.36725	0.268398	-12.5457	4.19554e-36	3.20597e-33	gulp1a	368404
ENSDARG00000036291	190.226	-3.36987	0.581756	-5.79258	6.93127e-09	2.79776e-07	nucb2b	326050
ENSDARG00000033355	190.773	-3.37707	0.915678	-3.68806	0.000225973	0.00251763	zgc:101699	492789
ENSDARG00000101689	24.8269	-3.38758	1.20978	-2.80016	0.00510768	0.0309845	NA	NA
ENSDARG00000008540	280.63	-3.39261	0.858625	-3.95122	7.77545e-05	0.00103424	sox21b	406246
ENSDARG00000008131	119.076	-3.39335	1.11533	-3.04248	0.00234638	0.0168927	sox1b	562710
ENSDARG00000063475	40.968	-3.39423	1.12381	-3.02028	0.00252539	0.0179482	abcg1	556979
ENSDARG00000071205	112.12	-3.39432	1.11083	-3.05567	0.00224557	0.0163744	tmem170b	100001035
ENSDARG00000054560	428.442	-3.3965	0.778688	-4.36182	1.28983e-05	0.000223652	her15.1	359836
ENSDARG00000100939	67.8076	-3.39897	0.741638	-4.58306	4.58219e-06	9.0824e-05	LOC103909724	103909724
ENSDARG00000037587	13.4931	-3.41264	1.20959	-2.82133	0.00478244	0.0295123	si:dkey-30j16.3	558290
ENSDARG00000079738	289.178	-3.42891	0.991498	-3.45831	0.000543581	0.00528554	znf219	102997060
ENSDARG00000093602	83.1621	-3.43249	0.604808	-5.67533	1.38421e-08	5.24343e-07	NA	NA
ENSDARG00000045626	72.5141	-3.44967	1.22574	-2.81436	0.0048875	0.0299439	nek8	171094
ENSDARG00000020239	357.384	-3.45439	0.635072	-5.43937	5.34682e-08	1.81171e-06	lpin1	799099
ENSDARG00000099699	30.0122	-3.4578	0.85425	-4.04776	5.17093e-05	0.000729395	NA	NA
ENSDARG00000040942	708.758	-3.45793	0.577743	-5.98524	2.16071e-09	9.87244e-08	pnp6	402953
ENSDARG00000071562	1021.42	-3.46007	0.457978	-7.5551	4.18548e-14	4.19684e-12	mtus1a	563853
ENSDARG00000029402	487.875	-3.46505	0.5147	-6.73216	1.67159e-11	1.11911e-09	sort1a	406511
ENSDARG00000056087	62.6852	-3.47	0.541083	-6.41305	1.42635e-10	8.31785e-09	ecrg4a	791762
ENSDARG00000015337	27.5987	-3.4717	1.26155	-2.75193	0.00592453	0.0348428	comta	561372
ENSDARG00000034423	233.042	-3.48093	0.407905	-8.5337	1.41746e-17	2.13679e-15	sncga	550229
ENSDARG00000099554	79.5855	-3.48733	1.30361	-2.67514	0.00746986	0.0417063	sec16b	553356
ENSDARG00000061948	700.573	-3.48959	0.703666	-4.95915	7.08008e-07	1.78289e-05	amotl2b	559784
ENSDARG00000045299	85.5476	-3.49258	0.580655	-6.01489	1.80007e-09	8.38017e-08	vmo1b	793799
ENSDARG00000040695	47.2655	-3.50335	1.20179	-2.91511	0.00355563	0.0235202	fkbp14	445077
ENSDARG00000016815	91.121	-3.50386	0.859881	-4.07482	4.60503e-05	0.000659648	casc1	566485
ENSDARG00000045893	183.013	-3.50404	0.91882	-3.81363	0.000136939	0.0016701	kctd15b	445133
ENSDARG00000060397	284.473	-3.50517	0.772281	-4.53873	5.65947e-06	0.000109916	hhip	326102
ENSDARG00000079198	102.511	-3.50735	0.780072	-4.49619	6.91814e-06	0.000131368	usp13	558011
ENSDARG00000009823	219.246	-3.51435	0.608194	-5.77834	7.54414e-09	3.02859e-07	pou3f1	30398
ENSDARG00000094587	14.7148	-3.52304	1.01418	-3.47378	0.000513184	0.00502748	NA	NA
ENSDARG00000098281	8.99912	-3.53045	1.31981	-2.67497	0.00747362	0.0417167	si:dkey-237m9.1	100329377
ENSDARG00000098330	59.1372	-3.53092	1.32439	-2.66607	0.00767426	0.0424517	spef2	553375
ENSDARG00000077572	19.8072	-3.53805	1.10217	-3.21009	0.00132691	0.0108364	si:ch211-193k19.2	100034574
ENSDARG00000018153	110.107	-3.54367	0.904251	-3.9189	8.89541e-05	0.00115886	nt5c1ba	798022
ENSDARG00000089875	13.7729	-3.5474	1.08075	-3.28237	0.0010294	0.00891772	si:ch211-226o13.2	100149306
ENSDARG00000038428	885.856	-3.54966	0.364409	-9.74085	2.01851e-22	5.20117e-20	sulf1	337298
ENSDARG00000071724	88.4517	-3.55094	0.853599	-4.15996	3.18308e-05	0.000480498	ankha	571148
ENSDARG00000060626	171.075	-3.56141	0.794117	-4.48474	7.30045e-06	0.000137449	dgkaa	724010
ENSDARG00000038569	15.8766	-3.56987	0.959235	-3.72159	0.000197975	0.00225908	fzd8b	58072
ENSDARG00000104108	166.737	-3.57014	0.922987	-3.86802	0.000109722	0.00137836	slco1d1	326845
ENSDARG00000100387	59.9557	-3.57166	0.749875	-4.76301	1.90727e-06	4.19713e-05	NA	NA
ENSDARG00000069815	27.1987	-3.57194	0.848804	-4.2082	2.57411e-05	0.000402274	dnali1	567632
ENSDARG00000093327	38.6878	-3.57318	1.03794	-3.44256	0.000576243	0.00554474	NA	NA
ENSDARG00000079542	6.74243	-3.57817	1.37121	-2.60949	0.00906762	0.0482112	stard13a	555484
ENSDARG00000099238	367.528	-3.58124	0.671865	-5.3303	9.80517e-08	3.09079e-06	rasd4	553052
ENSDARG00000010267	17.4409	-3.60048	0.92731	-3.88271	0.000103297	0.00131103	dpydb	405829
ENSDARG00000040985	45.7723	-3.60074	1.385	-2.59982	0.00932732	0.0492479	itgbl1	554050
ENSDARG00000097596	39.6928	-3.60278	0.878074	-4.10305	4.07738e-05	0.000596577	tac3b	569642
ENSDARG00000031248	49.1152	-3.6042	0.760406	-4.73984	2.13883e-06	4.6467e-05	enkur	402794
ENSDARG00000103256	30.0636	-3.60784	1.26148	-2.86	0.00423639	0.0269688	NA	NA
ENSDARG00000004114	97.6766	-3.60825	1.08431	-3.32769	0.000875695	0.00782476	tti1	570077
ENSDARG00000092976	159.629	-3.60828	0.5733	-6.29387	3.09653e-10	1.70271e-08	si:ch211-127i16.2	558050
ENSDARG00000094488	152.205	-3.61678	0.693815	-5.21289	1.85921e-07	5.42821e-06	NA	NA
ENSDARG00000098475	32.2526	-3.61756	1.32335	-2.73364	0.00626382	0.0363843	arr3b	796867
ENSDARG00000088255	32.8413	-3.62283	0.894684	-4.04928	5.13756e-05	0.000725991	smoc1	100529120
ENSDARG00000076547	171.846	-3.62843	0.858838	-4.22482	2.39137e-05	0.000379298	wu:fb13g09	336563
ENSDARG00000098192	6.08127	-3.62844	1.37231	-2.64404	0.00819223	0.0446044	LOC101884305	101884305
ENSDARG00000004246	279.919	-3.63142	1.02569	-3.54047	0.000399412	0.00406942	slit2	80353
ENSDARG00000053744	53.0127	-3.63923	0.940646	-3.86886	0.000109344	0.00137518	dcdc2b	563259
ENSDARG00000101135	787.349	-3.63926	0.583243	-6.23969	4.38439e-10	2.3525e-08	si:dkey-85k7.7	399650
ENSDARG00000091548	82.393	-3.64036	0.988999	-3.68085	0.000232455	0.00257818	stard9	100149555
ENSDARG00000067831	92.4207	-3.64999	1.29341	-2.82199	0.00477263	0.0294929	tbata	557892
ENSDARG00000034989	99.1527	-3.65257	1.0631	-3.43577	0.000590875	0.00566096	retsatl	677660
ENSDARG00000074185	206.258	-3.6551	0.894086	-4.08808	4.3495e-05	0.000631236	pcsk9	100150316
ENSDARG00000104845	83.8207	-3.66426	0.933736	-3.9243	8.69813e-05	0.00113919	mipol1	321390
ENSDARG00000067848	127.795	-3.66566	0.399435	-9.1771	4.42857e-20	9.43625e-18	nmrk2	447879
ENSDARG00000020946	400.225	-3.666	0.448849	-8.16756	3.14698e-16	4.17587e-14	auts2b	100150849
ENSDARG00000019835	227.586	-3.66825	0.332034	-11.0478	2.24671e-28	9.21984e-26	nkx2.1	81883
ENSDARG00000101350	47.1657	-3.67131	0.823149	-4.46008	8.19309e-06	0.000152187	NA	NA
ENSDARG00000099646	20.797	-3.67657	0.877573	-4.18948	2.796e-05	0.000429975	pcdh1g3	553987
ENSDARG00000069133	135.76	-3.6795	0.415537	-8.85481	8.38239e-19	1.43995e-16	mstnb	798441
ENSDARG00000040469	311.989	-3.68945	1.08498	-3.40047	0.000672697	0.00629265	enpp6	791915
ENSDARG00000092968	27.0703	-3.68972	1.08016	-3.41591	0.000635682	0.00600457	NA	NA
ENSDARG00000089617	1323.76	-3.691	0.980875	-3.76297	0.00016791	0.00197814	rpph1	494481
ENSDARG00000092725	112.114	-3.69153	0.899076	-4.10591	4.02727e-05	0.00059063	NA	NA
ENSDARG00000045414	445.082	-3.69926	0.67058	-5.5165	3.45811e-08	1.21638e-06	elovl2	678614
ENSDARG00000094045	25.8499	-3.70305	0.883009	-4.19367	2.74475e-05	0.000425043	si:dkeyp-73d8.8	100535845
ENSDARG00000054420	156.07	-3.70873	0.986161	-3.76078	0.000169385	0.00199339	rpe65c	100004076
ENSDARG00000041923	18.4925	-3.71149	1.37829	-2.69283	0.00708481	0.0400611	ccl38.6	100034523
ENSDARG00000056643	123.253	-3.72295	0.759412	-4.90242	9.46638e-07	2.28016e-05	slc22a7b.1	393320
ENSDARG00000099562	334.105	-3.73384	0.843923	-4.42438	9.67182e-06	0.000176155	lygl2	100322265
ENSDARG00000015611	403.125	-3.73693	0.392472	-9.52153	1.70647e-21	4.11036e-19	rasl11b	393109
ENSDARG00000038703	38.0082	-3.73885	1.24605	-3.00055	0.00269494	0.0188925	hkdc1	321224
ENSDARG00000104949	989.612	-3.75641	0.677131	-5.54754	2.89725e-08	1.02889e-06	slc27a1b	553512
ENSDARG00000078399	1235.45	-3.75954	0.907303	-4.14364	3.41834e-05	0.000510792	acsl2	100332846
ENSDARG00000034555	177.827	-3.76232	1.38406	-2.71831	0.00656159	0.0376892	NA	NA
ENSDARG00000022650	227.596	-3.77412	1.39944	-2.69687	0.00699938	0.0396286	cyp2ad3	569245
ENSDARG00000032617	175.78	-3.77823	0.967423	-3.90546	9.40459e-05	0.00121025	fgfrl1a	393347
ENSDARG00000088444	116.731	-3.78655	0.920773	-4.11236	3.91627e-05	0.000577408	NA	NA
ENSDARG00000074633	8.5895	-3.79892	1.42548	-2.66502	0.00769845	0.0425749	gpr35.1	796561
ENSDARG00000070681	89.5702	-3.80253	1.36952	-2.77655	0.00549387	0.0328063	c1qtnf12	790933
ENSDARG00000029795	124.23	-3.80448	1.22108	-3.11567	0.00183526	0.0139853	fam213b	406605
ENSDARG00000068910	56.7928	-3.81597	1.08418	-3.51969	0.000432054	0.00434012	nos1	60658
ENSDARG00000021200	122.253	-3.8222	0.83607	-4.57163	4.83952e-06	9.52432e-05	nebl	541446
ENSDARG00000094331	40.5655	-3.82426	0.837133	-4.56829	4.91725e-06	9.65157e-05	NA	NA
ENSDARG00000020007	385.678	-3.82473	0.855804	-4.46917	7.85228e-06	0.000146839	col1a2	336471
ENSDARG00000010434	3261.35	-3.82646	0.344565	-11.1052	1.1836e-28	5.04396e-26	clu	393775
ENSDARG00000088178	82.9109	-3.82822	1.02882	-3.72097	0.000198457	0.00226144	tp53inp2	564072
ENSDARG00000039041	718.847	-3.82885	0.539634	-7.09528	1.29093e-12	1.02903e-10	sfrp5	117510
ENSDARG00000089720	114.889	-3.82913	0.91705	-4.17549	2.97346e-05	0.000453176	LOC100334619	100334619
ENSDARG00000042210	83.2709	-3.83133	0.671001	-5.70987	1.13063e-08	4.4033e-07	sema3ab	30267
ENSDARG00000059972	82.9784	-3.83181	1.45939	-2.62562	0.0086492	0.0464646	raly	402903
ENSDARG00000045051	57.2381	-3.83223	0.664763	-5.76481	8.17505e-09	3.25826e-07	slc16a3	327276
ENSDARG00000075468	120.721	-3.84387	0.538451	-7.13876	9.41781e-13	7.61674e-11	vwa1	568379
ENSDARG00000069866	733.897	-3.84694	0.518322	-7.42191	1.1544e-13	1.07486e-11	sox1a	436756
ENSDARG00000097485	86.4233	-3.87375	1.03539	-3.74135	0.000183035	0.00212248	cfap99	100534701
ENSDARG00000056729	860.569	-3.89627	0.814993	-4.78074	1.74653e-06	3.89368e-05	her4.2	30301
ENSDARG00000099384	14.4516	-3.91075	1.05679	-3.7006	0.000215089	0.00241702	NA	NA
ENSDARG00000101289	87.6981	-3.91092	1.43855	-2.71865	0.00655486	0.0376603	slc29a1a	563580
ENSDARG00000101271	57.4521	-3.91117	1.26038	-3.10316	0.00191463	0.0143873	si:ch211-227n13.3	558023
ENSDARG00000063026	622.14	-3.91983	0.670089	-5.84972	4.92406e-09	2.03663e-07	mlc1	559990
ENSDARG00000101331	30.6506	-3.92603	1.00501	-3.90648	9.36497e-05	0.00120796	tekt1	492525
ENSDARG00000097736	10.0592	-3.95052	1.39509	-2.83173	0.00462965	0.0288669	NA	NA
ENSDARG00000094305	8.75839	-3.95184	1.47285	-2.68312	0.00729392	0.0409509	NA	NA
ENSDARG00000011672	121.526	-3.95329	0.920967	-4.29254	1.7664e-05	0.000294091	sema3b	567064
ENSDARG00000013730	4322.6	-3.95709	0.735928	-5.377	7.5736e-08	2.47538e-06	slc4a4a	568631
ENSDARG00000024588	244.115	-3.96105	1.38767	-2.85446	0.00431096	0.0273336	gpc5b	101886726
ENSDARG00000060081	186.281	-3.9728	1.46643	-2.70917	0.00674515	0.0384948	crb2b	568520
ENSDARG00000057113	161.351	-3.97656	1.12289	-3.54136	0.000398069	0.00405946	c6	393611
ENSDARG00000060871	9.32853	-3.97973	1.46463	-2.71722	0.00658324	0.0377842	mctp1b	100334264
ENSDARG00000060877	11.1062	-3.99587	1.48628	-2.6885	0.00717731	0.04045	edil3b	571937
ENSDARG00000100960	13.9149	-4.00067	1.45125	-2.7567	0.00583881	0.0344117	si:ch211-155m12.5	567470
ENSDARG00000055787	52.3995	-4.00895	1.33111	-3.01174	0.00259759	0.0183554	dzank1	407652
ENSDARG00000094857	1025.33	-4.026	0.674632	-5.9677	2.40623e-09	1.08599e-07	dio2	352937
ENSDARG00000092483	106.669	-4.02793	0.93806	-4.29389	1.75569e-05	0.000292746	iqcc	799312
ENSDARG00000054690	87.4544	-4.04636	0.672698	-6.01512	1.79751e-09	8.38017e-08	si:dkey-166k12.1	100001249
ENSDARG00000005216	15.4466	-4.05052	1.19811	-3.38075	0.000722879	0.00666348	zgc:158328	567225
ENSDARG00000087911	18.2941	-4.0593	1.3062	-3.10771	0.00188541	0.0142614	psme4a	793897
ENSDARG00000076923	28.6445	-4.06461	0.945662	-4.29816	1.72224e-05	0.000288037	kazna	100003663
ENSDARG00000098153	39.9748	-4.06503	1.3266	-3.06424	0.00218223	0.016025	lhfpl2b	550224
ENSDARG00000060707	44.6955	-4.07097	1.52898	-2.66255	0.00775518	0.0428105	pex11a	565760
ENSDARG00000102464	13.7102	-4.07281	1.27768	-3.18767	0.00143426	0.0115198	wnt5b	30105
ENSDARG00000011027	126.678	-4.07446	1.23594	-3.29665	0.000978438	0.00855989	fgfr1a	30705
ENSDARG00000077121	356.519	-4.07855	1.36136	-2.99595	0.00273595	0.0191017	cyp26b1	324188
ENSDARG00000086851	66.7116	-4.08794	1.30717	-3.12732	0.00176406	0.0135615	si:dkey-264d12.5	796535
ENSDARG00000036067	35.9539	-4.09107	1.41501	-2.8912	0.0038378	0.0250148	NA	NA
ENSDARG00000093768	522.303	-4.09861	0.628043	-6.526	6.75486e-11	4.08983e-09	prr18	101885898
ENSDARG00000068409	44.3248	-4.1037	1.39903	-2.93325	0.00335433	0.0224364	vgll4l	562092
ENSDARG00000025012	256.139	-4.11343	0.463172	-8.881	6.62598e-19	1.15616e-16	tpi1a	192309
ENSDARG00000004141	141.696	-4.11699	1.55759	-2.64318	0.0082131	0.0446961	zgc:92630	436969
ENSDARG00000016439	26.7722	-4.12611	1.56043	-2.64422	0.00818798	0.0445938	slc7a1	559627
ENSDARG00000033227	247.876	-4.12875	1.14407	-3.60882	0.000307594	0.00325515	lect2l	567278
ENSDARG00000068934	77.5446	-4.14379	1.20355	-3.44296	0.000575386	0.00553891	cyp1b1	100150054
ENSDARG00000097877	34.52	-4.15191	1.35786	-3.05769	0.00223048	0.0163019	si:ch211-167b20.8	571155
ENSDARG00000062222	118.803	-4.15411	1.48953	-2.78887	0.00528919	0.0318242	mxra8a	562784
ENSDARG00000059651	45.114	-4.1686	0.99393	-4.19406	2.74011e-05	0.000424918	cidec	564304
ENSDARG00000056630	38.4439	-4.17472	1.4651	-2.84944	0.00437965	0.0276425	angptl5	566212
ENSDARG00000095308	10.5596	-4.17869	1.36479	-3.06178	0.00220028	0.0161344	si:ch211-215c18.3	100318173
ENSDARG00000099791	65.7892	-4.18318	1.1927	-3.50732	0.000452651	0.00451263	pdk3b	791206
ENSDARG00000101105	40.8381	-4.18554	1.60294	-2.61116	0.00902354	0.0480366	NA	NA
ENSDARG00000092889	55.1189	-4.18688	0.776199	-5.39408	6.88737e-08	2.28138e-06	zgc:194246	100005931
ENSDARG00000105215	336.801	-4.18771	1.42077	-2.94749	0.00320361	0.0216836	kdrl	796537
ENSDARG00000051915	8.96073	-4.20094	1.5255	-2.75381	0.00589067	0.0346621	pde5ab	553270
ENSDARG00000098031	81.6698	-4.20691	1.23397	-3.40925	0.000651411	0.00611311	NA	NA
ENSDARG00000069698	17.6886	-4.20713	1.45503	-2.89143	0.00383489	0.0250148	lrguk	559670
ENSDARG00000039770	71.8589	-4.2099	0.852955	-4.93566	7.98807e-07	1.97342e-05	dync2li1	393452
ENSDARG00000103493	17.2543	-4.21126	1.28093	-3.28765	0.00101028	0.00877269	NA	NA
ENSDARG00000018423	156.929	-4.23886	0.801597	-5.28801	1.23652e-07	3.80046e-06	sulf2a	393910
ENSDARG00000076255	12.6273	-4.24267	1.63434	-2.59596	0.00943281	0.0496675	LOC101882544	101882544
ENSDARG00000088274	29.0283	-4.24336	0.915602	-4.6345	3.57795e-06	7.3554e-05	si:ch211-181d7.1	100149909
ENSDARG00000102261	73.0316	-4.2575	0.762221	-5.58566	2.32821e-08	8.45787e-07	rsph1	100003444
ENSDARG00000093569	418.15	-4.25815	0.407704	-10.4442	1.55714e-25	5.00089e-23	bckdhbl	555648
ENSDARG00000015065	262.728	-4.25996	0.864636	-4.92689	8.35505e-07	2.03683e-05	c4	566261
ENSDARG00000062688	479.006	-4.27419	1.10356	-3.87311	0.000107455	0.00135527	gpnmb	563348
ENSDARG00000018643	128.378	-4.27839	1.05516	-4.05472	5.01952e-05	0.000713487	igf2a	30710
ENSDARG00000075565	9.426	-4.29393	1.59773	-2.68752	0.00719849	0.0405487	lzts1	569281
ENSDARG00000103339	1824.41	-4.30462	0.823416	-5.22776	1.71576e-07	5.05997e-06	NA	NA
ENSDARG00000038139	103.724	-4.30634	1.36589	-3.15278	0.00161725	0.0126951	pdgfbb	796490
ENSDARG00000054562	664.235	-4.30669	0.654405	-6.58108	4.67055e-11	2.90728e-09	LOC100534909	100534909
ENSDARG00000102848	12.8685	-4.31877	1.27256	-3.39377	0.000689379	0.00639994	NA	NA
ENSDARG00000023952	66.3089	-4.32899	1.24616	-3.47387	0.000513012	0.00502748	fam167ab	567341
ENSDARG00000103906	25.4698	-4.33556	1.42166	-3.04965	0.00229106	0.0165915	pcdh2ab10	493598
ENSDARG00000092155	37.6187	-4.3365	0.984521	-4.40468	1.05942e-05	0.000190713	apoc2	568972
ENSDARG00000037186	54.623	-4.35101	1.30891	-3.32415	0.000886884	0.00790175	tpbgb	792712
ENSDARG00000076541	88.1658	-4.35974	1.36959	-3.18324	0.00145637	0.0116805	clec3ba	572488
ENSDARG00000062806	36.8181	-4.36011	0.731472	-5.96074	2.51101e-09	1.1264e-07	ttll9	556794
ENSDARG00000086550	48.1815	-4.36181	1.17526	-3.71136	0.000206148	0.0023367	dbf4b	566753
ENSDARG00000013430	214.067	-4.37285	1.51464	-2.88705	0.00388875	0.0252639	bhmt	322228
ENSDARG00000052609	38.7294	-4.38172	1.12421	-3.89758	9.7157e-05	0.00124235	NA	NA
ENSDARG00000008720	159.597	-4.40058	1.04646	-4.20522	2.6083e-05	0.000407042	lmo3	553774
ENSDARG00000097481	12.5225	-4.41302	1.45625	-3.0304	0.00244231	0.0174698	NA	NA
ENSDARG00000053026	48.0056	-4.41574	1.1567	-3.81752	0.000134802	0.00164857	kif19	565913
ENSDARG00000073978	146.278	-4.41594	1.13366	-3.89531	9.8073e-05	0.0012519	crabp2a	171480
ENSDARG00000022531	190.275	-4.44025	1.19127	-3.72732	0.000193524	0.00222316	ntn1b	30192
ENSDARG00000079499	33.9296	-4.4468	0.918841	-4.83958	1.30116e-06	3.01292e-05	stk32a	100330817
ENSDARG00000095675	34.3146	-4.46705	1.46844	-3.04203	0.00234987	0.0169123	ccdc141	553274
ENSDARG00000092240	429.551	-4.48109	0.431401	-10.3873	2.83309e-25	8.84244e-23	si:ch211-243a20.3	100151507
ENSDARG00000015016	39.7767	-4.51205	1.15579	-3.90388	9.46626e-05	0.00121678	kif26ab	58004
ENSDARG00000045930	16.531	-4.51599	1.38727	-3.2553	0.00113272	0.00963571	rbpms2a	436682
ENSDARG00000090699	23.6473	-4.51934	1.15017	-3.92927	8.5205e-05	0.00112189	NA	NA
ENSDARG00000079589	8.64399	-4.5308	1.58772	-2.85366	0.00432192	0.0273937	si:dkeyp-73d8.6	100170809
ENSDARG00000069471	83.1582	-4.53419	0.660935	-6.86027	6.87328e-12	4.81999e-10	mhc1zca	556341
ENSDARG00000096592	25.8867	-4.5639	1.6866	-2.70597	0.00681046	0.038757	NA	NA
ENSDARG00000018149	332.637	-4.57275	0.970541	-4.71155	2.45845e-06	5.2506e-05	slc38a4	449771
ENSDARG00000076897	18.3364	-4.57304	1.42937	-3.19934	0.00137745	0.0111565	NA	NA
ENSDARG00000039963	38.0411	-4.57463	1.61671	-2.82959	0.00466075	0.0290007	fgfbp1a	799002
ENSDARG00000070494	147.843	-4.58205	1.14942	-3.98639	6.70869e-05	0.000909264	pdgfra	386856
ENSDARG00000099108	36.837	-4.58221	1.34151	-3.41572	0.000636131	0.00600624	LOC100333907	100333907
ENSDARG00000004363	94.337	-4.58275	1.34026	-3.4193	0.000627818	0.00595057	lhfpl6	494110
ENSDARG00000058730	254.804	-4.59254	1.06529	-4.31107	1.62465e-05	0.000274199	rdh10a	562840
ENSDARG00000034650	709.155	-4.61433	0.81848	-5.63768	1.72354e-08	6.3976e-07	fabp7b	407736
ENSDARG00000075015	951.813	-4.62533	0.629902	-7.34293	2.08962e-13	1.87474e-11	soul5	100000079
ENSDARG00000097080	74.1005	-4.63759	0.766333	-6.05167	1.43354e-09	6.93608e-08	si:ch73-181m17.1	100330610
ENSDARG00000091994	24.3642	-4.63785	1.56482	-2.96382	0.00303843	0.0208135	LOC108183691	108183691
ENSDARG00000103713	175.128	-4.63852	1.6333	-2.83996	0.00451188	0.0282838	cd248a	323364
ENSDARG00000094126	11.7019	-4.64466	1.49223	-3.11257	0.00185467	0.0140752	NA	NA
ENSDARG00000045560	30.5888	-4.64708	1.5181	-3.06112	0.00220513	0.0161647	mybpc1	492356
ENSDARG00000071877	11.2336	-4.66059	1.56127	-2.98512	0.00283466	0.0196994	dhrs7cb	553684
ENSDARG00000070571	82.5472	-4.66118	1.16968	-3.98502	6.74737e-05	0.000913388	zgc:153953	563192
ENSDARG00000030961	79.2917	-4.6908	0.826388	-5.67627	1.3766e-08	5.22356e-07	ak8	553671
ENSDARG00000008662	57.7621	-4.71649	1.41908	-3.32362	0.000888582	0.00790485	fign	553599
ENSDARG00000099767	24.0524	-4.73	1.79421	-2.63626	0.00838249	0.04538	fhdc2	569206
ENSDARG00000013460	78.7022	-4.74007	1.35589	-3.49591	0.000472457	0.00468574	wfikkn2a	564992
ENSDARG00000096596	14.974	-4.7562	1.3131	-3.62212	0.000292203	0.00312661	zgc:173552	794406
ENSDARG00000075467	85.504	-4.76639	0.824631	-5.78003	7.46869e-09	3.00374e-07	shisa3	791180
ENSDARG00000077710	38.1018	-4.76944	0.900127	-5.29863	1.16675e-07	3.6161e-06	nlgn1	100002610
ENSDARG00000055177	25.7076	-4.77061	1.08899	-4.38077	1.1826e-05	0.00020865	NA	NA
ENSDARG00000091730	19.7446	-4.78083	1.08729	-4.39702	1.09747e-05	0.00019597	gig2l	100005504
ENSDARG00000078717	301.154	-4.79087	1.06502	-4.49837	6.8476e-06	0.00013014	itga8	100141346
ENSDARG00000031649	110.197	-4.79121	1.03457	-4.63112	3.63687e-06	7.44164e-05	cort	751721
ENSDARG00000039891	21.0735	-4.7973	1.76376	-2.71994	0.00652944	0.0375629	NA	NA
ENSDARG00000023287	547.668	-4.81089	0.404253	-11.9007	1.1738e-32	7.30707e-30	hsd17b3	393335
ENSDARG00000009822	768.701	-4.81707	0.76766	-6.275	3.49624e-10	1.913e-08	her4.4	100149066
ENSDARG00000104666	16.072	-4.83063	1.29346	-3.73467	0.000187961	0.00217164	NA	NA
ENSDARG00000070038	205.103	-4.83322	0.644626	-7.4977	6.4947e-14	6.3402e-12	rbp2a	568032
ENSDARG00000087373	18.8385	-4.84544	1.69118	-2.86511	0.00416858	0.0266305	NA	NA
ENSDARG00000062780	106.903	-4.84707	1.3469	-3.59869	0.000319819	0.00336045	aifm3	100150876
ENSDARG00000021462	56.5102	-4.85226	0.732745	-6.62202	3.54313e-11	2.24331e-09	daw1	556760
ENSDARG00000022614	16.6465	-4.85226	1.40626	-3.45048	0.000559591	0.00541508	ddx43	100136871
ENSDARG00000051891	19.0438	-4.86428	0.992137	-4.90282	9.44685e-07	2.27794e-05	rsph10b	767792
ENSDARG00000074816	10.4773	-4.86912	1.44209	-3.37643	0.000734342	0.00674444	si:zfos-367g9.1	103908641
ENSDARG00000076569	8.25203	-4.87303	1.83423	-2.65672	0.00789061	0.0433885	ndp	100003793
ENSDARG00000033594	16.1622	-4.87518	1.58983	-3.06647	0.002166	0.0159471	ido1	571967
ENSDARG00000079697	29.4059	-4.87721	1.5529	-3.14071	0.00168541	0.013114	zgc:194908	797835
ENSDARG00000015674	65.7592	-4.88236	1.32949	-3.67235	0.000240326	0.00265221	msx3	30526
ENSDARG00000079330	33.3539	-4.8825	1.43588	-3.40035	0.000672995	0.00629265	NA	NA
ENSDARG00000044781	50.54	-4.89274	1.06983	-4.57337	4.79933e-06	9.45361e-05	bace2	449818
ENSDARG00000000349	16.7798	-4.89308	1.18229	-4.13865	3.49363e-05	0.00052169	si:rp71-1p14.7	497149
ENSDARG00000078527	19.1936	-4.90795	1.33541	-3.67525	0.000237621	0.00262889	lingo4b	559074
ENSDARG00000070873	390.768	-4.93213	0.614513	-8.02609	1.00632e-15	1.24581e-13	ccl25b	795788
ENSDARG00000069279	11.3925	-4.93413	1.81285	-2.72175	0.00649377	0.037416	elovl7a	334217
ENSDARG00000094512	16.5985	-4.9349	1.55457	-3.17444	0.00150125	0.0119927	gabrz	561738
ENSDARG00000053158	14.3431	-4.93801	1.77929	-2.77527	0.00551556	0.0328804	prss56	563528
ENSDARG00000044815	46.563	-4.98043	1.76854	-2.81612	0.00486072	0.0298624	serinc4	570112
ENSDARG00000006865	54.0337	-4.98116	1.23694	-4.02699	5.64959e-05	0.000784921	glra4a	83413
ENSDARG00000002235	310.969	-5.00063	1.39807	-3.57681	0.000347814	0.00360672	mmp14a	373882
ENSDARG00000101701	17.5782	-5.01204	1.39316	-3.5976	0.000321168	0.00337302	bmp5	394026
ENSDARG00000021913	33.7572	-5.01836	1.50079	-3.3438	0.000826378	0.00745684	si:ch211-199m3.4	557708
ENSDARG00000013528	83.1866	-5.03837	1.25043	-4.0293	5.59427e-05	0.000779189	mcm9	555610
ENSDARG00000095099	9.14173	-5.03946	1.83861	-2.7409	0.00612703	0.0358059	si:dkey-51d8.11	101885190
ENSDARG00000061196	186.624	-5.05359	0.506053	-9.98629	1.75017e-23	4.72973e-21	emilin2a	100001725
ENSDARG00000099161	18.451	-5.05716	1.31259	-3.85281	0.000116772	0.00145538	dnaaf4	402988
ENSDARG00000038288	52.2794	-5.09167	1.30718	-3.89517	9.8131e-05	0.00125192	cd151	450020
ENSDARG00000103213	55.6281	-5.09817	0.821112	-6.20886	5.33706e-10	2.79596e-08	NA	NA
ENSDARG00000097247	65.9468	-5.10413	0.623307	-8.18879	2.63873e-16	3.54389e-14	NA	NA
ENSDARG00000073920	73.4845	-5.10771	1.7485	-2.9212	0.00348685	0.0231343	cntnap5a	569185
ENSDARG00000081270	16759.4	-5.12024	0.931796	-5.49502	3.90657e-08	1.35054e-06	rn7sk	100272168
ENSDARG00000076004	112.622	-5.12479	0.598007	-8.56978	1.0368e-17	1.59552e-15	ppp2r3b	566032
ENSDARG00000036930	19.073	-5.13352	1.30156	-3.94414	8.00859e-05	0.00106016	tbx18	572713
ENSDARG00000056587	83.9613	-5.13753	1.37952	-3.72415	0.000195974	0.0022397	cyp2r1	563369
ENSDARG00000011235	51.165	-5.13855	1.21142	-4.24178	2.21759e-05	0.0003561	otx2	30501
ENSDARG00000040610	270.364	-5.14486	1.14674	-4.48649	7.24048e-06	0.000136669	si:ch73-352p4.8	568699
ENSDARG00000104361	156.181	-5.14839	1.51192	-3.40519	0.00066118	0.00619262	barhl2	100001699
ENSDARG00000094426	2244.66	-5.15754	0.760051	-6.78578	1.1546e-11	7.80056e-10	LOC100148329	100148329
ENSDARG00000075345	316.728	-5.16053	1.92486	-2.68099	0.00734046	0.0411335	si:ch211-76l23.7	566173
ENSDARG00000006868	18.8071	-5.16305	1.69842	-3.03991	0.00236649	0.0170154	trh	266721
ENSDARG00000013415	105.711	-5.16712	1.11524	-4.63319	3.60078e-06	7.37461e-05	lmna	195815
ENSDARG00000037695	44.9019	-5.17437	1.39386	-3.71226	0.000205421	0.00233203	NA	NA
ENSDARG00000053364	22.7216	-5.18421	1.40109	-3.70013	0.000215487	0.00242027	pax10	100192208
ENSDARG00000073844	26.6295	-5.20446	1.18541	-4.39042	1.13134e-05	0.000201046	si:dkey-85k7.10	100004057
ENSDARG00000094423	26.3404	-5.2266	1.33364	-3.91906	8.88953e-05	0.00115886	si:ch211-270n8.4	103911998
ENSDARG00000100190	20.2069	-5.22907	1.56479	-3.3417	0.000832675	0.00749475	NA	NA
ENSDARG00000059387	6.90503	-5.23052	1.94972	-2.6827	0.00730305	0.0409873	fgf7	493181
ENSDARG00000070770	21.0709	-5.2415	1.52306	-3.44144	0.000578634	0.00556292	her4.3	792198
ENSDARG00000077145	16.2526	-5.24289	1.38303	-3.79088	0.000150114	0.00180556	adcy3a	571825
ENSDARG00000055053	35.1211	-5.2586	1.66665	-3.15519	0.00160396	0.0126265	itih1	564761
ENSDARG00000071636	21.0478	-5.26212	1.71255	-3.07267	0.0021215	0.0156708	NA	NA
ENSDARG00000074081	28.7225	-5.26473	1.6012	-3.288	0.00100904	0.00876528	dnai2b	101884977
ENSDARG00000018383	421.818	-5.2903	1.80115	-2.93718	0.00331215	0.0222349	frzb	30119
ENSDARG00000042880	14.4568	-5.29319	1.62652	-3.2543	0.00113671	0.00965116	si:ch211-222f23.6	100141493
ENSDARG00000101393	227.255	-5.30303	0.741208	-7.15457	8.39328e-13	6.81301e-11	si:dkey-31g6.6	100535653
ENSDARG00000101791	21.2211	-5.30692	1.08506	-4.89091	1.00373e-06	2.39427e-05	kyat3	393315
ENSDARG00000040944	216.793	-5.32726	1.04343	-5.10551	3.29901e-07	9.12685e-06	ntd5	386628
ENSDARG00000069478	18.7827	-5.34294	1.53636	-3.47765	0.000505824	0.00496415	slc13a3	405838
ENSDARG00000087293	45.2776	-5.35382	1.00689	-5.31718	1.05388e-07	3.29859e-06	LOC108183562	108183562
ENSDARG00000095150	37.509	-5.35804	0.869871	-6.15959	7.2935e-10	3.71549e-08	NA	NA
ENSDARG00000071208	14.4853	-5.35891	1.79807	-2.98037	0.002879	0.0199433	wnt4a	30123
ENSDARG00000026796	126.359	-5.36704	0.891041	-6.02333	1.70866e-09	8.05617e-08	grm1a	555576
ENSDARG00000021787	15.1733	-5.39712	1.85384	-2.91131	0.00359913	0.0237442	abcb5	798527
ENSDARG00000062519	19.2139	-5.40296	1.42194	-3.7997	0.00014487	0.00175236	abcc13	559093
ENSDARG00000061140	406.699	-5.41456	0.57394	-9.43401	3.94708e-21	9.11118e-19	colec12	558942
ENSDARG00000095283	156.052	-5.43083	0.869568	-6.24544	4.22621e-10	2.28421e-08	si:dkeyp-2e4.3	100002257
ENSDARG00000025046	46.9469	-5.43788	0.987116	-5.50885	3.61182e-08	1.26273e-06	NA	NA
ENSDARG00000062402	44.1822	-5.45168	1.80093	-3.02715	0.00246869	0.0176187	frem1b	557221
ENSDARG00000062021	76.1682	-5.46064	1.46222	-3.73448	0.000188102	0.00217214	si:ch211-232d19.4	566663
ENSDARG00000101240	12.1116	-5.46181	1.7097	-3.1946	0.00140026	0.0113206	LOC100331330	100331330
ENSDARG00000098712	11.8219	-5.47736	1.90196	-2.87985	0.00397867	0.0256375	NA	NA
ENSDARG00000090575	44.8119	-5.4852	1.08759	-5.04345	4.57213e-07	1.21339e-05	LOC100535316	100535316
ENSDARG00000077792	29.0721	-5.52026	1.74611	-3.16145	0.00156985	0.0124153	NA	NA
ENSDARG00000037491	11.6566	-5.53152	1.83135	-3.02046	0.00252393	0.0179436	bmp15	334183
ENSDARG00000016773	8.24751	-5.53768	1.7008	-3.25592	0.00113026	0.00961846	cishb	100136861
ENSDARG00000040526	82.4319	-5.54393	1.58062	-3.50744	0.000452438	0.00451263	s1pr5a	492350
ENSDARG00000042182	30.1191	-5.54785	1.12479	-4.93234	8.12505e-07	1.99392e-05	drc1	100034551
ENSDARG00000057440	12.5968	-5.55814	1.47734	-3.76227	0.000168381	0.00198264	si:dkey-228d14.5	796266
ENSDARG00000058090	48.1656	-5.56115	1.52952	-3.63587	0.000277039	0.00299035	cfap57	100006472
ENSDARG00000078359	268.484	-5.56787	1.11243	-5.00512	5.58276e-07	1.44864e-05	endouc	562040
ENSDARG00000089320	34.7813	-5.57471	0.890277	-6.26177	3.8064e-10	2.07248e-08	ccdc175	557827
ENSDARG00000070890	5.3372	-5.63031	2.07609	-2.71197	0.00668841	0.0382785	NA	NA
ENSDARG00000043740	32.394	-5.65743	1.07431	-5.26612	1.3934e-07	4.22403e-06	efcab11	550510
ENSDARG00000014091	272.356	-5.66218	1.142	-4.95812	7.11799e-07	1.78635e-05	osr1	450059
ENSDARG00000099781	199.798	-5.67653	0.821809	-6.90737	4.93727e-12	3.56384e-10	asip2b	796595
ENSDARG00000093788	9.35626	-5.68347	2.07358	-2.7409	0.00612707	0.0358059	NA	NA
ENSDARG00000062702	37.5285	-5.6922	1.19945	-4.74567	2.07815e-06	4.53266e-05	ankmy1	568987
ENSDARG00000077945	23.0877	-5.70113	1.26841	-4.49472	6.96608e-06	0.000132165	NA	NA
ENSDARG00000011862	9.92194	-5.71889	1.89198	-3.02271	0.00250526	0.0178338	inaa	555251
ENSDARG00000086130	225.546	-5.7206	0.710866	-8.04736	8.45957e-16	1.05317e-13	NA	NA
ENSDARG00000026086	14.3396	-5.72089	1.88819	-3.02983	0.00244692	0.0174972	zgc:162324	556322
ENSDARG00000026972	33.9036	-5.74867	1.47373	-3.90075	9.58943e-05	0.00122833	si:ch211-119o8.6	556659
ENSDARG00000033662	183.091	-5.7517	1.28629	-4.47154	7.76572e-06	0.000145468	scd	386661
ENSDARG00000103941	5.95767	-5.77712	2.15183	-2.68475	0.00725848	0.0407847	NA	NA
ENSDARG00000062893	5.95128	-5.78025	1.87321	-3.08575	0.0020304	0.0150935	si:dkey-103i16.6	557125
ENSDARG00000078324	10.0046	-5.78123	1.84797	-3.12842	0.0017575	0.0135277	si:ch211-263k4.2	796720
ENSDARG00000100952	784.844	-5.79103	0.445804	-12.9901	1.39273e-38	1.23452e-35	wu:fj16a03	335475
ENSDARG00000089564	25.4706	-5.80482	2.02462	-2.86712	0.00414226	0.0265066	si:dkey-91m3.1	100537791
ENSDARG00000089578	24.453	-5.82277	1.74744	-3.33218	0.000861675	0.0077066	xrra1	100536325
ENSDARG00000094537	10.1975	-5.83151	2.20793	-2.64117	0.00826211	0.0449296	si:ch211-137i24.12	100004856
ENSDARG00000015559	68.1859	-5.83813	1.2466	-4.68325	2.82368e-06	5.92545e-05	fstl1a	325423
ENSDARG00000101679	20.3318	-5.88005	1.79914	-3.26826	0.00108212	0.00929086	cfap52	553666
ENSDARG00000075714	15.7711	-5.88165	1.71453	-3.43047	0.000602541	0.00575751	si:dkey-27p23.3	566423
ENSDARG00000090429	49.0743	-5.91199	0.861415	-6.86311	6.73758e-12	4.73983e-10	ccdc178	794803
ENSDARG00000092199	56.1699	-5.93218	1.30747	-4.53715	5.70206e-06	0.000110549	LOC100535981	100535981
ENSDARG00000088711	11.3052	-5.93228	2.15125	-2.75759	0.00582289	0.0343362	lgals1l1	326706
ENSDARG00000101503	22.5137	-5.93771	1.27064	-4.67301	2.96814e-06	6.19925e-05	NA	NA
ENSDARG00000070781	11.0909	-5.95219	1.52774	-3.89608	9.77632e-05	0.00124866	gjd2b	378444
ENSDARG00000078979	45.5356	-5.95337	1.17571	-5.06366	4.11275e-07	1.10605e-05	arhgef40	100151026
ENSDARG00000037618	1078.47	-5.9736	1.21876	-4.90139	9.51612e-07	2.28932e-05	ddit4	378866
ENSDARG00000091481	50.871	-5.98715	1.90542	-3.14216	0.00167705	0.0130627	foxc1a	100148408
ENSDARG00000030095	35.3202	-6.01469	1.74133	-3.45409	0.000552155	0.00535716	ccdc78	100150366
ENSDARG00000037337	7.07827	-6.04326	2.08372	-2.90023	0.00372893	0.0244404	cnrip1b	556881
ENSDARG00000079283	218.127	-6.07703	0.857233	-7.08913	1.34961e-12	1.07195e-10	si:ch211-247j9.1	570019
ENSDARG00000028899	49.2201	-6.09104	1.95656	-3.11313	0.00185113	0.014056	tekt4	559407
ENSDARG00000092556	43.9756	-6.098	1.06416	-5.73031	1.00246e-08	3.94575e-07	si:ch211-214j8.12	100000539
ENSDARG00000077928	169.346	-6.10599	0.918073	-6.65087	2.91364e-11	1.8824e-09	ccdc173	559457
ENSDARG00000054199	48.8375	-6.11576	1.43043	-4.27546	1.90741e-05	0.000314262	mthfd2l	327496
ENSDARG00000092137	31.3754	-6.13592	1.21309	-5.05808	4.2349e-07	1.13203e-05	si:dkey-4i23.5	103910067
ENSDARG00000062579	17.9186	-6.13943	1.592	-3.85643	0.000115055	0.00143803	kremen1	100141352
ENSDARG00000036066	7.71444	-6.15018	2.14274	-2.87024	0.00410157	0.0262918	si:dkey-78a14.4	794381
ENSDARG00000054060	52.117	-6.15087	1.46477	-4.19921	2.67844e-05	0.000416814	pof1b	564098
ENSDARG00000019713	235.625	-6.16689	0.783964	-7.86629	3.65305e-15	4.16591e-13	oatx	555218
ENSDARG00000104478	26.0928	-6.16755	1.96966	-3.13128	0.00174049	0.0134481	cap2	393809
ENSDARG00000093591	7.79284	-6.17186	1.75072	-3.52533	0.000422951	0.00427192	NA	NA
ENSDARG00000003381	13.2036	-6.20643	1.50844	-4.11448	3.88053e-05	0.00057252	si:ch211-266g18.6	565707
ENSDARG00000042759	20.0054	-6.20943	1.16062	-5.35007	8.79197e-08	2.8114e-06	cnstb	566273
ENSDARG00000035809	310.93	-6.21492	1.34842	-4.60905	4.04509e-06	8.14901e-05	col1a1b	325675
ENSDARG00000089217	8.09202	-6.23072	1.96786	-3.16624	0.00154421	0.0122476	ubap1la	100004590
ENSDARG00000104629	193.632	-6.24386	1.01002	-6.18194	6.33169e-10	3.26303e-08	LOC103911912	103911912
ENSDARG00000061398	13.9206	-6.25246	2.14024	-2.92138	0.00348486	0.0231281	epb41l4b	100332627
ENSDARG00000023759	20.0473	-6.25508	1.5251	-4.10141	4.10635e-05	0.000599847	zgc:73226	402792
ENSDARG00000091847	208.712	-6.2589	0.600178	-10.4284	1.83964e-25	5.82378e-23	si:ch211-181d7.1	100149909
ENSDARG00000092501	8.47219	-6.2688	2.01109	-3.11711	0.00182635	0.0139318	NA	NA
ENSDARG00000061011	8.62012	-6.28884	2.0274	-3.10192	0.00192268	0.014431	hlfb	557886
ENSDARG00000097869	14.4884	-6.29135	1.83864	-3.42174	0.000622223	0.00591525	NA	NA
ENSDARG00000040266	70.0821	-6.29251	1.15735	-5.43701	5.41822e-08	1.82896e-06	sox19b	64812
ENSDARG00000060035	14.18	-6.30211	2.12935	-2.95964	0.00307997	0.0210537	rnf32	768120
ENSDARG00000069194	92.9854	-6.30667	1.31457	-4.79751	1.60649e-06	3.63635e-05	mycbpap	100006494
ENSDARG00000087196	35.3529	-6.32401	1.24233	-5.09043	3.5725e-07	9.72562e-06	fibinb	550571
ENSDARG00000098397	98.1714	-6.32425	0.840827	-7.52147	5.41638e-14	5.35834e-12	NA	NA
ENSDARG00000026473	14.4638	-6.34119	1.85267	-3.42273	0.000619947	0.00590121	six1b	404627
ENSDARG00000082930	5.27869	-6.35616	2.3991	-2.64939	0.00806377	0.0440674	NA	NA
ENSDARG00000026052	43.8132	-6.35761	1.10681	-5.74407	9.24269e-09	3.65746e-07	ccdc3a	560952
ENSDARG00000029859	8.9447	-6.36936	1.74605	-3.64787	0.000264419	0.00287513	si:ch211-241d21.5	100000984
ENSDARG00000093753	60.7832	-6.37897	1.30182	-4.90006	9.58089e-07	2.30024e-05	NA	NA
ENSDARG00000105137	14.4544	-6.38672	1.7959	-3.55627	0.000376153	0.00386084	zgc:173705	103908622
ENSDARG00000005085	15884.5	-6.41045	0.250989	-25.5408	6.9564e-144	7.70769e-140	ggctb	406278
ENSDARG00000092726	53.3127	-6.42913	0.809376	-7.94331	1.96849e-15	2.34526e-13	si:dkey-184p9.7	103909428
ENSDARG00000002589	15.5893	-6.43	1.76301	-3.64717	0.000265144	0.0028816	mylpfb	447930
ENSDARG00000053906	9.62536	-6.45622	2.08264	-3.10002	0.00193508	0.0145114	angpt2b	114408
ENSDARG00000070604	9.79856	-6.47469	1.86206	-3.47716	0.000506764	0.00496897	zgc:162509	553299
ENSDARG00000028469	9.70505	-6.4784	1.74107	-3.72093	0.000198488	0.00226144	rps6ka2	571285
ENSDARG00000101199	3509.23	-6.4801	0.299965	-21.6028	1.68913e-103	7.48623e-100	rbp4	30077
ENSDARG00000013422	16.0235	-6.48197	1.64538	-3.9395	8.16526e-05	0.00107768	slc8a1a	553489
ENSDARG00000079546	9.65483	-6.4891	1.63648	-3.96528	7.33099e-05	0.000981007	NA	NA
ENSDARG00000077035	32.1585	-6.49295	1.53559	-4.2283	2.35461e-05	0.000374037	NA	NA
ENSDARG00000092872	15.6916	-6.49463	1.73807	-3.7367	0.000186453	0.00215873	upk3b	798916
ENSDARG00000103634	16.3742	-6.51524	1.6814	-3.8749	0.00010667	0.00134613	si:ch73-329n5.6	101883339
ENSDARG00000070972	66.5301	-6.53676	1.11983	-5.83729	5.30551e-09	2.18127e-07	si:ch211-81a5.8	560648
ENSDARG00000038612	10.2285	-6.55266	2.48489	-2.637	0.00836434	0.0453299	pih1d3	432386
ENSDARG00000100716	10.3054	-6.56513	2.47751	-2.64989	0.00805184	0.044013	NA	NA
ENSDARG00000090870	10.3288	-6.57761	2.51171	-2.61878	0.00882458	0.0472428	si:ch1073-263o8.2	327151
ENSDARG00000061480	6.19981	-6.58255	2.11972	-3.10539	0.00190029	0.0143233	si:ch211-132b12.1	100034467
ENSDARG00000036272	10.6129	-6.61397	2.46993	-2.67779	0.00741089	0.0414582	gcgrb	565237
ENSDARG00000054318	10.7577	-6.62042	2.07539	-3.18997	0.0014229	0.0114618	stk33	565828
ENSDARG00000083229	6.34561	-6.62321	2.256	-2.93582	0.00332664	0.0222849	NA	NA
ENSDARG00000101645	62.4381	-6.63296	1.87178	-3.54367	0.000394598	0.00402962	NA	NA
ENSDARG00000029830	10.8982	-6.63908	2.54415	-2.60955	0.00906611	0.0482112	myf6	404208
ENSDARG00000070735	54.1663	-6.64828	1.3391	-4.96476	6.87877e-07	1.73864e-05	rnd2	751645
ENSDARG00000099953	26.8259	-6.65052	1.32994	-5.00062	5.71452e-07	1.47681e-05	si:dkey-202l22.3	100002553
ENSDARG00000062854	26.8232	-6.66268	1.24335	-5.35867	8.38372e-08	2.70034e-06	sdk1b	555553
ENSDARG00000077583	11.0033	-6.66681	2.46454	-2.70509	0.00682864	0.0388164	b4gat1	101669768
ENSDARG00000060235	17.9892	-6.67208	2.09324	-3.18743	0.00143541	0.0115249	mst1ra	100002448
ENSDARG00000002406	6.68565	-6.67218	2.4835	-2.6866	0.00721836	0.0406503	zmynd10	393368
ENSDARG00000096990	6.74284	-6.69914	2.50835	-2.67073	0.00756865	0.0420774	NA	NA
ENSDARG00000033610	11.4186	-6.70701	2.51693	-2.66476	0.00770438	0.0425885	morn5	554117
ENSDARG00000016479	11.3287	-6.7085	2.45035	-2.73778	0.00618563	0.036053	ugt5a1	641479
ENSDARG00000087198	11.186	-6.71011	1.86931	-3.58963	0.000331148	0.0034615	cthrc1a	445308
ENSDARG00000075614	64.4704	-6.71703	1.07619	-6.24149	4.3342e-10	2.33121e-08	apoc4	570390
ENSDARG00000036086	11.4412	-6.72341	2.44324	-2.75184	0.00592618	0.0348433	itga11a	541475
ENSDARG00000103576	11.6208	-6.72515	2.25519	-2.98208	0.00286296	0.0198508	ephb3b	555957
ENSDARG00000054288	11.5892	-6.72997	2.47688	-2.71712	0.00658527	0.037786	zgc:63972	572862
ENSDARG00000056652	202.295	-6.74529	1.02482	-6.58192	4.6441e-11	2.89896e-09	slc22a7b.1	393320
ENSDARG00000076510	27.39	-6.74707	1.52714	-4.41812	9.95642e-06	0.000180848	fgf22	100005852
ENSDARG00000008886	29.9282	-6.76486	1.84606	-3.66448	0.000247838	0.00271886	msx1b	30511
ENSDARG00000070497	20.1732	-6.78018	2.0012	-3.38805	0.000703908	0.00651661	bicc1b	571411
ENSDARG00000082395	7.16643	-6.78224	2.17746	-3.11476	0.00184097	0.0140144	NA	NA
ENSDARG00000097436	28.378	-6.79194	1.9805	-3.42941	0.00060489	0.00577525	NA	NA
ENSDARG00000090623	160.505	-6.79652	0.922311	-7.36901	1.71895e-13	1.56115e-11	si:dkeyp-106c3.1	558820
ENSDARG00000078550	12.1482	-6.80215	1.8935	-3.59236	0.000327698	0.00343347	zgc:194839	100005569
ENSDARG00000097592	30.2082	-6.81353	1.09515	-6.22158	4.92187e-10	2.6093e-08	si:dkey-40c23.1	100537876
ENSDARG00000026348	12.2402	-6.81578	2.02666	-3.36306	0.00077085	0.00704123	csad	492476
ENSDARG00000093741	7.38167	-6.81584	2.27203	-2.99989	0.00270073	0.0189153	NA	NA
ENSDARG00000016022	140.172	-6.82254	0.605733	-11.2633	1.9921e-29	9.19684e-27	zic5	403041
ENSDARG00000058200	7.30849	-6.82285	2.28564	-2.9851	0.0028349	0.0196994	plcxd2	559936
ENSDARG00000103843	12.4834	-6.83543	1.95323	-3.49956	0.000466027	0.00462686	spag8	571789
ENSDARG00000057706	64.1084	-6.84191	1.0779	-6.34745	2.18918e-10	1.24072e-08	si:ch211-137i24.10	565274
ENSDARG00000091388	20.9891	-6.85961	2.36986	-2.89451	0.00379745	0.0248162	NA	NA
ENSDARG00000078551	31.6345	-6.86224	1.15597	-5.93635	2.91443e-09	1.27636e-07	zgc:171242	100126807
ENSDARG00000096949	21.252	-6.86978	1.7011	-4.03844	5.38089e-05	0.000755643	si:dkey-197j19.5	101883682
ENSDARG00000102593	72.1162	-6.86984	0.827981	-8.2971	1.06686e-16	1.46842e-14	si:ch211-214b16.2	799802
ENSDARG00000099371	156.253	-6.86991	0.723249	-9.49868	2.12569e-21	5.06508e-19	cygb1	246090
ENSDARG00000088813	12.7013	-6.87883	2.42699	-2.8343	0.00459256	0.0286841	ppp1r3ab	100001260
ENSDARG00000011821	12.7372	-6.88217	2.03529	-3.38142	0.000721111	0.00664994	plod2	100036767
ENSDARG00000093008	20.9949	-6.88689	2.11226	-3.26044	0.00111238	0.00949553	adgrf3b	565465
ENSDARG00000070486	12.7044	-6.88985	1.79955	-3.82864	0.000128851	0.00158895	rbp7b	569308
ENSDARG00000078176	12.842	-6.90442	2.23532	-3.08878	0.00200979	0.0149704	phyhip	100002455
ENSDARG00000103796	7.75044	-6.90521	2.46962	-2.79606	0.0051729	0.0312981	NA	NA
ENSDARG00000057039	13.0208	-6.91063	2.39818	-2.88161	0.00395648	0.0255666	NA	NA
ENSDARG00000096350	126.179	-6.91089	1.6205	-4.26467	2.00202e-05	0.000327657	NA	NA
ENSDARG00000100442	7.83957	-6.9246	2.39265	-2.89411	0.00380234	0.0248342	cfh	553297
ENSDARG00000003290	21.3543	-6.93171	1.74157	-3.98015	6.88723e-05	0.000927224	dab1b	678641
ENSDARG00000061259	54.2854	-6.94117	1.73342	-4.00433	6.21943e-05	0.000854449	sost	100000500
ENSDARG00000036863	72.8616	-6.94135	1.17682	-5.89837	3.67102e-09	1.55544e-07	si:ch211-94l19.4	559562
ENSDARG00000091917	7.97764	-6.9496	1.98255	-3.50539	0.000455946	0.00454102	NA	NA
ENSDARG00000098472	7.94332	-6.94994	2.21011	-3.14462	0.00166304	0.012981	LOC101885606	101885606
ENSDARG00000103982	22.1917	-6.96205	1.95031	-3.56971	0.000357379	0.00369726	si:ch211-193l2.6	561947
ENSDARG00000093689	56.4596	-6.97384	0.878514	-7.93823	2.05092e-15	2.4304e-13	NA	NA
ENSDARG00000054324	13.6836	-6.97468	2.4251	-2.87604	0.00402701	0.0259002	rerglb	566719
ENSDARG00000074815	45.4329	-6.99672	1.25174	-5.58957	2.27629e-08	8.28285e-07	mxra5a	100151112
ENSDARG00000101802	404.692	-7.02957	0.432126	-16.2674	1.68109e-59	2.66092e-56	LOC100151468	100151468
ENSDARG00000099128	23.6925	-7.04712	1.42368	-4.94995	7.42324e-07	1.85665e-05	bcl2l16	100359374
ENSDARG00000098027	8.53745	-7.04851	1.99291	-3.5368	0.000405009	0.0041132	NA	NA
ENSDARG00000055558	8.58772	-7.05878	2.38498	-2.95969	0.00307952	0.0210537	pimr63	108181519
ENSDARG00000061682	36.6128	-7.06426	1.96097	-3.60244	0.000315247	0.00332186	bicc1a	568201
ENSDARG00000094112	175.012	-7.09126	0.890819	-7.96038	1.71511e-15	2.08235e-13	slc22a21	799908
ENSDARG00000100560	48.5981	-7.09166	1.34069	-5.28955	1.22616e-07	3.7847e-06	zfpm2b	568464
ENSDARG00000005943	14.6972	-7.09661	1.74117	-4.07578	4.586e-05	0.000658179	htra4	100334257
ENSDARG00000073870	209.299	-7.09696	1.28686	-5.51493	3.48923e-08	1.22538e-06	gdpd2	563198
ENSDARG00000093572	452.824	-7.10513	1.12366	-6.32319	2.5622e-10	1.43743e-08	lamc3	558958
ENSDARG00000101541	37.7975	-7.14316	1.19912	-5.95699	2.56919e-09	1.14785e-07	NA	NA
ENSDARG00000068365	9.3125	-7.14534	2.45358	-2.91221	0.00358884	0.0236834	lmx1bb	554360
ENSDARG00000104387	15.3296	-7.14711	1.77071	-4.0363	5.43017e-05	0.000760636	slc4a5	100006379
ENSDARG00000105223	24.6276	-7.15008	1.88123	-3.80076	0.000144254	0.00174777	pmp22a	334817
ENSDARG00000102668	15.5543	-7.16105	2.72016	-2.63258	0.00847386	0.0456999	slc16a5b	794371
ENSDARG00000025325	9.4434	-7.16886	2.18555	-3.28012	0.00103764	0.00897504	ccsapa	101883094
ENSDARG00000096767	9.4434	-7.16886	2.18555	-3.28012	0.00103764	0.00897504	NA	NA
ENSDARG00000057143	15.7733	-7.19043	1.98881	-3.61544	0.000299835	0.00319132	nradd	572204
ENSDARG00000018542	15.7535	-7.19324	2.36263	-3.0446	0.00232993	0.0168237	hapln4	559818
ENSDARG00000076945	9.66184	-7.20959	2.21884	-3.24927	0.00115704	0.00976015	NA	NA
ENSDARG00000069726	16.1742	-7.22235	2.34108	-3.08505	0.00203516	0.0151137	glis3	571000
ENSDARG00000086355	16.1856	-7.2239	2.34468	-3.08097	0.00206327	0.0153019	NA	NA
ENSDARG00000053493	121.456	-7.24135	1.00002	-7.24118	4.44791e-13	3.82037e-11	aldh1a2	116713
ENSDARG00000018077	81.5539	-7.2444	0.824149	-8.79016	1.4935e-18	2.50727e-16	rbp1	791484
ENSDARG00000001879	16.4934	-7.24741	2.63818	-2.74713	0.00601198	0.0352545	nav2b	557290
ENSDARG00000095082	9.99283	-7.25061	2.36539	-3.06529	0.00217457	0.0159882	si:ch211-194p6.12	564958
ENSDARG00000053961	26.7283	-7.25233	2.05871	-3.52276	0.000427082	0.00430383	slc2a11a	560358
ENSDARG00000101777	40.7996	-7.28359	1.36272	-5.3449	9.04693e-08	2.8681e-06	pdlim5a	436927
ENSDARG00000090629	10.1272	-7.28949	2.38887	-3.05144	0.00227747	0.0165309	tmtops3b	102031126
ENSDARG00000010312	10199.6	-7.29013	0.333747	-21.8433	9.00729e-106	4.99004e-102	cp	84702
ENSDARG00000069435	27.2311	-7.29236	1.98934	-3.66572	0.000246644	0.00271112	cfap58	561732
ENSDARG00000088143	42.7412	-7.33428	1.28333	-5.71504	1.0968e-08	4.27906e-07	sema4gb	100534852
ENSDARG00000042978	327.099	-7.33554	0.940957	-7.79583	6.39872e-15	6.98501e-13	cyp2p6	393108
ENSDARG00000013526	29.4851	-7.34059	2.05726	-3.56813	0.000359536	0.00371437	svep1	567357
ENSDARG00000103519	99.633	-7.34212	1.8275	-4.01757	5.88012e-05	0.000812348	adamts1	565145
ENSDARG00000032005	58.0527	-7.34245	1.00818	-7.28288	3.26768e-13	2.86213e-11	ccdc65	368824
ENSDARG00000087191	43.6372	-7.34395	1.66327	-4.41537	1.00838e-05	0.000182563	wdr93	100149569
ENSDARG00000055185	17.5761	-7.35176	2.34103	-3.1404	0.00168719	0.0131165	tm4sf5	436645
ENSDARG00000007430	29.1625	-7.36552	1.54848	-4.75662	1.9686e-06	4.32351e-05	prdm12b	492816
ENSDARG00000061611	10.658	-7.36804	1.97995	-3.72132	0.000198185	0.00226031	si:dkey-85k7.11	556323
ENSDARG00000014395	10.8626	-7.37054	2.68342	-2.74669	0.00601995	0.0352916	selenoo2	558542
ENSDARG00000040649	10.7503	-7.37461	2.22053	-3.3211	0.000896619	0.00796355	prickle1a	368249
ENSDARG00000104855	10.7223	-7.37537	2.79644	-2.63741	0.00835407	0.0453185	NA	NA
ENSDARG00000091499	74.2802	-7.3799	1.17005	-6.30732	2.83917e-10	1.5729e-08	zmp:0000001020	100331680
ENSDARG00000095407	10.9602	-7.40688	2.79278	-2.65215	0.00799816	0.0438421	si:dkey-9i23.8	100001560
ENSDARG00000101807	10.9538	-7.40779	2.06367	-3.58962	0.000331154	0.0034615	NA	NA
ENSDARG00000055128	44.3155	-7.43326	1.70464	-4.36061	1.29699e-05	0.000224192	armc4	799229
ENSDARG00000098581	18.7927	-7.45087	2.01464	-3.69835	0.000217003	0.0024336	NA	NA
ENSDARG00000096081	18.9429	-7.45556	2.29186	-3.25305	0.00114172	0.0096769	si:ch211-103e16.5	100149369
ENSDARG00000013409	11.5661	-7.47157	2.85633	-2.61579	0.00890208	0.0475464	bmp2a	30631
ENSDARG00000037390	32.0063	-7.47948	1.74184	-4.29401	1.75471e-05	0.000292746	gsg1l	664746
ENSDARG00000043004	11.6608	-7.48065	2.88368	-2.59414	0.00948291	0.0498319	si:dkeyp-117h8.4	572032
ENSDARG00000059658	19.3063	-7.48814	1.9167	-3.90678	9.35351e-05	0.0012077	NA	NA
ENSDARG00000103498	174843	-7.50537	0.270956	-27.6996	7.06297e-169	1.56515e-164	epd	30199
ENSDARG00000088332	19.6365	-7.50734	1.77977	-4.21816	2.46303e-05	0.000388199	alx4a	100006399
ENSDARG00000034307	19.6324	-7.51348	1.91608	-3.92128	8.8079e-05	0.0011522	chrne	445315
ENSDARG00000087107	20.0791	-7.53627	1.86762	-4.03522	5.45515e-05	0.000762689	si:ch73-222h13.1	100322372
ENSDARG00000091503	149.697	-7.54341	1.39946	-5.39022	7.03719e-08	2.32405e-06	fads6	100538024
ENSDARG00000010124	12.1575	-7.55062	2.85161	-2.64784	0.00810081	0.0442181	sp5l	324261
ENSDARG00000034007	34.042	-7.55677	1.79263	-4.21546	2.49274e-05	0.000391766	prom1b	378834
ENSDARG00000079730	12.6191	-7.59728	2.81245	-2.7013	0.00690683	0.0391798	fuz	797090
ENSDARG00000063309	12.7375	-7.60791	2.85143	-2.6681	0.00762814	0.0422388	tjp2a	565446
ENSDARG00000069583	2222.4	-7.62039	1.06405	-7.16169	7.96897e-13	6.51633e-11	zgc:114181	619255
ENSDARG00000093173	12.8149	-7.62704	1.75368	-4.34917	1.36656e-05	0.000234781	NA	NA
ENSDARG00000002582	21.4865	-7.64355	2.31392	-3.30329	0.000955586	0.00840221	tbx15	246222
ENSDARG00000036558	180.724	-7.6456	0.891623	-8.57493	9.9148e-18	1.53645e-15	col18a1a	564123
ENSDARG00000075752	21.6011	-7.65192	1.9985	-3.82883	0.000128752	0.00158861	myo18aa	566880
ENSDARG00000068621	427.91	-7.65338	0.474457	-16.1308	1.54989e-58	2.2897e-55	si:ch211-181d7.3	100536895
ENSDARG00000077840	21.7768	-7.6538	2.27474	-3.36469	0.000766301	0.00700835	meis2b	30066
ENSDARG00000053476	13.2148	-7.67077	1.69026	-4.53821	5.67339e-06	0.00011009	lipca	393997
ENSDARG00000010785	54.7688	-7.67615	1.46838	-5.22762	1.7171e-07	5.05997e-06	thbs1b	561901
ENSDARG00000090315	36.2424	-7.69587	1.53175	-5.02423	5.05461e-07	1.32713e-05	prokr1b	798231
ENSDARG00000100892	37.2163	-7.70321	1.32693	-5.8053	6.42491e-09	2.61721e-07	cfap53	567344
ENSDARG00000036809	190.871	-7.718	0.981204	-7.86586	3.66585e-15	4.16591e-13	si:ch211-106j24.1	555478
ENSDARG00000079190	13.7611	-7.71855	2.87507	-2.68465	0.00726063	0.0407847	sycp2l	100149910
ENSDARG00000099042	13.8444	-7.72323	2.62553	-2.94159	0.0032653	0.0219869	cfap157	794225
ENSDARG00000056896	36.6247	-7.73572	2.2004	-3.51559	0.000438777	0.00439968	ttc12	563791
ENSDARG00000077021	13.8499	-7.73761	2.23577	-3.46082	0.000538523	0.00524096	calhm1	100005176
ENSDARG00000017982	549.74	-7.74102	0.650519	-11.8997	1.18707e-32	7.30707e-30	cyp39a1	564475
ENSDARG00000097786	13.9992	-7.74216	2.0081	-3.85545	0.000115515	0.00144296	NA	NA
ENSDARG00000006981	14.525	-7.7958	2.11469	-3.6865	0.000227361	0.00252928	ccdc113	450041
ENSDARG00000075700	14.6694	-7.80379	1.93187	-4.0395	5.35649e-05	0.000752694	zswim2	561301
ENSDARG00000030449	14.6963	-7.81	2.61249	-2.98949	0.00279444	0.0194609	crabp2b	503502
ENSDARG00000052556	14.5949	-7.81441	2.76496	-2.82623	0.00471	0.0291821	fgfrl1b	497135
ENSDARG00000089078	14.7394	-7.82709	1.93302	-4.04916	5.14025e-05	0.000725991	NA	NA
ENSDARG00000078522	367.128	-7.82819	1.1244	-6.96212	3.35184e-12	2.48417e-10	si:ch211-80h18.1	555593
ENSDARG00000039304	14.8437	-7.82942	2.77687	-2.81952	0.00480962	0.0296224	six1a	494168
ENSDARG00000090696	14.9645	-7.85001	2.2423	-3.50087	0.000463738	0.00461034	tmc3	101882109
ENSDARG00000042285	25.0903	-7.85485	1.97294	-3.98129	6.85425e-05	0.000923906	atp8b3	566530
ENSDARG00000018611	15.3056	-7.86826	2.2716	-3.46374	0.000532712	0.00519582	lbx1b	793810
ENSDARG00000007186	15.3237	-7.87112	2.12222	-3.70892	0.000208148	0.00235576	ppp1r8a	566830
ENSDARG00000075641	41.1699	-7.88134	1.85748	-4.24302	2.20536e-05	0.000354587	steap3	100320152
ENSDARG00000094286	25.5696	-7.90302	1.76173	-4.48594	7.25921e-06	0.000136906	NA	NA
ENSDARG00000075159	89.7324	-7.93845	1.6876	-4.70398	2.55142e-06	5.41565e-05	meltf	565942
ENSDARG00000079502	15.9662	-7.94039	2.20301	-3.60433	0.000312954	0.00330871	gal3st2	556126
ENSDARG00000012824	16.2227	-7.94827	1.81059	-4.38987	1.13419e-05	0.000201391	itga3b	100331874
ENSDARG00000098620	16.0425	-7.95106	2.75261	-2.88855	0.00387016	0.0251873	NA	NA
ENSDARG00000096950	26.4404	-7.95172	1.48671	-5.34852	8.86756e-08	2.83149e-06	si:ch211-116o3.6	101886499
ENSDARG00000023302	16.0684	-7.95591	2.24932	-3.53703	0.000404653	0.0041132	NA	NA
ENSDARG00000068719	16.2754	-7.96333	2.71761	-2.93027	0.00338668	0.0225983	gmnc	100148564
ENSDARG00000075549	67.5141	-7.97485	1.16403	-6.85108	7.32951e-12	5.10761e-10	cdh5	445471
ENSDARG00000020031	86.9524	-7.99164	1.89413	-4.21915	2.45224e-05	0.000386897	cldn11a	436897
ENSDARG00000009215	16.5073	-7.99399	2.84015	-2.81463	0.00488328	0.0299263	zgc:112437	550468
ENSDARG00000017615	16.5574	-7.99943	2.29214	-3.48994	0.00048312	0.00477518	tlx3b	266965
ENSDARG00000055798	16.7902	-8.00643	2.88692	-2.77335	0.00554826	0.0330243	heyl	335134
ENSDARG00000014059	16.8379	-8.00775	2.22041	-3.60642	0.000310447	0.00328377	cldn5b	450023
ENSDARG00000016897	16.742	-8.0201	1.77194	-4.52618	6.00598e-06	0.000116238	fbxo15	560664
ENSDARG00000077938	16.9084	-8.02012	2.6759	-2.99716	0.00272503	0.0190494	cd248b	100002565
ENSDARG00000012539	16.7418	-8.02052	1.95116	-4.11064	3.94572e-05	0.000580977	dnase1	436947
ENSDARG00000086489	17.0251	-8.04146	1.6789	-4.78972	1.67014e-06	3.76109e-05	NA	NA
ENSDARG00000097207	28.2769	-8.04603	1.35124	-5.95456	2.60776e-09	1.1604e-07	NA	NA
ENSDARG00000070597	17.317	-8.04946	2.19605	-3.66543	0.000246924	0.00271286	prelp	100144408
ENSDARG00000063621	28.8974	-8.07916	1.48557	-5.43842	5.37543e-08	1.81862e-06	aadac	100148912
ENSDARG00000051858	17.9864	-8.10012	2.10311	-3.85149	0.000117401	0.0014624	ccdc33	553442
ENSDARG00000103398	17.7491	-8.10112	2.2962	-3.52806	0.000418617	0.00423394	fabp1b.2	100330224
ENSDARG00000052846	323.085	-8.10956	1.2063	-6.72265	1.78449e-11	1.19109e-09	fsta	100004116
ENSDARG00000057206	29.8115	-8.12476	1.54748	-5.2503	1.51849e-07	4.54725e-06	nmt1b	562651
ENSDARG00000005648	18.6625	-8.15523	1.64772	-4.94941	7.44373e-07	1.85758e-05	olfml2a	100002223
ENSDARG00000054343	18.9975	-8.18781	2.04155	-4.01059	6.05673e-05	0.000833647	slc7a8b	100007990
ENSDARG00000009743	19.1172	-8.18825	1.98483	-4.12541	3.70082e-05	0.000548196	efhc1	393942
ENSDARG00000006811	31.7118	-8.20057	1.82298	-4.49843	6.84567e-06	0.00013014	sult1st6	436872
ENSDARG00000068516	31.7847	-8.20311	1.28601	-6.37875	1.78538e-10	1.03032e-08	hapln1b	569074
ENSDARG00000044803	31.9729	-8.20681	1.83714	-4.46717	7.92629e-06	0.000147726	dhrs3b	450050
ENSDARG00000092784	52.0948	-8.21839	1.3307	-6.17599	6.57503e-10	3.36496e-08	NA	NA
ENSDARG00000077688	19.387	-8.22249	2.61957	-3.13887	0.00169602	0.0131734	cpo	100005630
ENSDARG00000090980	615.096	-8.22734	0.845589	-9.72971	2.25231e-22	5.73692e-20	apof	793418
ENSDARG00000101848	19.5589	-8.22889	2.64889	-3.10654	0.00189292	0.0142872	dydc2	100000753
ENSDARG00000069332	32.496	-8.23341	1.44863	-5.68359	1.31897e-08	5.03938e-07	tmem72	562321
ENSDARG00000096603	32.3716	-8.23863	2.24552	-3.66891	0.000243583	0.00268153	bmb	559540
ENSDARG00000076644	32.6856	-8.2543	1.66474	-4.9583	7.11124e-07	1.78635e-05	kcnv2a	567267
ENSDARG00000059043	19.7962	-8.2573	1.72651	-4.78265	1.73e-06	3.86459e-05	ntf3	386825
ENSDARG00000043806	20.1205	-8.27717	2.62139	-3.15755	0.00159103	0.0125532	postna	378983
ENSDARG00000070598	33.4913	-8.28727	2.24195	-3.69646	0.000218626	0.00244932	eno4	558487
ENSDARG00000005780	34.3551	-8.31326	1.9415	-4.28188	1.85318e-05	0.000306466	npy8br	30713
ENSDARG00000006292	20.7423	-8.31563	2.12303	-3.91686	8.97087e-05	0.00116663	maats1	793563
ENSDARG00000069946	108.787	-8.32483	1.40826	-5.91145	3.39114e-09	1.45073e-07	itga6b	541320
ENSDARG00000061977	21.0023	-8.33452	2.57922	-3.23141	0.0012318	0.0102196	ppfibp2a	100317962
ENSDARG00000055901	487.228	-8.33726	0.793338	-10.5091	7.84457e-26	2.59456e-23	steap4	550429
ENSDARG00000045638	172.883	-8.34203	0.866602	-9.62614	6.2017e-22	1.54415e-19	slc13a1	387592
ENSDARG00000038205	35.3856	-8.351	1.51694	-5.50517	3.68814e-08	1.28505e-06	her2	30300
ENSDARG00000068710	167.191	-8.37153	1.66737	-5.02079	5.14603e-07	1.34954e-05	nid1a	562690
ENSDARG00000088157	117.619	-8.40416	0.968165	-8.6805	3.94028e-18	6.42034e-16	smoc2	266988
ENSDARG00000086158	22.1913	-8.41588	2.55601	-3.29258	0.00099271	0.00865407	ccbe1	555629
ENSDARG00000042845	36.7899	-8.42282	1.43011	-5.88961	3.87104e-09	1.62466e-07	oxt	352920
ENSDARG00000042815	22.6446	-8.45173	2.39681	-3.52625	0.000421497	0.00426112	alkal2b	100329254
ENSDARG00000103484	37.6404	-8.46192	1.45861	-5.80136	6.57797e-09	2.66486e-07	si:ch211-215k15.5	797003
ENSDARG00000055523	188.147	-8.48194	0.733787	-11.5591	6.63788e-31	3.50227e-28	slc22a6l	404609
ENSDARG00000088753	23.2587	-8.48325	2.55213	-3.32398	0.000887413	0.00790175	si:ch211-57h10.1	558475
ENSDARG00000057678	131.698	-8.52376	1.0536	-8.09016	5.95853e-16	7.58857e-14	sfrp1b	798564
ENSDARG00000071640	23.9005	-8.52538	2.57745	-3.30768	0.000940717	0.00829538	drd1a	792634
ENSDARG00000017425	23.996	-8.52607	2.55219	-3.34069	0.000835702	0.00751284	crocc2	101885282
ENSDARG00000077862	39.5241	-8.52737	1.84279	-4.62741	3.7026e-06	7.55522e-05	si:dkey-169i5.4	796658
ENSDARG00000009194	40.3198	-8.54003	1.35307	-6.31161	2.76152e-10	1.53757e-08	col16a1	100535782
ENSDARG00000053853	130.975	-8.54491	0.910999	-9.37971	6.61542e-21	1.48078e-18	slc13a2	406537
ENSDARG00000079166	238.976	-8.57209	1.2306	-6.96577	3.26623e-12	2.44526e-10	ace	565980
ENSDARG00000061852	24.9956	-8.58658	2.51337	-3.41637	0.000634631	0.00599719	olfml3a	568106
ENSDARG00000070081	41.6847	-8.59894	1.87407	-4.58838	4.46707e-06	8.88603e-05	rspo3	100007702
ENSDARG00000006863	42.2171	-8.61793	1.87431	-4.59792	4.26721e-06	8.56535e-05	si:ch1073-349o24.2	100333283
ENSDARG00000044776	42.5781	-8.63591	1.22654	-7.04084	1.91078e-12	1.48571e-10	clic3	84040
ENSDARG00000069989	26.1671	-8.65164	2.50547	-3.4531	0.00055419	0.00537455	bnc2	559327
ENSDARG00000056502	44.7294	-8.69287	1.52355	-5.70568	1.15877e-08	4.4971e-07	si:ch73-334d15.4	796217
ENSDARG00000099361	27.0954	-8.71419	1.43424	-6.07584	1.23341e-09	6.0071e-08	si:dkey-30e9.6	564083
ENSDARG00000098365	27.9601	-8.74538	2.07555	-4.21353	2.51416e-05	0.000394573	lrrc74b	100005101
ENSDARG00000103595	28.1519	-8.76435	1.99658	-4.38967	1.13522e-05	0.000201413	sfxn5a	562654
ENSDARG00000069692	47.7655	-8.79863	2.12132	-4.14772	3.35803e-05	0.000502458	NA	NA
ENSDARG00000091086	122.515	-8.84499	1.0954	-8.07465	6.76721e-16	8.53582e-14	alx3	566955
ENSDARG00000074662	30.3975	-8.86694	2.05694	-4.31075	1.627e-05	0.000274386	cntf	100149185
ENSDARG00000087525	31.3293	-8.90419	1.46641	-6.07209	1.26254e-09	6.13549e-08	LOC564731	564731
ENSDARG00000041173	31.3673	-8.91427	2.44186	-3.65061	0.000261621	0.0028489	adra1bb	492486
ENSDARG00000086840	31.3673	-8.91884	2.09433	-4.25857	2.05741e-05	0.000335237	si:ch211-266k8.4	559362
ENSDARG00000103763	31.8707	-8.93972	2.07539	-4.30748	1.65123e-05	0.00027805	l3hypdh	565785
ENSDARG00000018616	33.4458	-8.99928	1.47628	-6.0959	1.08824e-09	5.34708e-08	agtr1a	794575
ENSDARG00000060102	56.3337	-9.03147	1.89564	-4.76435	1.89462e-06	4.17344e-05	kank1a	777729
ENSDARG00000061585	34.1024	-9.03941	1.49196	-6.05876	1.37172e-09	6.65148e-08	cyp4v7	562008
ENSDARG00000079997	34.439	-9.05323	1.88697	-4.79776	1.60448e-06	3.63551e-05	NA	NA
ENSDARG00000012066	732.341	-9.06882	1.78672	-5.07569	3.86088e-07	1.04465e-05	dcn	64698
ENSDARG00000006456	233.91	-9.0788	0.860689	-10.5483	5.17291e-26	1.79112e-23	pdgfrl	393284
ENSDARG00000040046	140.003	-9.13165	1.67807	-5.44175	5.27597e-08	1.79318e-06	snai2	494038
ENSDARG00000042866	37.2068	-9.16735	1.71211	-5.3544	8.58404e-08	2.74888e-06	cx35.4	550380
ENSDARG00000092730	37.9784	-9.19465	2.55115	-3.60412	0.000313218	0.00330992	si:dkey-22i16.3	555617
ENSDARG00000015964	37.8528	-9.19527	1.64685	-5.58355	2.35653e-08	8.54675e-07	zgc:153311	751666
ENSDARG00000003303	38.4874	-9.22044	1.52592	-6.04254	1.51706e-09	7.29244e-08	stc1	751747
ENSDARG00000042947	214.804	-9.24673	0.865235	-10.687	1.17147e-26	4.25572e-24	mstna	445816
ENSDARG00000005392	534.745	-9.24791	0.548341	-16.8653	8.10565e-64	1.49684e-60	slc5a5	561445
ENSDARG00000077139	111.782	-9.30168	1.2065	-7.70965	1.26159e-14	1.33128e-12	NA	NA
ENSDARG00000095793	41.3777	-9.31432	2.00746	-4.63985	3.48663e-06	7.18732e-05	si:dkey-85n7.8	100330915
ENSDARG00000102525	41.2318	-9.31865	1.42294	-6.54885	5.79817e-11	3.5202e-09	lck	414333
ENSDARG00000032862	42.5197	-9.3515	2.42612	-3.8545	0.000115964	0.00144694	ugt5g1	570913
ENSDARG00000092660	116.594	-9.35888	1.41194	-6.62837	3.39423e-11	2.15519e-09	cyp27c1	558396
ENSDARG00000073716	117.298	-9.37134	1.10658	-8.46873	2.48085e-17	3.66504e-15	cpxm1a	564830
ENSDARG00000095378	43.0935	-9.37498	1.93066	-4.85585	1.19872e-06	2.79456e-05	gdf10a	563003
ENSDARG00000043322	240.988	-9.40789	1.15706	-8.13083	4.26363e-16	5.59065e-14	gsx2	561076
ENSDARG00000093303	44.2054	-9.40923	2.35685	-3.99229	6.54378e-05	0.000891273	ifitm1	100003209
ENSDARG00000043466	47.2199	-9.50073	1.31415	-7.22959	4.84459e-13	4.14502e-11	kcnk3a	561866
ENSDARG00000073713	47.3427	-9.51366	1.97115	-4.82645	1.3899e-06	3.20187e-05	LOC559501	559501
ENSDARG00000037097	130.739	-9.53737	1.20497	-7.91501	2.47224e-15	2.89867e-13	slc7a2	494041
ENSDARG00000011257	49.092	-9.56158	2.32369	-4.11483	3.8746e-05	0.000572112	enpp2	100332039
ENSDARG00000091269	49.7483	-9.57562	1.52709	-6.27049	3.59911e-10	1.96444e-08	si:dkey-182g1.3	553357
ENSDARG00000059053	751.144	-9.59736	0.567196	-16.9207	3.16486e-64	6.37576e-61	slc13a4	100038771
ENSDARG00000069473	50.7788	-9.60767	2.00389	-4.79452	1.63065e-06	3.68728e-05	frem1a	100216326
ENSDARG00000039534	51.4095	-9.63455	1.62033	-5.94604	2.74712e-09	1.21509e-07	rrh	447916
[truncated: 19 more rows]

## Sheet: (a) padj<0.05_log2FC>1
Colonna1	baseMean	log2FoldChange	lfcSE	stat	pvalue	padj	symbol	entrez
ENSDARG00000087920	388.018	10.6558	1.17918	9.03659	1.61638e-19	3.1147e-17	nitr10a	794686
ENSDARG00000103653	181.627	10.5118	1.23043	8.54317	1.30586e-17	1.99337e-15	si:ch73-266m14.1	794617
ENSDARG00000104784	173.077	10.4424	1.2224	8.54251	1.31332e-17	1.99337e-15	NA	NA
ENSDARG00000038248	397.882	9.97233	1.04264	9.56447	1.1278e-21	2.77689e-19	ggact.2	447805
ENSDARG00000097901	118.257	9.89267	1.25376	7.89037	3.01283e-15	3.49551e-13	si:ch73-90p23.1	100004095
ENSDARG00000094181	87.9729	9.46596	1.39185	6.80101	1.03889e-11	7.06189e-10	shroom1	559364
ENSDARG00000086059	82.1684	9.36737	1.24854	7.50264	6.25448e-14	6.15997e-12	c14h4orf45	103908779
ENSDARG00000074749	135.892	9.14158	1.18498	7.71457	1.21393e-14	1.28711e-12	NA	NA
ENSDARG00000096115	65.9896	9.05084	1.31865	6.86374	6.70806e-12	4.7341e-10	taar20n	103911779
ENSDARG00000062967	55.588	8.80356	1.3412	6.56393	5.24095e-11	3.218e-09	kcng4a	561003
ENSDARG00000076158	54.5664	8.77693	1.28612	6.82435	8.83253e-12	6.07853e-10	zgc:165583	100073338
ENSDARG00000035560	53.7083	8.75397	1.35586	6.45641	1.07216e-10	6.33573e-09	capga	565410
ENSDARG00000059139	45.3497	8.51047	1.3306	6.39596	1.59544e-10	9.23109e-09	wfikkn2b	570642
ENSDARG00000102478	395.03	8.42919	0.64986	12.9708	1.79196e-38	1.5273e-35	NA	NA
ENSDARG00000104099	41.7035	8.38908	1.5686	5.34813	8.88687e-08	2.83357e-06	NA	NA
ENSDARG00000079703	512.999	8.26197	0.558766	14.7861	1.80102e-49	2.34768e-46	si:dkey-18p12.4	794946
ENSDARG00000053483	71.7093	8.22104	1.26302	6.50904	7.5634e-11	4.50551e-09	zgc:113054	541322
ENSDARG00000095482	35.3101	8.14936	1.38266	5.89396	3.77052e-09	1.58849e-07	si:dkey-26i13.3	797641
ENSDARG00000020265	34.3369	8.10859	2.38906	3.39405	0.000688674	0.00639607	angptl6	561927
ENSDARG00000102591	169.341	8.09932	0.9089	8.91113	5.05168e-19	8.88455e-17	btr30	393394
ENSDARG00000029232	167.188	8.06659	0.910683	8.85774	8.16536e-19	1.41363e-16	NA	NA
ENSDARG00000096168	63.8148	8.05084	1.21243	6.64027	3.13108e-11	2.00534e-09	LOC108191559	108191559
ENSDARG00000102940	31.8673	8.00117	1.48821	5.37636	7.60076e-08	2.4806e-06	NA	NA
ENSDARG00000095156	30.8321	7.95344	1.43462	5.54393	2.95757e-08	1.04863e-06	taar20w	103911778
ENSDARG00000096025	28.4265	7.83659	1.35238	5.79466	6.84605e-09	2.7684e-07	taar20c1	100001919
ENSDARG00000055514	28.1634	7.82201	1.37835	5.67489	1.38778e-08	5.24799e-07	icn2	100005083
ENSDARG00000069192	27.5227	7.78941	1.81756	4.28563	1.82221e-05	0.000302247	zgc:163030	566959
ENSDARG00000068974	91.0351	7.76975	1.05902	7.33672	2.18884e-13	1.95584e-11	lim2.1	573354
ENSDARG00000058960	26.7448	7.74772	1.44552	5.35982	8.3304e-08	2.68707e-06	otol1b	572364
ENSDARG00000100246	26.464	7.73276	1.3552	5.70599	1.15666e-08	4.49676e-07	si:ch73-264i18.3	101886585
ENSDARG00000101906	26.0907	7.7121	1.37843	5.59483	2.20833e-08	8.07536e-07	zgc:113442	503592
ENSDARG00000077573	51.2063	7.70078	1.28347	5.99998	1.9734e-09	9.09157e-08	tmprss13b	564693
ENSDARG00000096701	25.7465	7.69342	2.11416	3.639	0.0002737	0.00296007	si:dkey-21e13.3	100150043
ENSDARG00000058557	85.6197	7.69153	1.03407	7.43814	1.02112e-13	9.67014e-12	il11	108180095
ENSDARG00000040306	24.974	7.64929	1.56443	4.88949	1.01095e-06	2.4089e-05	otomp	565818
ENSDARG00000039682	24.9015	7.645	1.42164	5.37758	7.54917e-08	2.47104e-06	si:ch211-121a2.2	564515
ENSDARG00000103077	23.8363	7.58162	1.45071	5.22615	1.73075e-07	5.09341e-06	si:rp71-81e14.2	100002239
ENSDARG00000079462	189.205	7.57788	0.724151	10.4645	1.25751e-25	4.09799e-23	si:ch211-131k2.3	566751
ENSDARG00000100346	22.4102	7.49252	1.49121	5.02446	5.04858e-07	1.32712e-05	si:ch211-194m7.4	100331859
ENSDARG00000094120	21.9416	7.46262	2.5083	2.97517	0.0029283	0.0202342	NA	NA
ENSDARG00000071389	70.095	7.45416	1.03315	7.21498	5.39407e-13	4.51066e-11	si:dkey-78l4.6	100034588
ENSDARG00000039116	21.4218	7.42823	1.86525	3.98244	6.82121e-05	0.000920572	nr5a5	407626
ENSDARG00000067925	40.8107	7.39332	1.25401	5.89577	3.72946e-09	1.57419e-07	sstr1b	557645
ENSDARG00000095949	119.696	7.35715	1.01888	7.22079	5.16871e-13	4.3717e-11	si:dkey-22i16.9	100536567
ENSDARG00000098989	19.7719	7.31236	1.57815	4.63349	3.59548e-06	7.37461e-05	LOC101885160	101885160
ENSDARG00000104241	19.5944	7.29934	1.40971	5.1779	2.24396e-07	6.43289e-06	olfcs1	564219
ENSDARG00000095369	19.4965	7.29165	1.42663	5.11111	3.20266e-07	8.90477e-06	zgc:112966	541433
ENSDARG00000060927	19.3847	7.28399	1.74406	4.17645	2.96094e-05	0.00045158	si:ch211-136a13.1	559014
ENSDARG00000078319	18.6796	7.23027	1.41754	5.10057	3.38633e-07	9.32186e-06	si:ch211-280c16.1	108182909
ENSDARG00000076094	18.459	7.21318	2.60733	2.7665	0.00566615	0.0336029	klhl30	559694
ENSDARG00000005314	18.4415	7.21249	1.56613	4.60529	4.11899e-06	8.29036e-05	NA	NA
ENSDARG00000063297	35.2733	7.2027	1.56134	4.61316	3.96586e-06	8.02588e-05	abcb6a	564067
ENSDARG00000070579	106.24	7.17013	0.855399	8.38221	5.19428e-17	7.44325e-15	ggact.3	100038780
ENSDARG00000087704	596.349	7.16491	0.548247	13.0688	4.96581e-39	4.78445e-36	gfra3	556647
ENSDARG00000038681	17.2785	7.11772	1.44173	4.93692	7.93671e-07	1.96511e-05	wu:fj11g02	335430
ENSDARG00000078349	17.0361	7.09746	2.54886	2.78457	0.00535991	0.0321362	NA	NA
ENSDARG00000098203	17.0155	7.09578	1.47067	4.82486	1.40099e-06	3.22389e-05	NA	NA
ENSDARG00000103642	54.8073	7.08576	1.1376	6.22871	4.70298e-10	2.51128e-08	pglyrp6	571817
ENSDARG00000088549	33.8181	7.0802	1.39902	5.06084	4.17412e-07	1.11984e-05	si:ch1073-390k14.1	101883856
ENSDARG00000093021	32.5772	7.05983	1.37364	5.1395	2.75475e-07	7.73704e-06	si:dkey-171o17.8	100004942
ENSDARG00000059410	55.8394	7.0576	1.06367	6.63515	3.24169e-11	2.0702e-09	ccr12b.1	792585
ENSDARG00000063682	33.0506	7.03789	1.46548	4.80244	1.56742e-06	3.55518e-05	fhod3a	564742
ENSDARG00000104144	16.1207	7.01767	1.47108	4.77043	1.83834e-06	4.07377e-05	si:dkey-68o6.8	555363
ENSDARG00000023316	15.9572	7.00305	2.2261	3.14589	0.00165585	0.012934	sim1a	260351
ENSDARG00000103727	15.9238	6.99996	1.61957	4.3221	1.54552e-05	0.000261841	NA	NA
ENSDARG00000041141	30.7762	6.98196	1.30376	5.35524	8.54433e-08	2.74012e-06	cryba1a	436683
ENSDARG00000039468	15.4671	6.9579	1.58354	4.39388	1.11345e-05	0.000198504	NA	NA
ENSDARG00000078247	30.1026	6.94286	1.44033	4.82033	1.4332e-06	3.28775e-05	vip	795653
ENSDARG00000089429	29.1889	6.92456	1.38427	5.00232	5.66452e-07	1.46814e-05	NA	NA
ENSDARG00000077245	30.5862	6.92045	1.49462	4.63024	3.65245e-06	7.45975e-05	si:dkey-225n22.4	792513
ENSDARG00000102370	29.847	6.89942	1.38922	4.9664	6.82076e-07	1.72938e-05	NA	NA
ENSDARG00000096511	14.7924	6.89335	1.53532	4.48985	7.12717e-06	0.000134875	NA	NA
ENSDARG00000075407	14.7574	6.8905	1.50443	4.58013	4.64676e-06	9.19396e-05	NA	NA
ENSDARG00000096541	14.7401	6.88884	1.47416	4.67307	2.96726e-06	6.19925e-05	NA	NA
ENSDARG00000098836	14.6957	6.88421	2.57897	2.66937	0.00759944	0.0421747	myocd	100331725
ENSDARG00000004633	27.9723	6.86252	1.37427	4.99359	5.92681e-07	1.52364e-05	epn3b	571453
ENSDARG00000091788	14.4346	6.85893	1.4925	4.59559	4.31523e-06	8.63825e-05	NA	NA
ENSDARG00000027360	13.7757	6.79092	1.58736	4.27813	1.88474e-05	0.000310988	si:ch211-106h11.3	497580
ENSDARG00000097704	13.7088	6.78374	1.60223	4.23394	2.29628e-05	0.000366347	NA	NA
ENSDARG00000102718	13.6841	6.7816	2.30796	2.93835	0.0032996	0.022164	LOC103911597	103911597
ENSDARG00000059890	27.4895	6.77791	1.39289	4.86607	1.13839e-06	2.67516e-05	LOC100004033	100004033
ENSDARG00000061714	26.379	6.77597	1.33103	5.09075	3.56647e-07	9.72116e-06	si:dkey-45k15.1	101882842
ENSDARG00000097959	13.4966	6.76049	1.55315	4.35276	1.34433e-05	0.000231471	si:dkey-248g15.3	100331162
ENSDARG00000102557	27.6469	6.75514	1.62726	4.15123	3.30696e-05	0.000497166	ftr87	100537283
ENSDARG00000086586	13.4302	6.75411	1.60268	4.21426	2.50601e-05	0.000393573	NA	NA
ENSDARG00000099693	13.3869	6.74907	1.53351	4.40105	1.07728e-05	0.000193457	LOC567472	567472
ENSDARG00000087989	13.3325	6.74459	1.54634	4.36165	1.29086e-05	0.000223655	NA	NA
ENSDARG00000029457	13.3391	6.74453	1.76614	3.8188	0.0001341	0.00164271	cacna1sa	570683
ENSDARG00000083360	26.402	6.72278	1.36678	4.9187	8.71215e-07	2.11922e-05	mir146b-1	100033671
ENSDARG00000057263	25.7154	6.72178	1.2964	5.18497	2.16054e-07	6.21786e-06	zgc:173729	798311
ENSDARG00000097413	13.0357	6.71166	1.62491	4.13047	3.62022e-05	0.000537696	NA	NA
ENSDARG00000098601	12.9963	6.70738	1.98228	3.38367	0.000715243	0.00660225	ora1	553133
ENSDARG00000097212	12.8206	6.68715	1.52705	4.37913	1.19152e-05	0.000209889	NA	NA
ENSDARG00000095536	24.5613	6.6729	1.31864	5.06045	4.18263e-07	1.12076e-05	si:ch211-193i15.2	100537628
ENSDARG00000063518	12.6123	6.66372	2.17593	3.06247	0.0021952	0.0161078	zgc:153913	559700
ENSDARG00000031337	12.5934	6.66139	1.53166	4.34914	1.36673e-05	0.000234781	hoxa10b	30391
ENSDARG00000089858	39.598	6.62969	1.10829	5.9819	2.20546e-09	1.00355e-07	cobll1a	100536063
ENSDARG00000096027	23.7087	6.62484	1.4529	4.55974	5.12162e-06	9.99596e-05	LOC108191558	108191558
ENSDARG00000027391	12.262	6.62286	2.04583	3.23725	0.00120687	0.0100693	ccnd3	449996
ENSDARG00000089552	12.2338	6.6208	1.56561	4.22889	2.34848e-05	0.000373331	si:ch211-93n23.7	100332264
ENSDARG00000071020	12.2205	6.61804	1.77915	3.71977	0.000199401	0.00227028	NA	NA
ENSDARG00000092583	41.5363	6.61115	1.15169	5.7404	9.44507e-09	3.72425e-07	NA	NA
ENSDARG00000074136	90.936	6.60764	0.891378	7.41284	1.23623e-13	1.14622e-11	slc47a2.2	100073325
ENSDARG00000095962	12.1141	6.60608	1.54555	4.27426	1.91773e-05	0.000315727	NA	NA
ENSDARG00000087005	12.0284	6.59523	1.71367	3.84859	0.000118802	0.00147735	NA	NA
ENSDARG00000089077	38.4476	6.58683	1.09774	6.00037	1.96872e-09	9.08891e-08	rgs1	556179
ENSDARG00000099123	11.8819	6.57814	1.61013	4.08548	4.39858e-05	0.000637492	si:dkey-23a13.14	100006331
ENSDARG00000090387	22.9073	6.57323	1.36602	4.81198	1.49445e-06	3.4071e-05	onecut2	100000073
ENSDARG00000086495	23.2974	6.56891	1.48305	4.42933	9.4526e-06	0.00017283	NA	NA
ENSDARG00000090943	35.4807	6.48547	1.11262	5.82899	5.5764e-09	2.28416e-07	LOC100002960	100002960
ENSDARG00000003701	11.1046	6.48001	2.32978	2.78138	0.00541284	0.032401	cldng	81586
ENSDARG00000093897	11.046	6.47228	1.55879	4.15212	3.29407e-05	0.000496117	NA	NA
ENSDARG00000079185	10.8143	6.44269	1.70316	3.7828	0.000155076	0.00185756	NA	NA
ENSDARG00000043309	10.7714	6.43601	2.33679	2.75421	0.00588346	0.0346288	NA	NA
ENSDARG00000103375	21.9495	6.42647	1.55379	4.13599	3.53425e-05	0.0005274	si:ch211-161m3.4	108183503
ENSDARG00000095736	10.6822	6.42367	1.71982	3.73508	0.000187659	0.00216929	NA	NA
ENSDARG00000101129	99.3957	6.41328	0.79427	8.07443	6.77935e-16	8.53582e-14	NA	NA
ENSDARG00000098913	22.0026	6.4096	1.70524	3.75878	0.000170745	0.00200834	faslg	735295
ENSDARG00000071386	36.9971	6.39605	1.29377	4.94372	7.66454e-07	1.90624e-05	NA	NA
ENSDARG00000005783	91.2478	6.3939	0.870628	7.34401	2.07293e-13	1.86732e-11	NA	NA
ENSDARG00000060512	10.4625	6.39377	2.34247	2.7295	0.00634304	0.036729	kbtbd3	100003277
ENSDARG00000096086	10.286	6.36984	1.82629	3.48786	0.000486912	0.00480194	taar20j	100329273
ENSDARG00000100786	21.2588	6.3695	1.62678	3.91539	9.0257e-05	0.0011717	LOC100537538	100537538
ENSDARG00000040100	10.2812	6.36884	2.23006	2.85591	0.00429143	0.0272254	si:dkey-95h12.1	794350
ENSDARG00000076264	32.5746	6.36554	1.15772	5.49835	3.83366e-08	1.32948e-06	zgc:195170	100170800
ENSDARG00000097678	10.1818	6.3549	1.70562	3.72586	0.000194654	0.00223268	NA	NA
ENSDARG00000014232	10.0321	6.33285	1.79722	3.52369	0.000425583	0.00429459	NA	NA
ENSDARG00000029290	10.0144	6.33096	2.19302	2.88688	0.00389088	0.0252702	stx11b.1	393836
ENSDARG00000003615	19.7395	6.32792	1.49443	4.23433	2.29238e-05	0.000365988	slc26a3.2	563896
ENSDARG00000104389	852.651	6.30068	0.871923	7.22619	4.96735e-13	4.21749e-11	kcnj2b	563744
ENSDARG00000031278	9.77913	6.29719	1.61951	3.88834	0.000100932	0.0012847	si:ch73-193i2.2	101886139
ENSDARG00000101769	9.74586	6.29171	1.61133	3.90468	9.43508e-05	0.00121347	cysltr3	100334963
ENSDARG00000042003	9.71769	6.28782	2.14137	2.93636	0.0033209	0.0222666	si:dkey-78l4.13	100034660
ENSDARG00000101885	18.7867	6.28759	1.44911	4.33892	1.43186e-05	0.000244831	NA	NA
ENSDARG00000095076	9.66811	6.28061	1.64488	3.81827	0.000134391	0.00164445	NA	NA
ENSDARG00000103133	9.635	6.27493	2.00053	3.13663	0.00170899	0.0132602	hoxc12b	58062
ENSDARG00000098037	19.5034	6.26954	1.42509	4.39939	1.08554e-05	0.000194466	NA	NA
ENSDARG00000054946	19.2548	6.26749	2.28803	2.73925	0.00615792	0.0359237	mc5rb	286835
ENSDARG00000028213	155.095	6.21197	0.900488	6.89845	5.25733e-12	3.78254e-10	NA	NA
ENSDARG00000089715	17.8269	6.20944	1.38477	4.4841	7.32208e-06	0.00013774	si:cabz01054394.7	103910994
ENSDARG00000096810	17.4169	6.17641	1.39235	4.43596	9.16629e-06	0.000168289	si:ch211-63o20.10	101887075
ENSDARG00000039453	8.74497	6.13456	2.00654	3.05728	0.00223355	0.016319	dhrs7ca	558764
ENSDARG00000095012	8.72915	6.13336	1.65705	3.70137	0.000214436	0.00241213	NA	NA
ENSDARG00000076548	8.70062	6.12883	1.65669	3.69943	0.000216085	0.00242575	NA	NA
ENSDARG00000038979	8.67208	6.12282	1.78053	3.43876	0.000584391	0.00561096	si:dkey-24c2.9	100007510
ENSDARG00000095035	62.3845	6.11915	0.898867	6.80763	9.92226e-12	6.76546e-10	taar20t	100149666
ENSDARG00000092147	8.60107	6.11119	1.67395	3.65076	0.00026147	0.00284866	NA	NA
ENSDARG00000037427	29.6354	6.10047	1.13882	5.35683	8.46963e-08	2.72405e-06	si:ch211-39a7.1	566141
ENSDARG00000073836	8.42926	6.08172	1.70826	3.56019	0.000370589	0.00380726	NA	NA
ENSDARG00000035101	8.35208	6.06886	1.68421	3.60338	0.000314101	0.00331726	dicp2.1	100884137
ENSDARG00000080922	17.0668	6.06592	1.47376	4.11595	3.85585e-05	0.000570017	NA	NA
ENSDARG00000071494	8.29001	6.05835	2.18523	2.7724	0.00556445	0.0331029	fshr	195820
ENSDARG00000059917	16.363	6.04817	1.66771	3.62662	0.000287154	0.00308301	ccnj	557593
ENSDARG00000101088	17.0701	6.04788	1.61072	3.75476	0.000173506	0.00203542	si:ch73-359m17.5	101883666
ENSDARG00000101310	49.0115	6.04708	1.02623	5.89254	3.8031e-09	1.59918e-07	NA	NA
ENSDARG00000092228	311.107	6.03712	0.538256	11.2161	3.4001e-29	1.53768e-26	si:dkey-27p18.3	100002920
ENSDARG00000077853	25.1535	6.0367	1.98889	3.03521	0.00240369	0.0172493	ttll2	799958
ENSDARG00000053711	8.11698	6.02792	1.86101	3.23906	0.00119925	0.0100228	LOC799203	799203
ENSDARG00000101173	8.00816	6.00836	1.80304	3.33236	0.000861143	0.0077066	NA	NA
ENSDARG00000092683	7.92113	5.99255	2.11157	2.83797	0.00454021	0.0284132	NA	NA
ENSDARG00000027381	15.112	5.97328	1.51422	3.94479	7.98694e-05	0.00105792	ccdc171	100330004
ENSDARG00000026417	56.0571	5.96038	1.04793	5.68774	1.28729e-08	4.92682e-07	ccr12b.2	568139
ENSDARG00000096252	7.74133	5.95947	1.74592	3.41336	0.000641664	0.00604561	NA	NA
ENSDARG00000016139	15.1831	5.95218	1.38308	4.30357	1.68066e-05	0.000282361	mkks	393134
ENSDARG00000095966	7.65992	5.94498	2.16824	2.74185	0.00610946	0.0357501	zgc:171699	100003705
ENSDARG00000103239	15.269	5.94225	1.81764	3.26922	0.00107844	0.0092629	NA	NA
ENSDARG00000039065	7.62378	5.93849	1.71257	3.4676	0.000525135	0.00513548	trpc2a	559914
ENSDARG00000031952	7.6143	5.93652	1.79476	3.3077	0.000940658	0.00829538	mb	393558
ENSDARG00000096712	16.1056	5.93431	1.82342	3.25449	0.00113595	0.00965116	si:dkey-193p11.2	100002805
ENSDARG00000094605	15.2523	5.93263	2.11697	2.80242	0.00507211	0.0308172	NA	NA
ENSDARG00000089094	7.5931	5.931	1.91491	3.09728	0.00195306	0.0146117	si:dkey-160o24.3	558930
ENSDARG00000035609	24.4075	5.92772	1.13222	5.23549	1.64544e-07	4.88781e-06	mtnr1c	30661
ENSDARG00000060933	7.56226	5.92689	1.85322	3.19816	0.00138308	0.011194	baiap2l2b	564798
ENSDARG00000075321	7.50547	5.91397	1.73946	3.39989	0.000674125	0.00630055	LOC572450	572450
ENSDARG00000099520	7.4612	5.90613	2.01001	2.93837	0.00329946	0.022164	NA	NA
ENSDARG00000043902	14.7594	5.90419	1.52209	3.87901	0.000104883	0.00132733	gabrr1	568984
ENSDARG00000093998	7.45232	5.90405	1.72386	3.4249	0.000615021	0.00585936	si:ch73-7i4.2	100001643
ENSDARG00000103436	7.38991	5.89338	1.81551	3.24614	0.00116983	0.00982341	NA	NA
ENSDARG00000060265	15.6824	5.8871	1.88287	3.12666	0.00176806	0.0135807	ppp1r27a	100332066
ENSDARG00000101979	32.995	5.88309	1.35405	4.3448	1.39402e-05	0.000238914	eps8l3a	100334248
ENSDARG00000051805	7.31079	5.87724	2.10517	2.79181	0.0052414	0.0316053	NA	NA
ENSDARG00000087100	7.30629	5.87655	1.87944	3.12675	0.00176749	0.0135807	ntng2b	101885039
ENSDARG00000098291	15.9199	5.87218	2.19569	2.67441	0.00748611	0.0417759	NA	NA
ENSDARG00000092567	7.28334	5.87217	1.8859	3.11373	0.00184738	0.0140343	NA	NA
ENSDARG00000062640	23.1851	5.85928	1.31878	4.44295	8.87354e-06	0.000163592	NA	NA
ENSDARG00000055043	7.15938	5.84587	1.83819	3.18024	0.00147155	0.0117894	depdc7	692297
ENSDARG00000100035	120.404	5.83225	0.694173	8.40172	4.40003e-17	6.45727e-15	NA	NA
ENSDARG00000097510	14.6953	5.82586	1.60765	3.62382	0.00029028	0.00311205	si:dkey-245f22.3	492819
ENSDARG00000086612	7.03011	5.82063	1.72307	3.37806	0.000729997	0.00671234	NA	NA
ENSDARG00000016081	7.02821	5.82059	2.17468	2.67653	0.00743879	0.041579	cldn15la	81591
ENSDARG00000055192	7.0105	5.81683	1.88071	3.0929	0.00198214	0.0147925	zgc:136930	563946
ENSDARG00000088584	14.4443	5.81285	1.51752	3.83048	0.000127893	0.00157889	si:ch73-352p18.4	100535246
ENSDARG00000104422	13.5481	5.81258	1.44865	4.01242	6.00996e-05	0.000827723	si:ch73-34h11.1	100148917
ENSDARG00000026296	14.4206	5.80135	1.58617	3.65746	0.000254728	0.00278342	zgc:112994	553736
ENSDARG00000061963	13.92	5.7974	2.22134	2.60987	0.00905766	0.0481915	vrtn	555269
ENSDARG00000096363	6.85001	5.78258	1.89184	3.05658	0.00223874	0.0163407	NA	NA
ENSDARG00000011785	13.1607	5.77645	1.70345	3.39103	0.000696293	0.00645601	tbx6	192294
ENSDARG00000018881	6.80722	5.77294	1.8832	3.06549	0.00217314	0.0159869	apobec2a	503736
ENSDARG00000096191	13.49	5.76996	1.60302	3.59943	0.000318913	0.00335252	NA	NA
ENSDARG00000044937	13.1612	5.76966	1.41449	4.07896	4.52383e-05	0.000651809	NA	NA
ENSDARG00000007289	13.9759	5.76472	1.51102	3.81512	0.000136116	0.00166097	si:dkey-27j5.3	100006599
ENSDARG00000062959	31.042	5.76411	1.04634	5.50881	3.61268e-08	1.26273e-06	zgc:158785	791214
ENSDARG00000096070	23.7322	5.76205	1.16599	4.94177	7.74177e-07	1.92114e-05	taar20l	101886828
ENSDARG00000056062	13.278	5.75664	1.41121	4.07924	4.51834e-05	0.00065144	adgre14	108182849
ENSDARG00000100953	6.72428	5.75627	2.0904	2.75367	0.00589312	0.0346673	NA	NA
ENSDARG00000090883	6.69915	5.75085	1.7434	3.29863	0.000971569	0.00851324	NA	NA
ENSDARG00000103295	6.66389	5.7436	1.74619	3.28922	0.00100465	0.00874085	cyp3a65	553969
ENSDARG00000095048	13.935	5.74162	1.6476	3.48484	0.000492425	0.00484768	si:dkey-250k15.7	100329252
ENSDARG00000099859	6.61606	5.73253	1.77983	3.22083	0.0012782	0.0105297	NA	NA
ENSDARG00000014358	6.57635	5.7241	1.81623	3.15163	0.0016236	0.0127314	optc	445189
ENSDARG00000012948	6.53434	5.71544	1.79128	3.1907	0.00141926	0.0114408	asb18	792746
ENSDARG00000079468	20.186	5.7098	1.79795	3.17573	0.00149461	0.0119439	rhobtb1	100537290
ENSDARG00000088117	23.5028	5.69911	1.39397	4.08841	4.34347e-05	0.000631156	fut8b	100331714
ENSDARG00000033280	6.42612	5.69105	1.85702	3.06462	0.00217948	0.0160137	tpo	569363
ENSDARG00000005629	24.5547	5.67971	1.69859	3.34378	0.000826444	0.00745684	smyd2b	568616
ENSDARG00000095026	28.6713	5.67754	1.15155	4.93034	8.20869e-07	2.00556e-05	si:dkey-58f10.14	100317041
ENSDARG00000020957	13.3415	5.67578	1.65119	3.43739	0.000587347	0.00563203	pth1ra	30629
ENSDARG00000104384	6.29793	5.66147	2.13179	2.65573	0.00791364	0.0434397	agbl1	100536841
ENSDARG00000070110	13.0258	5.64245	1.64121	3.43799	0.00058605	0.00562202	opn5	564181
ENSDARG00000054898	6.21012	5.64167	1.78548	3.15974	0.00157909	0.0124706	ms4a17a.17	100002513
ENSDARG00000041589	19.6001	5.63551	1.25587	4.48733	7.2121e-06	0.000136249	adprhl1	450012
ENSDARG00000070229	12.3531	5.62655	2.06892	2.71956	0.00653681	0.0375909	zgc:158258	791186
ENSDARG00000091321	11.8429	5.61838	1.47061	3.82044	0.000133216	0.00163459	NA	NA
ENSDARG00000088561	30.5574	5.61061	1.14297	4.90879	9.16387e-07	2.21211e-05	NA	NA
ENSDARG00000014840	11.969	5.60249	1.44436	3.87888	0.00010494	0.00132733	prph2b	559209
ENSDARG00000087509	12.5608	5.59572	1.57869	3.54453	0.000393308	0.00402016	NA	NA
ENSDARG00000103878	24.2089	5.58604	1.7771	3.14335	0.00167026	0.0130236	anpepb	322533
ENSDARG00000025218	5.96331	5.5834	1.87089	2.98436	0.00284175	0.0197408	myo5ab	565267
ENSDARG00000039500	30.3794	5.58154	1.21573	4.59109	4.40945e-06	8.78717e-05	zmp:0000001073	100333421
ENSDARG00000080487	12.4582	5.5792	1.6167	3.45098	0.000558557	0.00540744	NA	NA
ENSDARG00000039099	5.94092	5.57818	1.87928	2.96826	0.00299495	0.0205793	aep1	503710
ENSDARG00000095384	236.01	5.57684	0.818093	6.81688	9.30411e-12	6.36355e-10	si:dkey-78l4.2	561111
ENSDARG00000057830	12.6058	5.57389	1.78979	3.11427	0.001844	0.0140278	dnmt3bb.2	30659
ENSDARG00000098653	5.92164	5.57246	1.89684	2.93775	0.00330599	0.0222002	NA	NA
ENSDARG00000103764	5.91466	5.57207	1.81604	3.06825	0.00215319	0.0158838	gdnfb	101885082
ENSDARG00000093457	11.6229	5.54913	1.69999	3.26422	0.00109765	0.00939513	NA	NA
ENSDARG00000094246	5.8235	5.54806	1.98972	2.78835	0.00529766	0.0318578	si:dkey-222h21.4	795186
ENSDARG00000070368	5.76616	5.533	1.8806	2.94215	0.00325941	0.0219606	casp6l2	664751
ENSDARG00000035797	5.73503	5.52702	1.85378	2.98149	0.00286852	0.0198831	si:dkey-17m8.2	100331307
ENSDARG00000093062	5.72722	5.52505	1.81353	3.04657	0.00231471	0.0167408	NA	NA
ENSDARG00000045067	5.72607	5.52485	1.8576	2.9742	0.00293757	0.0202732	kcnk1a	793480
ENSDARG00000030867	18.3019	5.52188	1.58002	3.49482	0.000474387	0.00469724	opn7c	562695
ENSDARG00000101684	5.702	5.51903	1.93808	2.84768	0.00440391	0.0277641	NA	NA
ENSDARG00000079155	11.1954	5.50402	1.49144	3.6904	0.000223902	0.00249958	NA	NA
ENSDARG00000082897	5.61029	5.4941	2.01178	2.73097	0.00631491	0.0365948	NA	NA
ENSDARG00000091260	11.1802	5.48341	1.99575	2.74755	0.00600432	0.0352545	mylk4a	566845
ENSDARG00000019874	8642.12	5.47469	0.538777	10.1613	2.95039e-24	8.491e-22	hsph1	557824
ENSDARG00000079129	33.2909	5.46849	1.03661	5.27539	1.32477e-07	4.03408e-06	opn4xa	100331502
ENSDARG00000102622	11.7116	5.45308	1.87447	2.90914	0.0036243	0.0238747	LOC100005512	100005512
ENSDARG00000101567	5.43594	5.44929	2.07511	2.62602	0.00863894	0.0464432	guca1e	393629
ENSDARG00000103555	3773.8	5.4353	0.385719	14.0913	4.29461e-45	4.75843e-42	NA	NA
ENSDARG00000097547	23.6922	5.43157	1.23298	4.40523	1.05672e-05	0.000190382	LOC108190448	108190448
ENSDARG00000087873	47.7938	5.42116	1.28321	4.22467	2.39286e-05	0.000379298	eevs	100003999
ENSDARG00000098626	5.31482	5.41891	2.02543	2.67543	0.00746326	0.0416799	nitr12	557932
ENSDARG00000051762	10966.5	5.40872	0.465056	11.6303	2.89217e-31	1.60226e-28	NA	NA
ENSDARG00000025189	10.4957	5.40822	1.51106	3.57908	0.000344803	0.00358052	cpne8	100332028
ENSDARG00000092232	11.3851	5.40489	1.92153	2.81281	0.00491101	0.0300796	NA	NA
ENSDARG00000086483	5.26194	5.40166	2.05045	2.63437	0.00842927	0.0455037	LOC567149	567149
ENSDARG00000081078	5.24322	5.39788	1.85868	2.90415	0.00368255	0.0241794	NA	NA
ENSDARG00000035832	201.148	5.39704	0.476309	11.331	9.2192e-30	4.34676e-27	pyyb	793458
ENSDARG00000102021	53.1766	5.38008	1.17148	4.59254	4.37889e-06	8.73414e-05	NA	NA
ENSDARG00000043279	10.1575	5.36133	1.5254	3.51471	0.000440242	0.00441237	aqp12	436844
ENSDARG00000103651	29.2145	5.35191	1.49137	3.58857	0.000332492	0.00347057	map3k12	404626
ENSDARG00000030262	10.7649	5.34776	1.70895	3.12926	0.00175244	0.0134981	si:ch211-220i18.4	798392
ENSDARG00000070138	5.07008	5.34714	1.95656	2.73292	0.00627749	0.0364447	NA	NA
ENSDARG00000031698	115.951	5.3433	1.11567	4.78932	1.67344e-06	3.76109e-05	mylk2	558685
ENSDARG00000052400	10.6288	5.33729	1.64231	3.24988	0.00115455	0.0097449	gpr6	100538060
ENSDARG00000096106	15.9672	5.33672	1.25973	4.23639	2.2714e-05	0.000363687	taar20r	100150617
ENSDARG00000100906	4.98525	5.32548	1.88606	2.82361	0.00474868	0.0293694	si:dkey-23a13.20	100004510
ENSDARG00000094230	10.674	5.32264	1.80467	2.94937	0.00318422	0.0215655	si:dkey-211g8.4	793729
ENSDARG00000097693	17.5314	5.30434	1.26812	4.18283	2.87907e-05	0.000440622	si:ch211-248a14.8	100001321
ENSDARG00000061846	22.208	5.30148	1.12523	4.71146	2.45944e-06	5.2506e-05	rxfp3.2b	100004589
ENSDARG00000093036	9.51662	5.29994	1.51833	3.49063	0.000481878	0.00476502	NA	NA
ENSDARG00000105042	10.3008	5.29707	1.59432	3.32246	0.000892277	0.00792817	LOC553386	553386
ENSDARG00000031438	4.85795	5.28832	1.91683	2.75889	0.00579986	0.0342459	kcnj11l	497647
ENSDARG00000054741	19.3561	5.28068	1.68471	3.13447	0.00172163	0.0133396	prkg2	100125912
ENSDARG00000067563	10.1299	5.27229	1.5938	3.308	0.000939636	0.00829245	kiss1rb	100002715
ENSDARG00000052215	15.4275	5.26943	1.48119	3.55757	0.000374294	0.00384354	btr02	562439
ENSDARG00000095151	15.4912	5.2668	1.20035	4.38772	1.14544e-05	0.000202738	NA	NA
ENSDARG00000104560	94.8778	5.25879	0.578598	9.08885	1.00091e-19	1.99821e-17	NA	NA
ENSDARG00000104795	3705.9	5.25154	0.767495	6.84244	7.78567e-12	5.40848e-10	cxcl8a	100002946
ENSDARG00000009466	14.9715	5.24747	1.33634	3.92676	8.60994e-05	0.00112966	rgs9bp	562687
ENSDARG00000059558	51.9238	5.23582	1.0075	5.19684	2.02703e-07	5.88715e-06	tecta	561355
ENSDARG00000061421	37.3262	5.23015	0.982204	5.32491	1.01001e-07	3.17021e-06	brsk2a	100334759
ENSDARG00000070930	4.66493	5.22913	1.95547	2.6741	0.00749291	0.0417868	NA	NA
ENSDARG00000101339	4.64059	5.22032	1.95476	2.67056	0.00757241	0.0420774	NA	NA
ENSDARG00000042370	63.2479	5.22032	1.29039	4.04555	5.21999e-05	0.000734445	ptafr	100002627
ENSDARG00000098884	4.62549	5.21577	1.93893	2.69003	0.00714461	0.0403272	NA	NA
ENSDARG00000052736	192.92	5.21066	1.33291	3.90924	9.25887e-05	0.00119636	NA	NA
ENSDARG00000077882	44.243	5.2057	1.10325	4.71852	2.37565e-06	5.09133e-05	wisp2	100007759
ENSDARG00000102937	13853.4	5.19714	0.708996	7.33028	2.29677e-13	2.04403e-11	hspbp1	338155
ENSDARG00000103623	16.7518	5.17969	1.33808	3.87098	0.000108401	0.00136564	npy7r	449010
ENSDARG00000086159	53.4482	5.17833	0.87551	5.91465	3.32588e-09	1.42832e-07	si:ch73-206d17.1	561155
ENSDARG00000012581	9.55832	5.168	1.71917	3.00609	0.00264627	0.0185868	NA	NA
ENSDARG00000020863	8.87503	5.16201	1.55713	3.31508	0.000916161	0.0081176	NA	NA
ENSDARG00000020443	16.3571	5.162	1.39422	3.70243	0.000213544	0.00240454	xkr6a	108179076
ENSDARG00000099633	8.86629	5.15568	1.66205	3.102	0.00192221	0.014431	sec14l7	566865
ENSDARG00000087087	19.9271	5.13721	1.09003	4.71289	2.44229e-06	5.22404e-05	col28a1b	100332225
ENSDARG00000059235	111.751	5.1109	0.966319	5.28904	1.22961e-07	3.7847e-06	zgc:113274	552925
ENSDARG00000098143	14.0562	5.10162	1.29375	3.94329	8.03702e-05	0.00106265	NA	NA
ENSDARG00000074762	8.41513	5.07147	1.90479	2.66249	0.00775651	0.0428105	NA	NA
ENSDARG00000078266	21.006	5.0637	1.47729	3.4277	0.000608709	0.00580671	twist2	30395
ENSDARG00000104254	18.0589	5.04182	1.54005	3.2738	0.00106113	0.00914254	cpne4b	100034637
ENSDARG00000095390	8.16999	5.04141	1.55248	3.24732	0.00116498	0.00980105	NA	NA
ENSDARG00000091954	7.93358	5.03865	1.74562	2.88646	0.00389607	0.0252903	si:dkeyp-122a9.1	100034634
ENSDARG00000101189	13.2309	5.01258	1.3582	3.69061	0.000223718	0.00249878	LOC103910189	103910189
ENSDARG00000068453	28.7534	5.00848	1.08805	4.60319	4.16069e-06	8.3591e-05	LOC100329480	100329480
ENSDARG00000069046	7.72851	5.00357	1.90869	2.62147	0.00875508	0.046965	wu:fk65c09	335078
ENSDARG00000044441	40.0554	4.99058	1.26296	3.9515	7.76624e-05	0.00103363	si:ch73-194h10.2	558959
ENSDARG00000103960	23.2138	4.98339	1.01815	4.89454	9.85345e-07	2.35802e-05	NA	NA
ENSDARG00000067964	37.2355	4.9814	1.34662	3.6992	0.000216282	0.00242674	slc6a5	494450
ENSDARG00000092396	53.2527	4.9776	0.88155	5.64642	1.63823e-08	6.11164e-07	NA	NA
ENSDARG00000076073	12.5676	4.96319	1.30915	3.79115	0.00014995	0.00180556	ap1s3a	550415
ENSDARG00000104804	37.652	4.95634	1.12025	4.42433	9.67419e-06	0.000176155	NA	NA
ENSDARG00000074607	19.1856	4.95096	1.45797	3.39579	0.000684298	0.0063689	NA	NA
ENSDARG00000103260	31.0247	4.93617	0.865281	5.7047	1.16548e-08	4.50735e-07	si:dkey-29d5.2	100321895
ENSDARG00000101671	12.2485	4.93266	1.53766	3.20791	0.00133704	0.0108851	zgc:158417	780838
ENSDARG00000023111	27.9993	4.92278	1.39615	3.52598	0.000421925	0.0042635	plg	322691
ENSDARG00000067806	7.52368	4.91734	1.62325	3.02932	0.00245102	0.0175095	zgc:158432	555281
ENSDARG00000079550	8.18119	4.91688	1.83971	2.67264	0.00752565	0.0419016	tnfsf18	100148577
ENSDARG00000010478	708.997	4.9013	0.791836	6.18979	6.02459e-10	3.11927e-08	hsp90aa1.1	30591
ENSDARG00000056743	19.4794	4.90014	1.51866	3.22661	0.00125264	0.0103564	cavin4b	494036
ENSDARG00000104877	20.2938	4.89622	1.57311	3.11245	0.00185542	0.014076	NA	NA
ENSDARG00000070590	30.758	4.87468	1.08029	4.51237	6.41079e-06	0.000123105	nt5c1ab	799449
ENSDARG00000062305	36.1945	4.87241	1.15125	4.23228	2.31339e-05	0.000368281	rims3	563414
ENSDARG00000041375	7.26907	4.86604	1.65083	2.94764	0.00320211	0.0216801	si:ch211-57i17.5	565103
ENSDARG00000092134	35.3191	4.84732	1.406	3.4476	0.000565589	0.00546519	rad54b	560482
ENSDARG00000102539	7.78847	4.84647	1.81122	2.6758	0.00745512	0.0416554	mkxb	556167
ENSDARG00000052876	20.7255	4.82467	1.05481	4.57399	4.78522e-06	9.4342e-05	LOC799889	799889
ENSDARG00000094197	13.0454	4.81985	1.40907	3.42058	0.000624868	0.00593276	NA	NA
ENSDARG00000087040	19.5382	4.80067	1.27731	3.75843	0.000170986	0.0020101	rhbdl1	100887821
ENSDARG00000078309	12.5014	4.79011	1.29663	3.69429	0.000220504	0.00246786	fam83b	568458
ENSDARG00000035961	34.3956	4.78044	0.898588	5.31995	1.03797e-07	3.25339e-06	kcng2	562421
ENSDARG00000103441	27.2511	4.77899	1.33008	3.59302	0.000326864	0.00342636	NA	NA
ENSDARG00000078378	21.6143	4.77502	1.1933	4.00151	6.29404e-05	0.000862029	NA	NA
ENSDARG00000082666	7.3724	4.7682	1.75969	2.70969	0.00673463	0.0384638	NA	NA
ENSDARG00000104086	13.9115	4.76741	1.75981	2.70905	0.00674757	0.0384948	NA	NA
ENSDARG00000069431	14.695	4.75676	1.43432	3.3164	0.000911862	0.00808922	slc26a4	563818
ENSDARG00000079332	17.5583	4.75638	1.26068	3.77286	0.000161384	0.00191654	NA	NA
ENSDARG00000078076	371.135	4.73733	0.877928	5.39603	6.8131e-08	2.26354e-06	nab2	100005680
ENSDARG00000097277	6.59428	4.72407	1.6178	2.92006	0.00349966	0.0232054	NA	NA
ENSDARG00000092381	248.532	4.71885	0.326029	14.4737	1.77644e-47	2.18699e-44	si:dkey-23c22.9	797761
ENSDARG00000103087	6.53416	4.70948	1.62428	2.89943	0.00373837	0.0244838	cldn18	557209
ENSDARG00000087290	27.4062	4.69447	1.12588	4.16959	3.05154e-05	0.000463166	si:ch211-202h22.10	100002322
ENSDARG00000059349	16.6964	4.69095	1.22818	3.81944	0.000133756	0.0016394	NA	NA
ENSDARG00000032131	44.8094	4.68522	0.894735	5.23643	1.63708e-07	4.8695e-06	drd3	282554
ENSDARG00000095486	6.9782	4.67914	1.80041	2.59892	0.00935165	0.0493646	si:dkey-172k15.19	108179095
ENSDARG00000017565	48.0864	4.67479	1.51048	3.09489	0.00196883	0.0147098	itk	798906
ENSDARG00000058058	6.88508	4.66661	1.73527	2.68927	0.00716083	0.0403879	igf3	561569
ENSDARG00000067730	26.1751	4.66392	0.945187	4.93439	8.0402e-07	1.97968e-05	trpc6b	102725535
ENSDARG00000103829	25.55	4.65844	1.04952	4.43862	9.05368e-06	0.000166497	si:ch73-236c18.2	101884123
ENSDARG00000041873	16.6696	4.65542	1.24139	3.75015	0.000176727	0.00206337	si:dkey-221h15.4	563950
ENSDARG00000070835	195.569	4.63886	0.553435	8.38194	5.20624e-17	7.44325e-15	tnnc2	58082
ENSDARG00000040700	568.429	4.63807	1.04613	4.43355	9.26951e-06	0.000169762	nab1b	564685
ENSDARG00000009673	11.7479	4.63045	1.5165	3.05339	0.00226274	0.0164623	si:ch211-197g15.5	555512
ENSDARG00000011696	6.71917	4.62954	1.73567	2.66729	0.00764649	0.0423298	esrrgb	407691
ENSDARG00000034604	6.11923	4.61335	1.64238	2.80894	0.00497047	0.0303515	apobec2b	567047
ENSDARG00000103768	100.946	4.61016	1.37515	3.35248	0.000800924	0.00726336	LOC101885775	101885775
ENSDARG00000074153	54.9224	4.60751	0.805957	5.71682	1.08535e-08	4.24935e-07	slitrk5b	100331252
ENSDARG00000096185	87.0424	4.60319	1.08175	4.25533	2.08738e-05	0.000338874	taar20u	100151047
ENSDARG00000030357	352.603	4.59758	0.829484	5.5427	2.97838e-08	1.05264e-06	zgc:66313	393400
ENSDARG00000077809	139.267	4.54812	1.05439	4.31352	1.60678e-05	0.000272011	il13	794053
ENSDARG00000097766	5.78405	4.53174	1.65159	2.74386	0.00607221	0.0355509	mhc1lia	100151195
ENSDARG00000042784	20.4725	4.50838	1.28001	3.52214	0.000428074	0.00430991	gdf7	30642
ENSDARG00000099933	5.70686	4.50733	1.70978	2.63621	0.00838383	0.04538	ppa1a	393706
ENSDARG00000030215	259.968	4.50136	0.963734	4.67075	3.00104e-06	6.2503e-05	matn1	403023
ENSDARG00000103511	23996.1	4.49875	0.411002	10.9458	6.95841e-28	2.61353e-25	zfand2a	393489
ENSDARG00000059466	149.223	4.49535	1.04478	4.3027	1.6873e-05	0.000283262	wasf3a	562750
ENSDARG00000012367	66.9327	4.48421	1.18251	3.7921	0.000149379	0.00180002	trim46a	569905
ENSDARG00000078201	15.1308	4.48226	1.69903	2.63812	0.00833669	0.0452464	vcam1a	100001105
ENSDARG00000087311	63.3671	4.47929	0.607615	7.37192	1.68183e-13	1.53372e-11	lgals9l5	100124603
ENSDARG00000077740	16.5574	4.47489	1.16924	3.82717	0.000129625	0.00159671	b3glctb	564156
ENSDARG00000104248	15.3961	4.47414	1.57746	2.83629	0.00456407	0.0285464	NA	NA
ENSDARG00000096876	40.1111	4.47033	1.0834	4.12622	3.6878e-05	0.000547	si:dkey-61o18.2	103911869
ENSDARG00000101226	60.5707	4.4697	1.17051	3.8186	0.00013421	0.00164314	NA	NA
ENSDARG00000062712	14.772	4.46212	1.27755	3.49273	0.000478108	0.00472985	tmem264	798655
ENSDARG00000021055	15.145	4.45184	1.57514	2.82632	0.00470863	0.0291821	isl1l	415131
ENSDARG00000102460	5.27804	4.44028	1.67638	2.64873	0.0080794	0.0441201	si:ch73-170d6.4	100537119
ENSDARG00000093957	14.7107	4.42901	1.55767	2.84335	0.00446423	0.0280407	si:dkey-251i10.2	562682
ENSDARG00000059342	183.929	4.42632	0.733784	6.03219	1.61753e-09	7.70847e-08	avil	678618
ENSDARG00000076294	69.2635	4.42543	1.14198	3.87522	0.000106529	0.00134512	klb	796269
ENSDARG00000007086	14.4357	4.42312	1.53809	2.87572	0.00403112	0.0259002	aqp10a	436621
ENSDARG00000039935	185.664	4.41926	0.346457	12.7556	2.90287e-37	2.29742e-34	NA	NA
ENSDARG00000100932	5.19943	4.41771	1.69179	2.61126	0.00902092	0.0480366	NA	NA
[truncated: 1,183 more rows]

## Sheet: upregulated_TERM_Lui et al,2016
Membrane	Immune respone	Lysosome	Glycoprotein	Lytic vacuole	Regulation of immune response	Chemotaxis
[truncated: 70 more rows]

[truncated: 3 more sheets: (b) DEGs_mutOlig2_vs_wt_Olig2, (b) padj<0.05_log2FC>1, (b) padj<0.05_log2FC<-1]
