# Supplementary material for: Granulins Regulate Aging Kinetics in the Adult Zebrafish Telencephalon
Source: Cells. 2020 Feb 3;9(2):350. doi: 10.3390/cells9020350 (PMC7072227; doi:10.3390/cells9020350)
Supplement: Supplementary file 1 [file cells-09-00350-s001.zip › Table S2_DEGs_wholebrain.xlsx]

## Sheet: (a) padj<0.05_log2FC>1
DEGs_WtOld_vs_WtYoung
Colonna1	baseMean	log2FoldChange	lfcSE	stat	pvalue	padj	symbol	entrez
ENSDARG00000103716	18.1683	23.1008	4.18219	5.5236	3.32123e-08	7.64924e-07	si:busm1-48c11.3	368614
ENSDARG00000068621	280.272	9.01237	0.460449	19.573	2.62674e-85	5.61524e-82	si:ch211-181d7.3	100536895
ENSDARG00000091847	168.305	8.72313	0.534843	16.3097	8.42076e-60	1.16479e-56	si:ch211-181d7.1	100149909
ENSDARG00000097973	102.508	8.1034	1.59773	5.07182	3.94022e-07	6.60871e-06	NA	NA
ENSDARG00000041007	12.6988	8.07343	0.969836	8.32453	8.46644e-17	1.07615e-14	NA	NA
ENSDARG00000101337	92.2242	8.01348	0.938412	8.5394	1.34918e-17	1.92278e-15	zgc:103700	449770
ENSDARG00000101645	11.6021	7.92894	2.10241	3.77136	0.000162359	0.00114757	NA	NA
ENSDARG00000076264	12.3023	7.77396	2.1681	3.58561	0.000336292	0.00212693	zgc:195170	100170800
ENSDARG00000093671	40.6483	7.76368	1.36644	5.68168	1.33379e-08	3.39805e-07	NA	NA
ENSDARG00000074546	661.301	7.65716	0.386281	19.8228	1.89358e-87	4.45277e-84	si:ch211-213a13.9	569389
ENSDARG00000078024	16.5795	7.56128	1.86296	4.05875	4.93365e-05	0.000420931	NA	NA
ENSDARG00000098976	26.0404	7.33953	0.946874	7.75133	9.09329e-15	8.51907e-13	LOC100535115	100535115
ENSDARG00000100035	424.851	7.32215	0.776922	9.42456	4.31904e-21	8.75537e-19	NA	NA
ENSDARG00000101843	24.4469	7.25585	1.15995	6.25531	3.96739e-10	1.48084e-08	NA	NA
ENSDARG00000093857	30.0356	7.2437	1.8398	3.93722	8.24305e-05	0.000646549	si:dkey-79f11.10	100007523
ENSDARG00000101147	25.2011	7.22671	0.988339	7.31198	2.63235e-13	1.89296e-11	NA	NA
ENSDARG00000071629	11.8441	7.21747	2.7226	2.65095	0.00802657	0.028706	NA	NA
ENSDARG00000058725	15.2903	7.13696	1.09057	6.54423	5.98034e-11	2.70959e-09	rfesd	550435
ENSDARG00000104635	19.8035	7.06011	2.17304	3.24895	0.0011583	0.00588918	mhc2b	368615
ENSDARG00000088274	14.4628	7.04542	0.953625	7.38804	1.49013e-13	1.13033e-11	si:ch211-181d7.1	100149909
ENSDARG00000086838	202.359	6.81927	0.526746	12.946	2.47421e-38	1.45452e-35	NA	NA
ENSDARG00000099605	11.9714	6.81495	1.07697	6.32787	2.48573e-10	9.80736e-09	LOC103911589	103911589
ENSDARG00000104407	18.8703	6.81156	1.31169	5.19297	2.06969e-07	3.76985e-06	LOC100150619	100150619
ENSDARG00000070579	204.832	6.7761	0.802484	8.44391	3.06883e-17	4.22971e-15	ggact.3	100038780
ENSDARG00000101688	101.832	6.58105	1.28202	5.13333	2.84663e-07	4.99509e-06	si:dkey-207l24.2	101883749
ENSDARG00000039900	12.1559	6.48872	1.00111	6.48155	9.07874e-11	3.93887e-09	si:ch211-278p9.4	795914
ENSDARG00000037192	40.7895	6.4836	0.852862	7.60217	2.91209e-14	2.47212e-12	zgc:113364	548339
ENSDARG00000092656	8.76822	6.42213	1.06503	6.03	1.63959e-09	5.20311e-08	taar19m	100003441
ENSDARG00000102102	17.6177	6.41811	1.37974	4.65169	3.29227e-06	4.16897e-05	NA	NA
ENSDARG00000095193	12.096	6.39073	1.16993	5.46247	4.69558e-08	1.0397e-06	NA	NA
ENSDARG00000100896	38.2538	6.37165	0.761703	8.36502	6.01063e-17	7.85222e-15	znf973	557295
ENSDARG00000026170	49.4953	6.35747	0.763145	8.33061	8.04252e-17	1.03344e-14	hps1	563067
ENSDARG00000097566	4.71355	6.33951	1.38545	4.57579	4.74437e-06	5.66602e-05	NA	NA
ENSDARG00000099845	28.6607	6.32233	1.43936	4.39247	1.12072e-05	0.000118441	zgc:174275	100142651
ENSDARG00000088523	19.2209	6.29804	0.966593	6.51571	7.23456e-11	3.20378e-09	NA	NA
ENSDARG00000086185	5.50698	6.27335	1.01049	6.20823	5.35861e-10	1.94157e-08	NA	NA
ENSDARG00000093761	15.2391	6.26437	1.0622	5.89756	3.68912e-09	1.06966e-07	NA	NA
ENSDARG00000103177	9.68476	6.23782	1.24009	5.03011	4.90193e-07	8.02149e-06	LOC100534765	100534765
ENSDARG00000076073	30.1761	6.2367	1.36385	4.57287	4.8109e-06	5.73383e-05	ap1s3a	550415
ENSDARG00000099233	33.7189	6.20453	0.796664	7.78815	6.79998e-15	6.42175e-13	NA	NA
ENSDARG00000094518	8.41819	6.13932	1.05786	5.80352	6.49353e-09	1.788e-07	si:ch211-125e6.8	100002675
ENSDARG00000093964	8.8195	6.13547	0.998641	6.14382	8.05593e-10	2.75342e-08	NA	NA
ENSDARG00000093712	12.4031	6.11567	1.39496	4.38412	1.16457e-05	0.000121982	LOC558721	558721
ENSDARG00000101817	20.4721	6.10306	1.17765	5.18239	2.19066e-07	3.97786e-06	NA	NA
ENSDARG00000096526	7.70031	6.10013	2.28275	2.67227	0.00753397	0.027301	NA	NA
ENSDARG00000100640	8.97391	6.09779	1.22464	4.97925	6.38299e-07	1.01485e-05	NA	NA
ENSDARG00000088711	17.3267	6.01919	1.01173	5.94939	2.69144e-09	8.12442e-08	lgals1l1	326706
ENSDARG00000061714	31.847	5.92407	1.31326	4.51097	6.45305e-06	7.3448e-05	si:dkey-45k15.1	101882842
ENSDARG00000092883	4.41289	5.87449	1.45079	4.04916	5.14011e-05	0.000435723	si:dkey-193b15.5	565664
ENSDARG00000089037	24.8899	5.84094	0.927	6.3009	2.95921e-10	1.14075e-08	NA	NA
ENSDARG00000098653	8.63047	5.83543	0.904835	6.44917	1.12466e-10	4.77881e-09	NA	NA
ENSDARG00000017984	19.9239	5.7983	0.947023	6.12266	9.20243e-10	3.10466e-08	zgc:172106	100136844
ENSDARG00000090708	52.5685	5.72222	1.17565	4.86728	1.13144e-06	1.68072e-05	NA	NA
ENSDARG00000095822	3.89765	5.68418	1.86292	3.05122	0.0022791	0.0103302	NA	NA
ENSDARG00000068841	19.816	5.67421	1.41085	4.02184	5.77459e-05	0.000481011	NA	NA
ENSDARG00000100207	21.4522	5.62189	0.858551	6.54812	5.8267e-11	2.64508e-09	NA	NA
ENSDARG00000098620	6.89568	5.61075	1.71767	3.26649	0.00108891	0.00559319	NA	NA
ENSDARG00000094436	4.02261	5.58724	2.20537	2.53347	0.0112941	0.0377351	NA	NA
ENSDARG00000091243	15.982	5.58044	1.10675	5.04217	4.60287e-07	7.59734e-06	NA	NA
ENSDARG00000093763	3.06876	5.50693	2.26347	2.43295	0.0149762	0.0471441	NA	NA
ENSDARG00000086495	14.3329	5.48338	1.23967	4.42324	9.72307e-06	0.000104736	NA	NA
ENSDARG00000100302	188.019	5.31502	0.503628	10.5535	4.89638e-26	1.45745e-23	NA	NA
ENSDARG00000089356	2.39945	5.31312	2.09923	2.53099	0.0113742	0.0379427	NA	NA
ENSDARG00000101885	13.2842	5.31117	0.94248	5.63531	1.7474e-08	4.29812e-07	NA	NA
ENSDARG00000098190	10.1962	5.28769	0.94766	5.57973	2.40885e-08	5.72742e-07	NA	NA
ENSDARG00000102103	3.83163	5.26908	1.27754	4.12441	3.71693e-05	0.000331451	NA	NA
ENSDARG00000096273	22.5052	5.21758	0.992938	5.25468	1.48278e-07	2.80062e-06	si:dkey-3n22.9	101886676
ENSDARG00000095082	18.236	5.21756	0.776364	6.7205	1.81102e-11	9.06844e-10	si:ch211-194p6.12	564958
ENSDARG00000104836	5.5858	5.17618	1.30052	3.98007	6.8894e-05	0.00055557	myom1b	100144770
ENSDARG00000044002	4.89478	5.16063	1.49756	3.44603	0.000568889	0.00328801	cyp2x7	402847
ENSDARG00000071541	7.66373	5.13702	1.28137	4.009	6.09763e-05	0.000503108	si:dkey-42i9.8	558811
ENSDARG00000105249	11.5574	5.08598	0.943892	5.38831	7.1125e-08	1.49598e-06	LOC100535131	100535131
ENSDARG00000035151	2.76472	5.02077	1.09126	4.60088	4.20701e-06	5.11784e-05	si:dkey-261j4.3	555453
ENSDARG00000071618	13.0061	4.992	0.808012	6.17813	6.4865e-10	2.28681e-08	NA	NA
ENSDARG00000103624	2.99409	4.97015	1.14858	4.32721	1.51009e-05	0.000153589	NA	NA
ENSDARG00000038321	2.45861	4.95414	1.83126	2.70531	0.00682397	0.025179	zgc:172053	100002541
ENSDARG00000094350	2.9575	4.95106	1.18684	4.17165	3.02408e-05	0.000277562	NA	NA
ENSDARG00000101045	12.9927	4.94595	0.972524	5.08569	3.66296e-07	6.19843e-06	NA	NA
ENSDARG00000052165	15.8481	4.94323	1.06721	4.63192	3.62282e-06	4.53865e-05	si:ch211-236k19.2	557579
ENSDARG00000092994	21.3389	4.9299	0.936094	5.26646	1.39081e-07	2.65246e-06	NA	NA
ENSDARG00000089179	137.883	4.92805	0.462998	10.6438	1.86424e-26	5.69319e-24	si:dkey-156k2.1	100329981
ENSDARG00000087575	25.0277	4.92675	0.777048	6.34034	2.2926e-10	9.12193e-09	zmp:0000000912	555278
ENSDARG00000010729	375.529	4.90258	1.03731	4.72622	2.28741e-06	3.06138e-05	LOC795887	795887
ENSDARG00000098597	8.43651	4.89198	0.970703	5.03962	4.66448e-07	7.68104e-06	LOC101885341	101885341
ENSDARG00000096461	24.0061	4.88573	0.707974	6.901	5.16367e-12	2.85703e-10	NA	NA
ENSDARG00000098138	8.14951	4.88195	1.22486	3.98573	6.72721e-05	0.000543796	NA	NA
ENSDARG00000087387	9.67848	4.86419	1.02839	4.7299	2.24627e-06	3.01662e-05	NA	NA
ENSDARG00000094298	3.09568	4.85491	1.35478	3.58355	0.000338955	0.00214089	NA	NA
ENSDARG00000100602	5.44805	4.8043	1.03763	4.63006	3.65557e-06	4.55596e-05	NA	NA
ENSDARG00000096810	14.5586	4.79035	0.726635	6.59251	4.32438e-11	2.00567e-09	si:ch211-63o20.10	101887075
ENSDARG00000089429	39.9701	4.77206	0.855865	5.57571	2.46522e-08	5.85552e-07	NA	NA
ENSDARG00000043279	3.65418	4.76357	1.03255	4.61342	3.96105e-06	4.86747e-05	aqp12	436844
ENSDARG00000062630	71.0719	4.75275	0.473461	10.0383	1.03429e-23	2.64363e-21	dnah9l	552915
ENSDARG00000103303	3.18563	4.7526	1.1186	4.24869	2.15021e-05	0.000208161	NA	NA
ENSDARG00000093576	3.23267	4.74342	1.59131	2.98083	0.00287465	0.0124857	NA	NA
ENSDARG00000104350	3.32146	4.74264	1.47176	3.22243	0.00127108	0.00635553	si:dkey-68o6.6	555518
ENSDARG00000096166	15.2303	4.73798	0.861792	5.49783	3.84501e-08	8.66878e-07	NA	NA
ENSDARG00000070755	5.7425	4.72557	1.57941	2.99198	0.00277171	0.0121259	ccr11.1	100004625
ENSDARG00000100799	7.66018	4.7249	1.06077	4.45422	8.4198e-06	9.25627e-05	NA	NA
ENSDARG00000014427	57.9012	4.69241	0.890077	5.27192	1.35005e-07	2.59155e-06	mxe	337663
ENSDARG00000040928	17.1133	4.68369	1.05504	4.43935	9.02295e-06	9.81836e-05	LOC100334365	100334365
ENSDARG00000102478	78.5691	4.67988	0.95239	4.91383	8.93148e-07	1.35587e-05	NA	NA
ENSDARG00000095442	1.29129	4.67861	1.78533	2.62058	0.00877794	0.030762	NA	NA
ENSDARG00000098958	6.58397	4.67656	1.07319	4.35762	1.31482e-05	0.000135605	NA	NA
ENSDARG00000099864	13.6232	4.67502	1.00729	4.64121	3.4638e-06	4.35568e-05	si:ch73-170d6.2	335285
ENSDARG00000023526	2.21092	4.6514	1.32815	3.50217	0.000461491	0.0027564	ggt1a	393387
ENSDARG00000093220	3.92965	4.64003	1.31401	3.53119	0.000413692	0.0025197	NA	NA
ENSDARG00000092410	1.35057	4.62828	1.52375	3.03742	0.00238616	0.0107355	NA	NA
ENSDARG00000039747	1.8762	4.60851	1.70541	2.70228	0.00688654	0.0253581	NA	NA
ENSDARG00000104095	3.59871	4.59037	1.15609	3.97061	7.16883e-05	0.00057523	NA	NA
ENSDARG00000021497	10.2681	4.53563	0.979494	4.63059	3.64627e-06	4.54865e-05	gpr132a	797380
ENSDARG00000100061	6.98216	4.52584	1.1346	3.98894	6.63687e-05	0.000537788	LOC103910498	103910498
ENSDARG00000086300	679.994	4.52052	0.334462	13.5158	1.26195e-41	8.72788e-39	si:ch211-236d3.4	794256
ENSDARG00000039243	124.551	4.51924	0.843454	5.35802	8.41405e-08	1.728e-06	zgc:152791	641326
ENSDARG00000101598	81.2574	4.51248	1.0906	4.13761	3.5094e-05	0.000315698	NA	NA
ENSDARG00000103773	26.351	4.4979	0.704444	6.38504	1.71356e-10	7.04448e-09	NA	NA
ENSDARG00000103028	20.1776	4.49374	0.679469	6.61361	3.75069e-11	1.77818e-09	NA	NA
ENSDARG00000095899	9.92569	4.49069	0.90747	4.94858	7.47576e-07	1.15958e-05	NA	NA
ENSDARG00000086706	370.572	4.48954	0.18096	24.8095	7.07798e-136	4.16097e-132	zgc:114175	619257
ENSDARG00000087623	17.3868	4.48782	1.06532	4.21267	2.52366e-05	0.000238042	NA	NA
ENSDARG00000094739	6.54414	4.47795	1.0655	4.20269	2.63762e-05	0.000247106	NA	NA
ENSDARG00000105219	4.31478	4.45503	1.00622	4.42751	9.53267e-06	0.000103015	NA	NA
ENSDARG00000056744	10.309	4.44695	1.04362	4.26108	2.03445e-05	0.00019826	ela2	403061
ENSDARG00000094790	8.59704	4.44049	1.60586	2.76517	0.00568927	0.0217923	pimr80	100034488
ENSDARG00000091144	8.33152	4.43909	1.66957	2.65882	0.00784151	0.0281602	NA	NA
ENSDARG00000037843	1.59815	4.43323	1.38383	3.2036	0.00135722	0.00672887	LOC101886311	101886311
ENSDARG00000101728	9.52231	4.42743	1.10237	4.01629	5.91225e-05	0.000490263	NA	NA
ENSDARG00000088245	17.3407	4.42257	0.925412	4.77902	1.76149e-06	2.45388e-05	NA	NA
ENSDARG00000089026	1.44412	4.42144	1.51004	2.92803	0.00341118	0.0143433	si:dkey-183k8.2	798821
ENSDARG00000075086	2.38565	4.39883	1.16737	3.76816	0.000164452	0.0011601	LOC101884556	101884556
ENSDARG00000023587	48.5134	4.38453	0.557841	7.85983	3.84659e-15	3.78215e-13	kcnk5a	570159
ENSDARG00000093349	218.151	4.37802	0.854262	5.12492	2.97671e-07	5.18883e-06	si:ch211-141e20.2	100150732
ENSDARG00000074217	17.1802	4.37668	1.1842	3.69589	0.000219116	0.00148146	si:dkey-188i13.6	558511
ENSDARG00000078841	1.84601	4.37419	1.25795	3.47725	0.000506585	0.00298855	si:ch211-195b13.6	101882552
ENSDARG00000015123	11.6787	4.36688	1.09981	3.97058	7.16988e-05	0.00057523	dnase1l4.1	445317
ENSDARG00000094658	3.93428	4.36087	1.46127	2.98431	0.00284218	0.0123812	NA	NA
ENSDARG00000044485	26.1191	4.35993	0.815873	5.34388	9.09778e-08	1.84267e-06	sall4	572527
ENSDARG00000099422	3.15304	4.35787	1.10581	3.94087	8.11883e-05	0.000637656	NA	NA
ENSDARG00000091340	30.1323	4.35703	1.17389	3.71162	0.000205937	0.00140162	NA	NA
ENSDARG00000073709	6.7291	4.33932	1.17855	3.68192	0.000231483	0.00155302	fam149a	100001989
ENSDARG00000100379	4.64169	4.33446	1.10763	3.91328	9.10522e-05	0.000705003	si:dkey-34d22.2	100005807
ENSDARG00000034095	9.56821	4.3336	0.883252	4.90641	9.27586e-07	1.40001e-05	si:dkey-59l11.10	108183670
ENSDARG00000096226	1.16979	4.33035	1.69537	2.55423	0.0106424	0.0358944	znf1072	108183695
ENSDARG00000101689	4.75992	4.32052	1.38924	3.10998	0.00187101	0.00878533	NA	NA
ENSDARG00000068456	129.607	4.30983	0.483497	8.91388	4.92776e-19	8.45813e-17	tmem91	101885207
ENSDARG00000099698	4.33492	4.27243	1.11268	3.83977	0.000123147	0.000908061	NA	NA
ENSDARG00000016337	6.92504	4.26361	1.3371	3.18871	0.00142911	0.00701285	lctlb	564250
ENSDARG00000092319	1.64887	4.24785	1.33489	3.18217	0.00146175	0.00712986	NA	NA
ENSDARG00000095195	1.71501	4.24196	1.48975	2.84743	0.0044074	0.017689	NA	NA
ENSDARG00000071032	139.415	4.2404	0.833554	5.08713	3.63526e-07	6.16317e-06	pnkd	497562
ENSDARG00000009402	4.11365	4.23852	1.2192	3.47647	0.000508056	0.00299572	si:ch211-210b2.2	100535998
ENSDARG00000103299	2.155	4.2368	1.23545	3.42936	0.000605008	0.00345982	NA	NA
ENSDARG00000078557	31.8884	4.23188	0.63675	6.64606	3.01041e-11	1.44764e-09	si:ch211-57n23.4	799595
ENSDARG00000103631	1.68686	4.21017	1.27284	3.3077	0.000940668	0.00497298	NA	NA
ENSDARG00000002293	4.42952	4.20499	1.03583	4.05955	4.91677e-05	0.000419971	si:ch211-197g15.9	555440
ENSDARG00000101549	7.98968	4.19422	1.00709	4.16471	3.11746e-05	0.000284703	nkx2.2b	493627
ENSDARG00000094491	7.04245	4.18248	0.971504	4.30516	1.66862e-05	0.00016797	NA	NA
ENSDARG00000014208	15.04	4.17498	0.893619	4.67199	2.98292e-06	3.83506e-05	zgc:55413	406830
ENSDARG00000058753	22.4377	4.17432	1.10197	3.78806	0.000151829	0.00108753	si:ch73-213k20.5	100329262
ENSDARG00000102475	44.3722	4.17159	0.720681	5.78841	7.10563e-09	1.93166e-07	NA	NA
ENSDARG00000041864	4.75984	4.16392	1.30836	3.18255	0.00145982	0.00712342	capn3a	447832
ENSDARG00000094747	4.46276	4.16248	1.22117	3.40861	0.000652942	0.00369707	si:ch211-197g15.6	571364
ENSDARG00000069966	28.6194	4.16056	0.50247	8.28021	1.22963e-16	1.52988e-14	alox5b.3	553602
ENSDARG00000102457	4.17008	4.15514	1.25391	3.31376	0.000920514	0.00487898	LOC100536850	100536850
ENSDARG00000087764	2.65476	4.15254	1.31559	3.15641	0.00159724	0.00766825	ponzr10	100001900
ENSDARG00000011785	15.4913	4.15106	0.66491	6.24304	4.29159e-10	1.58425e-08	tbx6	192294
ENSDARG00000035797	4.46386	4.14547	1.68565	2.45927	0.0139219	0.0444982	si:dkey-17m8.2	100331307
ENSDARG00000041220	12.6465	4.13619	1.13392	3.64769	0.000264605	0.0017361	ftr53	368624
ENSDARG00000104088	7.90781	4.12928	0.897494	4.6009	4.20676e-06	5.11784e-05	NA	NA
ENSDARG00000092892	9.80244	4.12634	1.01499	4.06541	4.79487e-05	0.000411651	si:dkey-23c22.5	798269
ENSDARG00000037758	42.9688	4.11352	0.676171	6.08355	1.17551e-09	3.87688e-08	tlr2	403125
ENSDARG00000076182	137.467	4.113	0.953953	4.31153	1.62128e-05	0.000163694	stat1b	368481
ENSDARG00000096665	2.07333	4.11071	1.67639	2.45212	0.0142016	0.0452693	LOC108185367	108185367
ENSDARG00000095081	1.65313	4.10973	1.24438	3.30263	0.000957817	0.00504097	NA	NA
ENSDARG00000021241	35.8015	4.108	0.574275	7.15337	8.46741e-13	5.47009e-11	zgc:165604	792578
ENSDARG00000052207	8.78805	4.10627	1.29664	3.16685	0.001541	0.00745609	c3a.3	565074
ENSDARG00000099533	2.43343	4.07064	1.22612	3.31994	0.000900354	0.00479978	zgc:113279	553749
ENSDARG00000104819	3.69809	4.06726	1.25859	3.2316	0.00123097	0.0061904	NA	NA
ENSDARG00000037551	15.134	4.04697	0.720326	5.61824	1.92911e-08	4.71058e-07	pm20d1.1	553216
ENSDARG00000077719	3.58813	4.03593	1.30223	3.09924	0.00194019	0.00903616	NA	NA
ENSDARG00000095633	9.44387	4.02073	1.165	3.45127	0.000557946	0.00323793	si:ch211-133l5.7	564121
ENSDARG00000103239	9.98021	4.00112	1.02516	3.90293	9.50337e-05	0.000730538	NA	NA
ENSDARG00000102642	10.2004	3.99385	0.953388	4.18911	2.80049e-05	0.000260085	NA	NA
ENSDARG00000103189	3.17048	3.97699	1.04493	3.80597	0.000141247	0.0010226	NA	NA
ENSDARG00000029720	35.7699	3.97286	0.927005	4.2857	1.82168e-05	0.000180062	si:dkeyp-9d4.2	100148554
ENSDARG00000071604	1.26107	3.94493	1.54148	2.55918	0.0104919	0.0354937	NA	NA
ENSDARG00000045553	32.6201	3.93057	0.532537	7.38084	1.57298e-13	1.18553e-11	hsd17b2	449537
ENSDARG00000097729	1.49966	3.92507	1.43376	2.7376	0.00618889	0.0232962	NA	NA
ENSDARG00000092191	28.2876	3.92354	0.840348	4.66894	3.02755e-06	3.87972e-05	LOC100535167	100535167
ENSDARG00000038052	9.46079	3.90813	1.24005	3.15159	0.00162386	0.00777698	si:ch211-149k23.9	798646
ENSDARG00000038248	139.4	3.89018	0.972506	4.00016	6.32987e-05	0.000519536	ggact.2	447805
ENSDARG00000078389	91.3496	3.88653	0.760648	5.1095	3.23005e-07	5.57261e-06	si:dkey-188i13.7	100302471
ENSDARG00000096666	1.18044	3.87739	1.57558	2.46094	0.0138575	0.0443455	NA	NA
ENSDARG00000103971	1.33924	3.8705	1.5043	2.57296	0.0100834	0.0343688	si:ch73-173p19.2	100332691
ENSDARG00000095142	37.646	3.86898	1.31421	2.94397	0.00324036	0.0137739	si:ch211-208h16.4	799923
ENSDARG00000078182	5.10029	3.86364	1.09047	3.5431	0.000395448	0.00243027	zgc:194443	100170776
ENSDARG00000036304	299.221	3.85662	0.200956	19.1913	4.373e-82	7.91009e-79	dnaaf3l	100536527
ENSDARG00000091938	9.58422	3.84964	0.789242	4.87765	1.0736e-06	1.60188e-05	NA	NA
ENSDARG00000092358	31.8106	3.84025	1.55028	2.47714	0.0132439	0.0427672	NA	NA
ENSDARG00000088142	224.087	3.83875	1.20296	3.19109	0.00141736	0.00696681	NA	NA
ENSDARG00000097615	147.797	3.82975	0.427489	8.95872	3.28458e-19	5.67918e-17	si:ch211-108d22.2	793004
ENSDARG00000099356	3.80508	3.81925	1.28507	2.97201	0.00295858	0.0127959	LOC100334401	100334401
ENSDARG00000059125	276.319	3.80815	0.834343	4.56425	5.01281e-06	5.94134e-05	prkacbb	563147
ENSDARG00000099121	1.09136	3.79422	1.41611	2.67932	0.00737718	0.0268618	si:dkey-6d5.1	101883555
ENSDARG00000100344	20.5608	3.78784	0.973067	3.89269	9.91406e-05	0.000756422	NA	NA
ENSDARG00000097878	8.22636	3.78575	0.717998	5.27265	1.34471e-07	2.58551e-06	NA	NA
ENSDARG00000096250	3.84243	3.77575	1.25218	3.01535	0.00256683	0.0113949	NA	NA
ENSDARG00000104412	24.1711	3.7756	0.534315	7.06624	1.59184e-12	9.79896e-11	NA	NA
ENSDARG00000096758	1.53976	3.77415	1.5468	2.43997	0.0146884	0.0464057	NA	NA
ENSDARG00000087518	4.17357	3.75063	1.14129	3.28632	0.00101505	0.00528327	NA	NA
ENSDARG00000054418	24.2367	3.75027	0.821745	4.56379	5.02392e-06	5.94851e-05	ssuh2.2	797699
ENSDARG00000101503	19.1825	3.74915	0.596179	6.28863	3.20276e-10	1.22063e-08	NA	NA
ENSDARG00000104714	1.67339	3.74078	1.23206	3.03621	0.00239575	0.0107696	NA	NA
ENSDARG00000096688	2.87702	3.74076	1.05863	3.53357	0.000409982	0.00250214	NA	NA
ENSDARG00000099173	2.68819	3.73605	1.41583	2.63876	0.0083209	0.0295271	NA	NA
ENSDARG00000102952	8.3533	3.71526	1.01393	3.66421	0.000248102	0.0016462	NA	NA
ENSDARG00000104976	4.93207	3.7151	1.12722	3.29581	0.000981376	0.00513623	si:ch1073-67j19.2	101882838
ENSDARG00000089216	10.1754	3.70595	1.17005	3.16735	0.00153835	0.00744479	zmp:0000001268	100330779
ENSDARG00000104522	2.72265	3.68867	1.02992	3.58151	0.000341614	0.00215388	si:dkey-188k17.2	101887006
ENSDARG00000103708	6.71926	3.67158	1.11334	3.29781	0.000974427	0.00511009	NA	NA
ENSDARG00000102256	11.6312	3.67023	1.1258	3.26011	0.00111368	0.00569855	NA	NA
ENSDARG00000104600	2.68393	3.66878	1.05548	3.47593	0.000509085	0.00300104	NA	NA
ENSDARG00000093663	1.06102	3.64843	1.48136	2.46289	0.0137823	0.0441811	NA	NA
ENSDARG00000039665	2.30654	3.62873	1.27984	2.8353	0.00457834	0.0182177	zmp:0000001074	101882022
ENSDARG00000102072	5.20013	3.62226	1.08424	3.34083	0.000835278	0.00451842	NA	NA
ENSDARG00000070516	7.59321	3.60716	0.902955	3.99484	6.47381e-05	0.000528474	zgc:92184	436616
ENSDARG00000101190	3.22381	3.60366	0.982167	3.66909	0.000243418	0.00162244	cyp2k8	561462
ENSDARG00000098791	1.88359	3.60334	1.22666	2.93753	0.00330839	0.0139948	cdhr5b	101886483
ENSDARG00000101939	2.47879	3.60177	1.27058	2.83474	0.00458631	0.0182421	LOC101886501	101886501
ENSDARG00000097000	8.44142	3.59117	0.809433	4.43665	9.13682e-06	9.92848e-05	si:ch211-66i8.3	101885415
ENSDARG00000096227	4.37327	3.58056	1.04368	3.43069	0.000602038	0.00344535	NA	NA
ENSDARG00000095212	3.68108	3.56695	1.05594	3.37798	0.000730214	0.0040532	si:ch211-210b2.4	100535908
ENSDARG00000088420	1.092	3.54304	1.32594	2.6721	0.00753781	0.0273042	LOC562770	562770
ENSDARG00000090227	11.96	3.53065	0.994928	3.54865	0.000387207	0.00238793	LOC108191519	108191519
ENSDARG00000103310	4.00787	3.52944	1.0644	3.3159	0.000913493	0.00485003	LOC108183319	108183319
ENSDARG00000010565	8.44543	3.52899	0.770861	4.57799	4.69463e-06	5.61803e-05	aqp4	445293
ENSDARG00000094332	143.091	3.52555	0.445913	7.90638	2.64989e-15	2.68587e-13	vgll4a	101886496
ENSDARG00000091627	27.45	3.52387	0.78099	4.51206	6.4201e-06	7.31437e-05	si:dkey-271j15.3	101886426
ENSDARG00000096906	10.1779	3.51679	1.03713	3.39089	0.00069667	0.00390052	si:dkey-7i4.24	556125
ENSDARG00000101623	10.6929	3.51224	0.70194	5.00362	5.62641e-07	9.09312e-06	NA	NA
ENSDARG00000096497	35.6097	3.51144	0.485229	7.23667	4.59847e-13	3.11623e-11	NA	NA
ENSDARG00000040004	12.2716	3.49472	0.537105	6.50659	7.6878e-11	3.39172e-09	si:ch211-244a23.1	569167
ENSDARG00000045016	45.3654	3.49339	0.757783	4.61001	4.02648e-06	4.93006e-05	npffl	368264
ENSDARG00000008098	2.20501	3.49194	1.32928	2.62694	0.00861554	0.0303285	ifit9	567384
ENSDARG00000098543	7.04664	3.48958	0.886279	3.93734	8.23906e-05	0.00064647	NA	NA
ENSDARG00000093824	2.8388	3.48839	1.06899	3.26325	0.00110141	0.00564632	NA	NA
ENSDARG00000105017	14.9829	3.48307	0.953295	3.65372	0.000258465	0.00170247	NA	NA
ENSDARG00000095414	2.58573	3.48127	1.06628	3.26487	0.00109513	0.00562266	NA	NA
ENSDARG00000089642	5.7083	3.47895	0.961604	3.61786	0.000297049	0.00191793	NA	NA
ENSDARG00000103567	5.88678	3.47878	1.44332	2.41026	0.0159412	0.0496173	NA	NA
ENSDARG00000099097	72.6316	3.47667	0.880715	3.94755	7.89535e-05	0.000623018	NA	NA
ENSDARG00000101544	91.3718	3.46181	0.357375	9.68676	3.43255e-22	7.91338e-20	LOC100536676	100536676
ENSDARG00000037144	4.27073	3.45928	1.13592	3.04537	0.00232397	0.0105032	cpb2	100000935
ENSDARG00000055011	32.4008	3.45864	0.494902	6.98853	2.77785e-12	1.63303e-10	si:dkey-33m11.7	565163
ENSDARG00000093926	1.53663	3.45684	1.40347	2.46307	0.0137755	0.0441683	LOC108179599	108179599
ENSDARG00000098117	13.8467	3.45299	0.56614	6.09919	1.06608e-09	3.5609e-08	NA	NA
ENSDARG00000098094	2.70057	3.45299	1.16496	2.96405	0.0030362	0.0130571	NA	NA
ENSDARG00000102752	12.7247	3.44583	0.915022	3.76585	0.000165987	0.00116862	LOC108182686	108182686
ENSDARG00000096433	60.8435	3.43921	0.336509	10.2203	1.60875e-24	4.29884e-22	NA	NA
ENSDARG00000104956	9.25674	3.43541	0.854956	4.01823	5.86363e-05	0.000487048	NA	NA
ENSDARG00000096576	10.4408	3.43433	0.752165	4.56593	4.97295e-06	5.90303e-05	si:ch211-286b5.6	100003646
ENSDARG00000093176	5.3167	3.43132	1.0686	3.21104	0.00132255	0.00657499	zgc:77118	405845
ENSDARG00000092425	6.16144	3.40753	0.92029	3.70267	0.000213343	0.00144575	NA	NA
ENSDARG00000019986	8.13252	3.40733	0.796522	4.27776	1.88787e-05	0.000185901	grhprb	402985
ENSDARG00000068749	2.08377	3.40491	1.25618	2.71053	0.00671757	0.0248683	NA	NA
ENSDARG00000100370	14.9394	3.40363	0.799929	4.25492	2.09128e-05	0.000203258	NA	NA
ENSDARG00000103245	3.47282	3.40303	1.11509	3.05181	0.00227464	0.010314	NA	NA
ENSDARG00000096355	16.5104	3.40298	0.961055	3.54088	0.000398797	0.00244657	NA	NA
ENSDARG00000041375	42.9404	3.40189	0.389412	8.73596	2.41588e-18	3.71304e-16	si:ch211-57i17.5	565103
ENSDARG00000097955	1.4486	3.39829	1.26654	2.68314	0.00729346	0.0266107	NA	NA
ENSDARG00000092436	10.137	3.39813	0.719402	4.72354	2.31774e-06	3.09492e-05	NA	NA
ENSDARG00000097721	10.996	3.39598	0.627992	5.40768	6.38447e-08	1.35988e-06	NA	NA
ENSDARG00000099968	3.10441	3.3937	1.05683	3.21121	0.00132177	0.00657338	NA	NA
ENSDARG00000038424	114.911	3.38847	0.582008	5.82204	5.81328e-09	1.62737e-07	si:dkey-8k3.2	794635
ENSDARG00000100660	266.978	3.38441	0.447056	7.57044	3.71952e-14	3.11262e-12	si:ch73-252i11.1	553517
ENSDARG00000093921	0.971687	3.3844	1.36588	2.47782	0.0132188	0.0427213	NA	NA
ENSDARG00000075641	6.21425	3.37795	0.726345	4.65062	3.30944e-06	4.18846e-05	steap3	100320152
ENSDARG00000098005	1.46044	3.37348	1.36123	2.47825	0.0132029	0.0426816	NA	NA
ENSDARG00000104120	49.7052	3.36332	0.484681	6.93924	3.94209e-12	2.23616e-10	NA	NA
ENSDARG00000104144	3.7412	3.36064	1.13585	2.95871	0.00308931	0.0132467	si:dkey-68o6.8	555363
ENSDARG00000091503	927.062	3.35256	0.318317	10.5322	6.1407e-26	1.80498e-23	fads6	100538024
ENSDARG00000055313	7.63696	3.34972	0.79234	4.22763	2.36166e-05	0.0002252	slc12a10.1	570849
ENSDARG00000069029	25.7685	3.34875	0.474328	7.05999	1.66516e-12	1.01969e-10	acss2l	560020
ENSDARG00000087168	2.47868	3.33256	1.25653	2.65219	0.00799716	0.0286187	NA	NA
ENSDARG00000096832	3.74378	3.32734	0.995271	3.34315	0.000828342	0.00448813	si:dkey-183k8.1	103911275
ENSDARG00000102272	5.30078	3.32282	0.947885	3.50551	0.000455738	0.00272828	coro6	393367
ENSDARG00000006588	7.23918	3.31985	1.04955	3.16312	0.00156085	0.00753046	zgc:111983	550501
ENSDARG00000095969	30.0727	3.29205	0.527414	6.24188	4.32346e-10	1.59351e-08	si:ch73-106g13.1	555277
ENSDARG00000058815	8.07197	3.29184	1.20715	2.72695	0.0063922	0.0238478	ihhb	30299
ENSDARG00000098189	20.3128	3.2897	0.715818	4.59572	4.31261e-06	5.23547e-05	NA	NA
ENSDARG00000095869	2.27194	3.28929	1.19508	2.75235	0.00591689	0.0224884	NA	NA
ENSDARG00000098586	7.27546	3.28426	1.08534	3.02601	0.00247804	0.0110613	zgc:194887	571819
ENSDARG00000070227	303.655	3.28024	0.67714	4.84425	1.2709e-06	1.86084e-05	nhsa	100150332
ENSDARG00000075476	1.63935	3.24966	1.23832	2.62426	0.00868386	0.0305045	NA	NA
ENSDARG00000100798	3.41734	3.24782	1.18626	2.73785	0.00618418	0.023286	NA	NA
ENSDARG00000074547	1.81825	3.23665	1.16201	2.7854	0.00534622	0.0207179	si:ch211-240l19.8	799298
ENSDARG00000096028	3.02398	3.23312	1.27839	2.52906	0.0114369	0.0381149	taar20i	100150810
ENSDARG00000053366	96.8115	3.22128	0.614398	5.24298	1.58004e-07	2.96053e-06	ftr12	569696
ENSDARG00000098722	2.27022	3.2047	1.17757	2.72145	0.00649963	0.024191	si:ch73-170d6.3	100334140
ENSDARG00000104924	12.4885	3.19598	0.492903	6.484	8.93244e-11	3.88975e-09	LOC100536537	100536537
ENSDARG00000071044	73.8373	3.17137	0.268682	11.8034	3.74639e-32	1.60175e-29	zgc:153722	767635
ENSDARG00000079637	43.5217	3.16122	0.281626	11.2249	3.0778e-29	1.11345e-26	NA	NA
ENSDARG00000102273	5.05856	3.16073	0.881043	3.58749	0.000333881	0.00211452	NA	NA
ENSDARG00000103286	15.296	3.16036	0.592971	5.32971	9.83687e-08	1.97873e-06	kcnk4a	101885817
ENSDARG00000054055	120.921	3.15395	0.789566	3.99454	6.48191e-05	0.00052851	ostn	100333936
ENSDARG00000095448	3.8305	3.15379	1.15409	2.7327	0.00628169	0.0235438	ftr30	100535574
ENSDARG00000103172	1.77714	3.15299	1.28681	2.45024	0.0142762	0.0454264	NA	NA
ENSDARG00000093862	6.838	3.15014	1.20563	2.61285	0.00897896	0.0313125	si:ch211-274k16.2	100002907
ENSDARG00000096821	3.25975	3.13358	1.09142	2.87111	0.00409031	0.0166523	NA	NA
ENSDARG00000087070	47.3722	3.13222	0.757052	4.13739	3.51272e-05	0.000315877	znf977	103910561
ENSDARG00000042643	2.91318	3.12704	1.0782	2.90024	0.00372881	0.015448	si:ch1073-440p11.2	100333886
ENSDARG00000105027	4.38128	3.11909	0.987839	3.15749	0.00159133	0.00764769	LOC103910098	103910098
ENSDARG00000098402	11.3052	3.11714	1.16811	2.66852	0.00761854	0.0275366	LOC100148066	100148066
ENSDARG00000100652	3.76123	3.10962	1.0478	2.96776	0.0029998	0.012929	znf1147	100141494
ENSDARG00000094484	7.79754	3.1041	0.889497	3.48972	0.000483529	0.00286691	NA	NA
ENSDARG00000102482	170.263	3.08595	0.190347	16.2122	4.13224e-59	5.39831e-56	zgc:165573	100073329
ENSDARG00000091746	8.7259	3.08573	0.661922	4.66177	3.13502e-06	3.99567e-05	NA	NA
ENSDARG00000092731	99.5824	3.07826	0.448701	6.86039	6.86726e-12	3.71227e-10	mhc1uka	751750
ENSDARG00000042880	12.7918	3.07369	0.64088	4.79604	1.61831e-06	2.28145e-05	si:ch211-222f23.6	100141493
ENSDARG00000070132	68.1945	3.05999	1.02963	2.97194	0.00295925	0.0127964	aste1a	100006826
ENSDARG00000053802	4.42895	3.04987	0.926727	3.29101	0.000998279	0.00521077	c1ql4l	100007371
ENSDARG00000097774	14.3089	3.04367	1.00751	3.02097	0.00251967	0.0112152	NA	NA
ENSDARG00000032963	6.82222	3.04067	0.648412	4.68942	2.73983e-06	3.5798e-05	her12	402914
ENSDARG00000104112	2.62682	3.03519	1.11091	2.73215	0.00629218	0.0235794	NA	NA
ENSDARG00000077217	40.0961	3.02041	0.322286	9.37182	7.12893e-21	1.43279e-18	zgc:162184	559822
ENSDARG00000091176	17.3018	3.01091	0.774525	3.88743	0.00010131	0.000770975	si:dkey-22h13.1	108183708
ENSDARG00000102707	41.355	3.00183	0.470398	6.38146	1.75403e-10	7.19825e-09	NA	NA
ENSDARG00000093336	13.0125	2.99128	0.556842	5.37186	7.79305e-08	1.61885e-06	NA	NA
ENSDARG00000104266	27.8672	2.98347	0.955686	3.1218	0.00179747	0.00848744	NA	NA
ENSDARG00000093931	374.391	2.97287	0.731825	4.06226	4.85993e-05	0.000416629	rflnb	100286814
ENSDARG00000105196	27.539	2.95986	0.529571	5.58916	2.28166e-08	5.46923e-07	NA	NA
ENSDARG00000104273	8.22512	2.95289	0.590305	5.00231	5.66482e-07	9.1416e-06	si:dkey-46i9.3	103909055
ENSDARG00000079336	6.96202	2.94813	1.0095	2.92038	0.003496	0.0146397	si:ch211-150j10.4	101886410
ENSDARG00000096456	14.5833	2.94722	0.559926	5.26358	1.41279e-07	2.6835e-06	NA	NA
ENSDARG00000099050	3.24322	2.94499	0.947633	3.10773	0.00188529	0.00883469	NA	NA
ENSDARG00000057975	25.123	2.93859	0.394776	7.44369	9.79145e-14	7.67487e-12	plcd4a	565669
ENSDARG00000100340	31.7995	2.93844	0.57875	5.07722	3.82997e-07	6.4468e-06	NA	NA
ENSDARG00000088762	2.4471	2.92774	1.10013	2.66127	0.00778467	0.027986	si:ch211-224l10.4	570038
ENSDARG00000070126	24.956	2.92553	0.833908	3.50822	0.000451123	0.00270893	LOC108183541	108183541
ENSDARG00000055014	2.06543	2.92032	1.12744	2.59021	0.00959175	0.0329896	si:dkey-33m11.8	565078
ENSDARG00000090220	13.4075	2.91949	0.479417	6.08968	1.13137e-09	3.74673e-08	LOC101887036	101887036
ENSDARG00000074754	28.6021	2.9071	0.910821	3.19174	0.00141421	0.00695277	si:dkey-188i13.9	558363
ENSDARG00000101879	17.6327	2.89619	0.770098	3.76081	0.000169363	0.0011906	si:dkeyp-80d11.1	325401
ENSDARG00000101421	25.6986	2.88422	0.511407	5.63979	1.70262e-08	4.22334e-07	NA	NA
ENSDARG00000056065	18.8998	2.88251	0.851746	3.38423	0.000713776	0.00398207	mov10b.2	555950
ENSDARG00000077068	14.4805	2.88062	0.467259	6.16493	7.05164e-10	2.45295e-08	NA	NA
ENSDARG00000101997	18.9362	2.87426	0.947136	3.03468	0.00240791	0.0107976	NA	NA
ENSDARG00000097452	16.9717	2.85434	0.457887	6.23371	4.55517e-10	1.67106e-08	si:zfos-1451h6.1	100537139
ENSDARG00000089586	157.24	2.8533	0.336146	8.48827	2.09728e-17	2.93557e-15	ncam3	566122
ENSDARG00000100381	15.1888	2.85033	0.547128	5.20962	1.89229e-07	3.48724e-06	rock2bl	108180208
ENSDARG00000024827	102.258	2.84773	0.326724	8.71602	2.88151e-18	4.37153e-16	rnf150	559804
ENSDARG00000078101	10.0365	2.84166	0.597705	4.75429	1.99142e-06	2.7151e-05	si:ch211-250k18.8p	570229
ENSDARG00000101324	8.41196	2.83877	0.626867	4.5285	5.94031e-06	6.84737e-05	apoa1b	100101640
ENSDARG00000091233	6.60839	2.8385	0.845346	3.3578	0.000785657	0.00429745	NA	NA
ENSDARG00000096012	39.7734	2.83393	0.679453	4.1709	3.03405e-05	0.000278259	NA	NA
ENSDARG00000104916	19.0053	2.82939	0.669685	4.22496	2.38981e-05	0.00022724	si:dkey-71l4.4	797610
ENSDARG00000020610	2.0235	2.82777	1.0866	2.60241	0.00925723	0.0321068	tnnt2a	58071
ENSDARG00000090814	9.75505	2.812	0.681069	4.12881	3.64648e-05	0.000325539	si:dkey-18a10.3	792628
ENSDARG00000033832	8.61682	2.79068	0.93635	2.98039	0.00287885	0.012497	ampd1	393867
ENSDARG00000102398	7.30156	2.78872	0.620793	4.4922	7.04918e-06	7.94258e-05	cnn1b	572250
ENSDARG00000105046	411.398	2.78202	0.159521	17.4398	4.11179e-68	6.90634e-65	ccnf	266981
ENSDARG00000095106	5.18916	2.77844	1.06057	2.61977	0.00879894	0.0308218	NA	NA
ENSDARG00000098218	16.1795	2.77607	0.94608	2.93428	0.00334318	0.0141064	NA	NA
ENSDARG00000074526	335.562	2.77509	0.24018	11.5542	7.02793e-31	2.70921e-28	zbtb16b	569773
ENSDARG00000092427	4.21166	2.75596	0.820896	3.35725	0.000787205	0.00430391	NA	NA
ENSDARG00000101881	3.96587	2.7552	0.974176	2.82823	0.00468061	0.0185731	LOC100148466	100148466
ENSDARG00000101103	11.0475	2.75488	0.669206	4.11664	3.84432e-05	0.000341644	NA	NA
ENSDARG00000089868	5.10143	2.74001	0.942047	2.90857	0.00363082	0.0151139	si:ch211-112c15.8	101885910
ENSDARG00000103031	11.0754	2.73464	0.64326	4.25122	2.12611e-05	0.000205997	NA	NA
ENSDARG00000089724	5.45911	2.73359	0.73585	3.71488	0.000203301	0.00139133	cyldb	564158
ENSDARG00000071014	75.6883	2.72722	0.235369	11.587	4.79727e-31	1.88013e-28	s100u	563060
ENSDARG00000025285	47.8285	2.7209	0.586238	4.6413	3.46226e-06	4.35568e-05	panx1a	393890
ENSDARG00000093518	40.2814	2.71841	1.06562	2.55102	0.0107408	0.0361536	NA	NA
ENSDARG00000097613	5.89917	2.71791	0.814749	3.33589	0.000850279	0.0045869	igfn1.3	100331959
ENSDARG00000091757	3.19567	2.7164	1.06388	2.5533	0.0106706	0.0359638	NA	NA
ENSDARG00000094284	4.61905	2.71538	0.994607	2.7301	0.00633148	0.0236906	si:dkey-58f10.10	100004976
ENSDARG00000099829	26.3857	2.71328	0.828007	3.27689	0.00104958	0.00542678	NA	NA
ENSDARG00000052039	48.1243	2.70921	1.04171	2.60074	0.00930239	0.0322206	caspb	259303
ENSDARG00000100828	10.3116	2.70734	0.575679	4.70286	2.5654e-06	3.3739e-05	LOC100536708	100536708
ENSDARG00000030269	4.0948	2.70344	1.08696	2.48716	0.0128768	0.0418922	grtp1b	550508
ENSDARG00000104797	2.42301	2.70153	1.11664	2.41935	0.0155484	0.0485745	NA	NA
ENSDARG00000058284	105.879	2.70073	0.405968	6.65256	2.8803e-11	1.39363e-09	NA	NA
ENSDARG00000097634	8.38311	2.70055	0.669555	4.03335	5.4988e-05	0.000460977	LOC101882831	101882831
ENSDARG00000100771	3.27558	2.7004	0.973659	2.77345	0.00554655	0.0213395	NA	NA
ENSDARG00000016908	12.8376	2.6999	0.626079	4.3124	1.61491e-05	0.000163191	zgc:171779	100126104
ENSDARG00000105144	8.26079	2.69608	0.895328	3.01127	0.00260157	0.0115252	LOC103910593	103910593
ENSDARG00000003632	2.10015	2.69387	1.0307	2.61364	0.00895844	0.0312549	zgc:172270	100136849
ENSDARG00000031814	84.607	2.69193	0.235093	11.4505	2.33728e-30	8.86469e-28	dhrs13b	445116
ENSDARG00000101312	34.0159	2.68883	0.57055	4.7127	2.44454e-06	3.23851e-05	NA	NA
ENSDARG00000101289	79.3388	2.67815	0.281045	9.52925	1.58427e-21	3.32626e-19	slc29a1a	563580
ENSDARG00000092077	43.9926	2.67638	0.580759	4.60841	4.05751e-06	4.95907e-05	NA	NA
ENSDARG00000101071	14.0481	2.67451	0.675243	3.96081	7.46957e-05	0.000594205	NA	NA
ENSDARG00000070581	33.9614	2.67248	0.486037	5.49852	3.82998e-08	8.65149e-07	ggact.1	777609
ENSDARG00000088452	7.85424	2.664	0.714782	3.72701	0.000193763	0.00133304	NA	NA
ENSDARG00000094984	17.8504	2.65269	0.553216	4.79503	1.62653e-06	2.29029e-05	si:ch211-197g15.8	100005143
ENSDARG00000010047	97.602	2.64455	0.267181	9.89795	4.24889e-23	1.00922e-20	neu3.2	445250
ENSDARG00000038271	15.9922	2.63337	0.489569	5.37895	7.49224e-08	1.56465e-06	zgc:113293	550593
ENSDARG00000095013	6.17503	2.62734	0.716895	3.66488	0.000247454	0.00164364	NA	NA
ENSDARG00000093173	4.73142	2.62625	0.977581	2.68647	0.00722104	0.0263803	NA	NA
ENSDARG00000027088	1915.24	2.62591	0.195211	13.4516	3.01122e-41	2.02311e-38	ptgdsb.1	336492
ENSDARG00000081937	4.14569	2.61792	0.901352	2.90444	0.00367916	0.0152746	NA	NA
ENSDARG00000068923	34.0343	2.61109	0.531276	4.91475	8.88941e-07	1.35122e-05	umodl1	567806
ENSDARG00000079986	8.46265	2.60317	0.855654	3.04231	0.00234769	0.01059	NA	NA
ENSDARG00000103054	129.51	2.60091	0.802233	3.24209	0.00118655	0.00600813	NA	NA
ENSDARG00000091727	3.0491	2.5959	0.8962	2.89657	0.00377271	0.0155884	LOC100333926	100333926
ENSDARG00000103119	10.7466	2.5931	0.628125	4.12831	3.65432e-05	0.000326115	NA	NA
ENSDARG00000060953	4.59661	2.59047	0.954838	2.71299	0.00666792	0.0246965	si:ch1073-214b20.2	799838
ENSDARG00000104737	6.23904	2.58229	0.977471	2.64181	0.00824655	0.0293193	NA	NA
ENSDARG00000092027	10.6048	2.57878	0.552819	4.66478	3.08946e-06	3.94615e-05	NA	NA
ENSDARG00000089340	1182.39	2.57767	0.212628	12.1229	7.99068e-34	3.83471e-31	rhobtb2b	565844
ENSDARG00000097151	3.56396	2.57153	1.02254	2.51484	0.0119087	0.039408	NA	NA
ENSDARG00000094119	5.06836	2.55775	0.997347	2.56455	0.0103308	0.0350813	NA	NA
ENSDARG00000039852	31.1536	2.55682	0.636454	4.01729	5.8871e-05	0.00048848	ftr93	568694
ENSDARG00000071588	4.56344	2.555	0.740078	3.45234	0.000555756	0.00322921	NA	NA
ENSDARG00000095023	8.80017	2.54	0.521968	4.8662	1.13762e-06	1.68777e-05	NA	NA
ENSDARG00000104064	15.1607	2.53785	1.00845	2.5166	0.0118495	0.0392672	NA	NA
ENSDARG00000031647	232.677	2.53696	0.428683	5.91803	3.25814e-09	9.61294e-08	stat2	565200
ENSDARG00000103135	122.908	2.53575	0.338652	7.48777	7.00528e-14	5.62216e-12	stoml2	394006
ENSDARG00000077836	7.85834	2.53097	0.681342	3.71469	0.000203457	0.00139159	ttc22	497576
ENSDARG00000022372	13.2191	2.52746	0.603621	4.18716	2.82466e-05	0.000262011	kng1	449808
ENSDARG00000098550	65.4816	2.52147	0.321776	7.83609	4.64776e-15	4.4609e-13	wnk4a	100330953
ENSDARG00000093193	53.1651	2.52015	0.573568	4.39381	1.11381e-05	0.000117872	chia.6	322420
ENSDARG00000099982	24.2242	2.51777	0.408242	6.16736	6.94404e-10	2.42629e-08	ccl39.7	100537869
ENSDARG00000008019	87.0735	2.51233	0.357923	7.0192	2.23147e-12	1.33653e-10	mxg	360148
ENSDARG00000102623	9.88282	2.51168	0.728677	3.4469	0.000567059	0.00328029	NA	NA
ENSDARG00000097235	21.2123	2.50838	0.410017	6.11775	9.49075e-10	3.19735e-08	NA	NA
ENSDARG00000089661	8.85388	2.50713	0.946241	2.64957	0.00805949	0.0287804	LOC100538089	100538089
ENSDARG00000063376	8.86427	2.50695	0.533984	4.69479	2.66877e-06	3.50006e-05	si:dkeyp-74b6.2	560359
ENSDARG00000095532	9.99976	2.50645	0.907577	2.76169	0.00575033	0.0219868	si:dkey-58f10.13	100149772
ENSDARG00000102805	6.32727	2.50375	0.671802	3.72692	0.000193832	0.00133313	cyp2aa12	555510
ENSDARG00000102904	11.3777	2.49785	0.618923	4.0358	5.4417e-05	0.000457332	NA	NA
ENSDARG00000028731	33.1286	2.49017	0.461595	5.39471	6.8636e-08	1.45272e-06	stat4	368519
ENSDARG00000070320	26.8505	2.48418	0.358438	6.93057	4.19147e-12	2.35795e-10	si:dkey-245p14.4	563576
ENSDARG00000092770	6.06629	2.47971	0.745353	3.32689	0.00087822	0.00470632	si:ch211-253p18.2	103909313
ENSDARG00000087663	4.93548	2.47927	0.826334	3.00033	0.00269689	0.0118737	si:ch211-248l17.3	101883138
ENSDARG00000005894	4.43078	2.47396	0.899533	2.75028	0.0059545	0.0225991	slc7a9	567117
ENSDARG00000052652	19.0804	2.47347	0.442681	5.58748	2.30393e-08	5.5114e-07	fermt1	100332544
ENSDARG00000078001	114.609	2.46492	0.396357	6.21894	5.00512e-10	1.82191e-08	kbtbd7	794299
ENSDARG00000052876	3.72735	2.46373	0.881689	2.79433	0.00520069	0.0202776	LOC799889	799889
ENSDARG00000098515	45.1691	2.46364	0.474393	5.19325	2.0665e-07	3.76696e-06	NA	NA
ENSDARG00000039052	7.68524	2.45718	0.619785	3.96456	7.35304e-05	0.000586721	klhl40a	553257
ENSDARG00000094127	4.03592	2.45245	0.810366	3.02635	0.00247526	0.011051	NA	NA
ENSDARG00000063319	6.25087	2.45216	0.759365	3.22922	0.00124128	0.00623026	sqleb	565329
ENSDARG00000052400	75.4938	2.44894	0.383776	6.38117	1.75744e-10	7.19967e-09	gpr6	100538060
ENSDARG00000020084	13.7753	2.4449	0.887797	2.75389	0.00588908	0.0224225	tg	567631
ENSDARG00000068220	2.67121	2.44426	0.921159	2.65346	0.00796705	0.0285239	mbl2	100008009
ENSDARG00000002991	535.814	2.43847	0.388019	6.28442	3.29085e-10	1.25217e-08	cep135	553303
ENSDARG00000023952	629.748	2.43002	0.178817	13.5894	4.62848e-42	3.29814e-39	fam167ab	567341
ENSDARG00000100325	3.52809	2.4286	0.890436	2.72743	0.00638304	0.0238236	NA	NA
ENSDARG00000098741	5.34109	2.4227	0.7741	3.12969	0.00174989	0.00829442	NA	NA
ENSDARG00000057392	48.8635	2.41818	0.481116	5.0262	5.0029e-07	8.15833e-06	lrrc31	556343
ENSDARG00000057590	11.6536	2.41322	0.545871	4.42086	9.83068e-06	0.000105653	si:ch1073-396h14.1	560975
ENSDARG00000041623	336.171	2.39829	0.546778	4.38622	1.15339e-05	0.000121189	mt	30282
ENSDARG00000080675	34.2554	2.38478	0.584744	4.07833	4.53598e-05	0.000393449	si:dkey-71b5.7	100007015
ENSDARG00000010619	9.689	2.38002	0.638114	3.72977	0.000191652	0.00132045	themis	555433
ENSDARG00000095493	3.84063	2.37808	0.76616	3.10389	0.00190993	0.0089214	NA	NA
ENSDARG00000076043	8.98543	2.36773	0.654807	3.61593	0.000299271	0.00192857	si:dkeyp-73d8.9	100170838
ENSDARG00000095455	24.2195	2.36719	0.357209	6.62691	3.4279e-11	1.63503e-09	NA	NA
ENSDARG00000042980	131.137	2.36622	0.649269	3.64444	0.000267976	0.00175626	cyp2p7	100034406
ENSDARG00000009673	5.09253	2.36576	0.863851	2.73862	0.00616984	0.0232394	si:ch211-197g15.5	555512
ENSDARG00000045051	3192.48	2.36274	0.283332	8.33912	7.48479e-17	9.72403e-15	slc16a3	327276
ENSDARG00000074613	14.9348	2.35265	0.416942	5.64263	1.67472e-08	4.17242e-07	si:ch211-240l19.6	799147
ENSDARG00000075301	34.5836	2.35249	0.65824	3.57391	0.000351689	0.0022065	gsdf	571289
ENSDARG00000092896	2.40492	2.35103	0.887421	2.64928	0.00806628	0.0288003	NA	NA
ENSDARG00000098004	3.42253	2.34824	0.891874	2.63292	0.00846536	0.0299075	ftr91	558375
ENSDARG00000059044	77.1409	2.34073	0.33804	6.92443	4.37744e-12	2.45085e-10	epm2a	100535304
ENSDARG00000104207	18.2803	2.33895	0.560111	4.17587	2.96856e-05	0.000272891	pcyt1bb	555725
ENSDARG00000094861	5.53326	2.33856	0.831781	2.81151	0.00493101	0.0193868	NA	NA
ENSDARG00000013771	33.6338	2.33843	0.409217	5.7144	1.1009e-08	2.84793e-07	ctss2.2	337572
ENSDARG00000026296	38.5288	2.33463	0.370618	6.29929	2.9902e-10	1.14893e-08	zgc:112994	553736
ENSDARG00000041699	13.2295	2.33393	0.565152	4.12974	3.63169e-05	0.000324342	piwil1	368200
ENSDARG00000103229	21.8444	2.33005	0.600286	3.88156	0.000103786	0.000785749	NA	NA
ENSDARG00000045644	49.038	2.32077	0.312013	7.43804	1.02188e-13	7.95679e-12	ca12	100537787
ENSDARG00000101695	82.4803	2.32062	0.925494	2.50744	0.012161	0.0400739	si:dkey-26m3.3	100148609
ENSDARG00000075193	5.50859	2.31403	0.780722	2.96396	0.00303707	0.0130585	NA	NA
ENSDARG00000098087	3.08099	2.3137	0.956969	2.41774	0.0156174	0.0487641	si:dkey-30f3.2	103910879
ENSDARG00000104850	52.4383	2.30732	0.594726	3.87963	0.000104614	0.000790731	NA	NA
ENSDARG00000102716	36.2103	2.30504	0.346799	6.64663	2.99889e-11	1.44506e-09	NA	NA
ENSDARG00000040045	10.6751	2.30353	0.824513	2.7938	0.00520923	0.0203008	NA	NA
ENSDARG00000093185	669.714	2.30331	0.348636	6.60665	3.93125e-11	1.85329e-09	gucy1a2	100330875
ENSDARG00000103495	3.16678	2.29599	0.925724	2.48021	0.0131307	0.0425275	zgc:173714	100126112
ENSDARG00000034307	71.4395	2.29418	0.657741	3.48798	0.000486688	0.00288492	chrne	445315
ENSDARG00000002192	26.5283	2.28592	0.939413	2.43335	0.0149599	0.0471053	aspn	65228
ENSDARG00000094327	206.028	2.28352	0.284888	8.0155	1.09685e-15	1.16183e-13	si:dkey-205k8.5	101885834
ENSDARG00000038538	15.0556	2.27965	0.773398	2.94758	0.00320273	0.0136509	cfap100	767793
ENSDARG00000103456	8.08334	2.27534	0.92507	2.45964	0.0139075	0.0444643	cyp2aa11	553537
ENSDARG00000100276	89.5143	2.27244	0.351059	6.47309	9.60207e-11	4.1354e-09	tmem101	572154
ENSDARG00000101556	6.04055	2.27188	0.874948	2.59659	0.00941553	0.0325273	si:ch1073-475a24.1	101886961
ENSDARG00000054898	14.6996	2.26455	0.702489	3.22361	0.00126584	0.0063346	ms4a17a.17	100002513
ENSDARG00000093024	12.2654	2.2574	0.713975	3.16174	0.00156832	0.00756026	rnh1	569436
ENSDARG00000087757	4.44436	2.25556	0.808853	2.7886	0.00529371	0.0205857	pimr190	100000675
ENSDARG00000056515	391.545	2.25195	0.303189	7.42755	1.10631e-13	8.55755e-12	spsb1	334190
ENSDARG00000019741	33.2475	2.2499	0.31332	7.18084	6.92849e-13	4.53826e-11	si:ch211-152f23.5	567411
ENSDARG00000091712	28.6566	2.24504	0.598229	3.75281	0.000174863	0.00122233	si:dkey-238d18.5	101884711
ENSDARG00000058246	5.44755	2.24117	0.90543	2.47525	0.0133142	0.042941	cysltr1	553675
ENSDARG00000093932	16.029	2.23304	0.585258	3.81548	0.000135917	0.000988582	NA	NA
ENSDARG00000095521	7.02518	2.23089	0.766662	2.90987	0.0036158	0.0150621	NA	NA
ENSDARG00000101595	4.3536	2.22936	0.862688	2.58421	0.00976029	0.0334616	tgm1l2	793096
ENSDARG00000061177	49.0282	2.22775	0.559174	3.984	6.77655e-05	0.000546844	mov10b.1	556024
ENSDARG00000074024	5.53852	2.22315	0.915662	2.42791	0.015186	0.047646	NA	NA
ENSDARG00000027355	81.7014	2.22174	0.487648	4.55604	5.21261e-06	6.12872e-05	slc25a4	327067
ENSDARG00000096736	2.83414	2.21628	0.815364	2.71814	0.00656497	0.024392	NA	NA
ENSDARG00000059209	279.804	2.21478	0.351212	6.30609	2.86177e-10	1.11231e-08	abhd13	561333
ENSDARG00000098764	27.7509	2.21366	0.551406	4.01457	5.95548e-05	0.000492349	musk	334526
ENSDARG00000093180	6.72928	2.21205	0.784835	2.8185	0.00482493	0.0190524	NA	NA
ENSDARG00000058658	98.4352	2.2076	0.420423	5.2509	1.5136e-07	2.85195e-06	si:dkey-178e17.3	100535682
ENSDARG00000091607	47.0763	2.20621	0.7008	3.14813	0.00164317	0.00785669	NA	NA
ENSDARG00000040669	6.09217	2.20616	0.783485	2.81583	0.00486516	0.0191825	NA	NA
ENSDARG00000060259	71.4088	2.20385	0.347683	6.33868	2.31745e-10	9.20522e-09	zgc:162160	561782
ENSDARG00000008238	295.763	2.19826	0.197586	11.1256	9.42199e-29	3.21099e-26	manba	393128
ENSDARG00000104259	2176.87	2.18464	0.531049	4.11382	3.89168e-05	0.000345381	rab26	101885743
ENSDARG00000105275	2.80793	2.17817	0.89716	2.42786	0.0151884	0.047646	NA	NA
ENSDARG00000036636	67.5848	2.17691	0.351873	6.18662	6.1469e-10	2.18345e-08	ebpl	768138
ENSDARG00000028973	19.858	2.17637	0.543298	4.00585	6.17944e-05	0.000508609	tekt2	550629
ENSDARG00000100032	991.879	2.17166	0.155513	13.9645	2.56546e-44	2.01089e-41	NA	NA
ENSDARG00000088202	15.0453	2.16696	0.461982	4.69056	2.72456e-06	3.56528e-05	sh3d19	553811
ENSDARG00000075296	78.2091	2.16641	0.570063	3.80029	0.000144525	0.00104089	fam83c	570133
ENSDARG00000057714	4.27137	2.16625	0.792697	2.73276	0.00628065	0.0235437	cmah	431739
ENSDARG00000102017	364.531	2.16393	0.404447	5.35035	8.77857e-08	1.78726e-06	trpc4b	102725536
ENSDARG00000027807	111.745	2.15833	0.531855	4.05812	4.94692e-05	0.000421498	frk	567549
ENSDARG00000101578	270.857	2.15552	0.887853	2.42779	0.015191	0.0476478	e2f4	406741
ENSDARG00000009215	24.2172	2.15499	0.491155	4.38759	1.14614e-05	0.000120589	zgc:112437	550468
ENSDARG00000089158	5.43428	2.14797	0.808357	2.65721	0.00787913	0.0282737	si:dkeyp-104f11.6	100001080
ENSDARG00000093317	35.1332	2.14681	0.387239	5.54389	2.95816e-08	6.91463e-07	si:ch211-209j10.6	100537083
ENSDARG00000074201	418.57	2.14311	0.619701	3.4583	0.000543599	0.00317111	flna	562529
ENSDARG00000070966	15.4538	2.14277	0.543609	3.94175	8.08902e-05	0.000635952	insl5a	566602
ENSDARG00000089814	11.8954	2.14277	0.747695	2.86583	0.00415916	0.0169033	NA	NA
ENSDARG00000033544	17.3744	2.13386	0.566503	3.76672	0.000165407	0.00116565	LOC100002059	100002059
ENSDARG00000086182	8.82774	2.12925	0.745605	2.85574	0.0042937	0.0173184	NA	NA
ENSDARG00000038666	9.33717	2.12239	0.859723	2.46869	0.0135608	0.0436047	igfbp1b	793907
ENSDARG00000094857	2516.3	2.116	0.480686	4.40204	1.07238e-05	0.000114052	dio2	352937
ENSDARG00000038561	6.22691	2.11403	0.688198	3.07183	0.00212751	0.00975591	klf6b	793760
ENSDARG00000100439	250.055	2.11365	0.364547	5.79801	6.71052e-09	1.83914e-07	zgc:153383	751751
ENSDARG00000023627	219.321	2.11276	0.554674	3.80902	0.000139518	0.00101102	ggps1	336798
ENSDARG00000043484	6011.27	2.11183	0.0970206	21.7668	4.78595e-105	1.60774e-101	ube2d2	393934
ENSDARG00000099152	4.04364	2.10538	0.808667	2.60352	0.00922718	0.0320262	NA	NA
ENSDARG00000039133	9.92943	2.10528	0.794173	2.6509	0.00802767	0.028706	lamb4	286831
ENSDARG00000015273	23.756	2.10385	0.598144	3.5173	0.000435961	0.00263065	alpi.1	541539
ENSDARG00000007344	169.039	2.09486	0.342092	6.12368	9.14372e-10	3.08929e-08	tcap	556258
ENSDARG00000076659	92.5005	2.09407	0.332547	6.29705	3.03372e-10	1.16186e-08	cdca7b	572007
ENSDARG00000074341	140.756	2.09078	0.139448	14.9933	8.12487e-51	7.96068e-48	hykk.2	559560
ENSDARG00000061747	30.4928	2.08795	0.468465	4.45701	8.3112e-06	9.16688e-05	si:ch73-147f11.1	569232
ENSDARG00000104678	16.214	2.08737	0.560829	3.72194	0.000197695	0.0013563	NA	NA
ENSDARG00000012718	19.8512	2.08463	0.384769	5.41787	6.03143e-08	1.29524e-06	wee2	327471
ENSDARG00000094132	49.9267	2.08184	0.620883	3.35303	0.000799322	0.00435094	igf1	114433
ENSDARG00000098026	14.4101	2.08119	0.5407	3.84907	0.000118566	0.000880629	NA	NA
ENSDARG00000078451	3.51724	2.07818	0.788923	2.6342	0.00843349	0.0298216	gzm3	100000986
ENSDARG00000088693	18.7019	2.07655	0.438567	4.73486	2.19203e-06	2.95498e-05	dcst2	556296
ENSDARG00000098291	123.744	2.07617	0.304045	6.82848	8.5819e-12	4.53491e-10	NA	NA
ENSDARG00000020741	21.9318	2.07375	0.525404	3.94696	7.91504e-05	0.000624152	fga	378986
ENSDARG00000052376	20.4562	2.06967	0.568274	3.64203	0.000270496	0.00176932	b3gnt2a	405766
ENSDARG00000033735	238.337	2.06829	0.234523	8.81915	1.15333e-18	1.88337e-16	ncf1	378966
ENSDARG00000092600	63.9516	2.06288	0.447093	4.614	3.94995e-06	4.8579e-05	si:ch211-197n1.2	553519
ENSDARG00000095665	2.94383	2.05738	0.768818	2.67603	0.00744995	0.0270599	si:ch211-191a16.2	798095
ENSDARG00000069261	80.9885	2.05467	0.45475	4.51823	6.23576e-06	7.14242e-05	metap2a	794589
ENSDARG00000079660	12.325	2.05338	0.473736	4.33443	1.46139e-05	0.000148958	zdhhc21	100144560
ENSDARG00000069431	5.87988	2.05134	0.634171	3.23469	0.00121777	0.00613844	slc26a4	563818
ENSDARG00000015869	24.7851	2.05085	0.378812	5.41391	6.1663e-08	1.32059e-06	slc22a16	557279
ENSDARG00000095697	7.16087	2.04723	0.653385	3.13327	0.00172869	0.00820884	NA	NA
ENSDARG00000101133	54.5638	2.04541	0.326771	6.25947	3.86277e-10	1.45566e-08	NA	NA
ENSDARG00000067995	9.54547	2.03968	0.606279	3.36426	0.000767495	0.00422068	myhz1.2	799300
ENSDARG00000055026	28.2417	2.02361	0.351574	5.75584	8.62103e-09	2.29325e-07	ptch2	30181
ENSDARG00000099060	6.84662	2.02341	0.707418	2.86028	0.00423265	0.0171282	zgc:111868	556628
ENSDARG00000013522	16.3168	2.02152	0.469355	4.30701	1.65473e-05	0.000166714	pck1	378727
ENSDARG00000096920	76.195	2.01728	0.44426	4.54076	5.60506e-06	6.51522e-05	si:zfos-375h5.1	108179129
ENSDARG00000055683	17.1913	2.00975	0.576519	3.48602	0.000490265	0.00290173	NA	NA
ENSDARG00000075732	6.7114	2.00381	0.749934	2.67199	0.00754034	0.027308	taf4b	100150678
ENSDARG00000013705	157.305	2.00267	0.422638	4.73851	2.15297e-06	2.90836e-05	ccm2	436586
ENSDARG00000096029	5.62635	1.98729	0.763444	2.60306	0.00923957	0.0320597	NA	NA
ENSDARG00000052465	45.5795	1.98247	0.55157	3.59424	0.000325337	0.00206933	dusp10	100034609
ENSDARG00000103148	8.62176	1.98224	0.486814	4.07187	4.66377e-05	0.000402749	nectin4	794920
ENSDARG00000105252	25.3585	1.9815	0.556096	3.56323	0.000366325	0.00228189	NA	NA
ENSDARG00000100284	5.80111	1.98142	0.591767	3.34831	0.000813057	0.00441752	cd247	100101654
ENSDARG00000095909	42.2169	1.98071	0.521675	3.79683	0.00014656	0.00105361	NA	NA
ENSDARG00000092732	3.36667	1.9786	0.782051	2.53001	0.0114059	0.0380279	NA	NA
ENSDARG00000076076	850.693	1.97107	0.288433	6.83369	8.27552e-12	4.39275e-10	crtc1	101886240
ENSDARG00000042937	80.7666	1.96967	0.418012	4.71199	2.45314e-06	3.24806e-05	NA	NA
ENSDARG00000101948	12.9747	1.96826	0.505458	3.89401	9.86012e-05	0.000753529	NA	NA
ENSDARG00000097146	23.4267	1.96307	0.382438	5.13303	2.8511e-07	4.99509e-06	NA	NA
ENSDARG00000011581	73.6892	1.96159	0.207478	9.45446	3.24703e-21	6.63948e-19	si:dkey-23k10.5	326062
ENSDARG00000077193	6.24108	1.95983	0.639848	3.06297	0.00219152	0.0100046	nags	557716
ENSDARG00000033367	1482.53	1.95559	0.179972	10.8661	1.6728e-27	5.31566e-25	rrm2b	368909
ENSDARG00000034093	2295.87	1.95321	0.640502	3.0495	0.00229226	0.0103818	dclk2a	572548
ENSDARG00000092167	3.86562	1.95266	0.805437	2.42435	0.0153356	0.0480502	NA	NA
ENSDARG00000076787	63.3806	1.95029	0.328375	5.93923	2.86362e-09	8.56717e-08	angpt4	571050
ENSDARG00000090698	77.0301	1.94997	0.298991	6.52183	6.94542e-11	3.09169e-09	si:dkey-52j6.3	101884334
ENSDARG00000090169	15.2868	1.9454	0.506155	3.84349	0.000121299	0.000897248	NA	NA
ENSDARG00000058966	340.984	1.93314	0.230524	8.38585	5.03616e-17	6.65311e-15	zgc:112332	553712
ENSDARG00000102744	190.513	1.93236	0.651461	2.9662	0.00301504	0.0129827	mgst3a	406736
ENSDARG00000090981	148.75	1.93236	0.243713	7.92885	2.21187e-15	2.27127e-13	si:ch211-191o15.6	570432
ENSDARG00000092225	142.359	1.93101	0.452575	4.26671	1.98375e-05	0.00019372	si:dkeyp-13a3.10	100002203
ENSDARG00000036008	1777.79	1.92018	0.248425	7.72941	1.08045e-14	9.88593e-13	caly	100307104
ENSDARG00000090394	690.139	1.9197	0.168803	11.3724	5.73692e-30	2.14133e-27	timp4.1	101882922
ENSDARG00000043410	230.613	1.91892	0.147864	12.9776	1.63982e-38	9.88728e-36	xkr6b	792104
ENSDARG00000043986	72.9944	1.9176	0.57411	3.34012	0.00083742	0.0045248	setd6	322348
ENSDARG00000018553	101.334	1.90284	0.401571	4.73848	2.15329e-06	2.90836e-05	ifih1	565759
ENSDARG00000013582	1450.18	1.89716	0.245642	7.72327	1.13387e-14	1.0255e-12	csnk2a2b	556379
ENSDARG00000060322	12.498	1.89623	0.636023	2.98139	0.00286946	0.0124677	zgc:153654	565601
ENSDARG00000077985	8.63805	1.89485	0.662863	2.85858	0.00425545	0.0171907	kiss2	100216472
ENSDARG00000060783	72.4604	1.89398	0.308164	6.14603	7.94481e-10	2.72336e-08	NA	NA
ENSDARG00000009961	31.2483	1.8904	0.368226	5.1338	2.83943e-07	4.9865e-06	rundc3b	492775
ENSDARG00000104403	47.5506	1.8888	0.292882	6.44901	1.12586e-10	4.77881e-09	oscp1a	100002307
ENSDARG00000040005	399.939	1.88816	0.097831	19.3002	5.34975e-83	1.04833e-79	scfd2	792105
ENSDARG00000078536	1277.36	1.88342	0.0710586	26.5052	8.44918e-155	9.93412e-151	si:ch211-158d24.2	560805
ENSDARG00000102050	34.9409	1.87922	0.409602	4.58793	4.47658e-06	5.4052e-05	mcoln3b	100001113
ENSDARG00000087574	19.6111	1.87321	0.42243	4.43436	9.23458e-06	0.000100116	nox1	555604
ENSDARG00000089369	112.326	1.87268	0.373437	5.01472	5.31095e-07	8.61883e-06	fdxr	100536115
ENSDARG00000022466	56.9206	1.86968	0.379605	4.92534	8.42159e-07	1.29012e-05	clcn5b	557584
ENSDARG00000069904	10.6768	1.86719	0.504342	3.70223	0.000213709	0.00144782	col24a1	101883924
ENSDARG00000104841	154.62	1.86589	0.298699	6.2467	4.19209e-10	1.55239e-08	jmjd8	100330060
ENSDARG00000030494	12.128	1.86531	0.446047	4.18188	2.8911e-05	0.000267024	hfe2	321932
ENSDARG00000095102	5.97833	1.86337	0.678021	2.74825	0.00599145	0.0226911	si:ch211-132g1.4	101884500
ENSDARG00000069498	9.67472	1.86246	0.509344	3.65658	0.000255598	0.00168795	phkg1b	554046
ENSDARG00000009020	1566.71	1.86243	0.353861	5.26316	1.41599e-07	2.68742e-06	cnr1	404209
ENSDARG00000103555	94.346	1.85811	0.481366	3.86007	0.000113354	0.000848892	NA	NA
ENSDARG00000076839	16.1665	1.85801	0.466721	3.98099	6.8629e-05	0.000553623	ftr86	767638
ENSDARG00000101756	183.359	1.85396	0.445281	4.16357	3.13317e-05	0.000286011	im:7141269	492560
ENSDARG00000028848	579.252	1.85363	0.280612	6.60566	3.95761e-11	1.85755e-09	lsm12a	407986
ENSDARG00000038855	275.779	1.85238	0.236205	7.84227	4.4248e-15	4.28186e-13	chmp5a	558613
ENSDARG00000076718	142.381	1.84901	0.165482	11.1734	5.5014e-29	1.93083e-26	prkra	557370
ENSDARG00000104478	256.085	1.84346	0.26418	6.97802	2.99371e-12	1.74683e-10	cap2	393809
ENSDARG00000101567	9.4897	1.83929	0.583082	3.15443	0.00160814	0.00771269	guca1e	393629
ENSDARG00000097317	31.1179	1.83703	0.42818	4.29033	1.78411e-05	0.000177093	NA	NA
ENSDARG00000095843	6.89838	1.83433	0.534579	3.43135	0.000600583	0.00343785	NA	NA
ENSDARG00000104897	12.8538	1.83151	0.624291	2.93374	0.00334903	0.0141235	NA	NA
ENSDARG00000104470	601.645	1.82696	0.26045	7.01463	2.30553e-12	1.37601e-10	syngr2b	568509
ENSDARG00000074366	22.9141	1.82463	0.663658	2.74935	0.00597141	0.0226298	NA	NA
ENSDARG00000043342	1002.68	1.82343	0.220802	8.25823	1.47851e-16	1.82027e-14	gpx3	798788
ENSDARG00000099684	7.16128	1.82039	0.66972	2.71814	0.00656504	0.024392	trim35-24	557392
ENSDARG00000075619	18.5817	1.81983	0.663127	2.74431	0.00606382	0.0229283	cenpo	100126022
ENSDARG00000056477	132.524	1.81968	0.382653	4.75543	1.98028e-06	2.70419e-05	ccdc125	565477
ENSDARG00000075539	1043.55	1.81834	0.327929	5.54492	2.94089e-08	6.88794e-07	snphb	569963
ENSDARG00000060008	10.4604	1.8157	0.54976	3.30271	0.000957555	0.00504072	hhipl2	560376
ENSDARG00000091061	79.095	1.81542	0.437087	4.15345	3.27495e-05	0.000297452	slc38a3b	101884924
ENSDARG00000086130	15.9761	1.81481	0.680103	2.66843	0.00762072	0.0275366	NA	NA
ENSDARG00000075397	104.266	1.81283	0.284291	6.37667	1.80977e-10	7.37551e-09	cipca	100535864
ENSDARG00000102533	13.174	1.80957	0.534256	3.38708	0.000706398	0.00395029	LOC796866	796866
ENSDARG00000099986	54.518	1.80825	0.335618	5.38782	7.13175e-08	1.49869e-06	si:ch211-207i20.2	568537
ENSDARG00000039162	514.85	1.80632	0.240315	7.51645	5.6283e-14	4.6276e-12	rhebl1	767781
ENSDARG00000093484	38.2278	1.80575	0.412899	4.37334	1.22359e-05	0.000127256	NA	NA
ENSDARG00000090537	55.5961	1.8051	0.449531	4.01552	5.93159e-05	0.000491478	ifit11	100001239
ENSDARG00000019498	88.4666	1.80178	0.299872	6.0085	1.87243e-09	5.85396e-08	cry5	83776
ENSDARG00000103025	2470.62	1.80001	0.503813	3.57277	0.000353227	0.00221497	hmgcs1	394060
ENSDARG00000093748	8.07433	1.79631	0.70949	2.53183	0.0113469	0.0378739	si:ch211-217k17.11	798849
ENSDARG00000096422	144.067	1.79376	0.194755	9.21034	3.25082e-20	6.06691e-18	NA	NA
ENSDARG00000097085	8.29052	1.78751	0.59545	3.00196	0.00268252	0.0118237	si:ch211-261a10.5	100003275
ENSDARG00000054292	340.63	1.78731	0.104121	17.1657	4.79674e-66	7.51969e-63	si:ch211-14a17.11	368892
ENSDARG00000018060	1482.08	1.78435	0.427083	4.17798	2.94108e-05	0.000270895	pik3r2	404211
ENSDARG00000098811	63.4758	1.78146	0.21575	8.25705	1.4932e-16	1.82878e-14	LOC101882607	101882607
ENSDARG00000037805	12.0116	1.7813	0.562755	3.16532	0.00154911	0.00748405	lgals3bpa	677742
ENSDARG00000008849	141.689	1.78065	0.428157	4.15886	3.19837e-05	0.000291171	ptprq	555426
ENSDARG00000096897	14.2206	1.78007	0.378742	4.69995	2.60219e-06	3.41847e-05	NA	NA
ENSDARG00000023287	746.775	1.7793	0.525475	3.38608	0.000708976	0.00396187	hsd17b3	393335
ENSDARG00000058445	6.07196	1.77894	0.669037	2.65896	0.00783828	0.0281543	zgc:136472	678514
ENSDARG00000025386	70.8633	1.77035	0.262153	6.75311	1.44712e-11	7.38155e-10	lsm14b	393140
ENSDARG00000077257	41.7011	1.75722	0.501406	3.5046	0.000457302	0.00273625	timd4	100142639
ENSDARG00000052121	108.749	1.75242	0.389504	4.49912	6.8236e-06	7.71948e-05	rag2	30658
ENSDARG00000103480	23.5294	1.74436	0.599207	2.91111	0.00360144	0.0150076	LOC101886537	101886537
ENSDARG00000104887	46.6661	1.73642	0.468352	3.7075	0.000209317	0.00142093	NA	NA
ENSDARG00000100074	11.3149	1.73578	0.598845	2.89854	0.00374901	0.0155044	NA	NA
ENSDARG00000077007	8.67136	1.73077	0.559989	3.09072	0.00199675	0.00925377	abcc8b	100329706
ENSDARG00000025920	749.417	1.72928	0.299053	5.78253	7.35837e-09	1.98611e-07	tiam1b	100330358
ENSDARG00000099949	10.3958	1.72188	0.636229	2.70638	0.00680206	0.0251188	NA	NA
ENSDARG00000077425	344.228	1.71959	0.417201	4.12173	3.76045e-05	0.000334697	LOC559520	559520
ENSDARG00000100792	19.4726	1.71766	0.415605	4.13291	3.58195e-05	0.000320996	zgc:154142	555481
ENSDARG00000051836	39.8488	1.71162	0.296006	5.78238	7.36502e-09	1.98611e-07	si:dkeyp-19e1.3	553000
ENSDARG00000101112	47.9603	1.71062	0.410356	4.16862	3.06449e-05	0.000280723	LOC100535468	100535468
ENSDARG00000021677	94.1692	1.70903	0.425603	4.01554	5.93107e-05	0.000491478	phf11	569187
ENSDARG00000009131	12.2697	1.70671	0.497282	3.43208	0.000598961	0.00343024	NA	NA
ENSDARG00000028163	236.961	1.70458	0.294315	5.79171	6.96738e-09	1.8998e-07	prg4b	553377
ENSDARG00000104810	1439.01	1.70191	0.159246	10.6873	1.1667e-26	3.60986e-24	akt3a	560549
ENSDARG00000093424	13.9008	1.69942	0.494041	3.43985	0.000582043	0.00335049	NA	NA
ENSDARG00000096899	11.3742	1.69791	0.568201	2.98822	0.00280608	0.0122467	NA	NA
ENSDARG00000043518	21.9085	1.69728	0.449858	3.77293	0.000161343	0.00114277	si:dkey-239i20.2	557525
ENSDARG00000054584	47.3803	1.69727	0.527189	3.21946	0.00128431	0.00640248	LOC100002134	100002134
ENSDARG00000059529	272.844	1.69323	0.200533	8.44365	3.07582e-17	4.22971e-15	LOC562097	562097
ENSDARG00000104296	1029.87	1.69191	0.190334	8.88916	6.15714e-19	1.04162e-16	NA	NA
ENSDARG00000077776	4062.4	1.68891	0.245144	6.88947	5.60004e-12	3.06958e-10	csnk2b	30428
ENSDARG00000102611	17.3346	1.68564	0.49094	3.43349	0.000595858	0.00341747	stmnd1	100331092
ENSDARG00000093431	8.9381	1.68468	0.528609	3.18701	0.00143751	0.00703816	NA	NA
ENSDARG00000014068	3674.96	1.6804	0.288955	5.81544	6.04744e-09	1.68498e-07	pgam1b	327165
ENSDARG00000052290	132.5	1.67727	0.300039	5.59017	2.2685e-08	5.44749e-07	rab33ba	572060
ENSDARG00000105265	6.77886	1.67656	0.675864	2.48062	0.0131155	0.0424985	zgc:171534	100141330
ENSDARG00000061274	370.439	1.67438	0.674766	2.48142	0.013086	0.0424261	lss	795400
ENSDARG00000097763	19.6428	1.67371	0.476854	3.5099	0.000448279	0.00269606	NA	NA
ENSDARG00000052708	12.1677	1.67204	0.641453	2.60665	0.00914319	0.0318003	tnni1b	494070
ENSDARG00000011571	12.0779	1.67202	0.456057	3.66625	0.000246129	0.00163634	calcrlb	567131
ENSDARG00000042308	304.774	1.6701	0.255714	6.53113	6.52769e-11	2.91618e-09	arhgef18b	562264
ENSDARG00000091058	6.77007	1.66957	0.644505	2.59046	0.00958468	0.0329798	tmem173	101243556
ENSDARG00000063436	122.617	1.66212	0.334075	4.97528	6.51544e-07	1.03242e-05	rph3aa	101886567
ENSDARG00000068934	59.5534	1.65938	0.342539	4.84434	1.27032e-06	1.86084e-05	cyp1b1	100150054
ENSDARG00000029546	11.1294	1.65811	0.562238	2.94913	0.00318671	0.01359	grem1a	405778
ENSDARG00000099802	328.173	1.65613	0.200604	8.2557	1.5102e-16	1.84002e-14	pnp5b	447889
ENSDARG00000019541	1792.82	1.6549	0.233924	7.0745	1.49991e-12	9.25734e-11	gpt2l	403086
ENSDARG00000095180	1920.97	1.65456	0.43785	3.77882	0.000157573	0.00111977	abr	565190
ENSDARG00000002576	23.8836	1.65364	0.46384	3.5651	0.000363713	0.00227049	cabp5a	393671
ENSDARG00000053027	63.1551	1.65278	0.31088	5.31648	1.05794e-07	2.10826e-06	si:dkey-33i11.1	569162
ENSDARG00000102619	77.7222	1.65123	0.216187	7.63797	2.20677e-14	1.92908e-12	NA	NA
ENSDARG00000030687	269.29	1.65097	0.266179	6.20249	5.55774e-10	2.00138e-08	phka2	556199
ENSDARG00000039513	39.0106	1.649	0.632843	2.6057	0.00916869	0.0318749	zgc:153119	768129
ENSDARG00000089831	53.7024	1.64563	0.462609	3.55728	0.000374708	0.00232487	NA	NA
ENSDARG00000004633	135.711	1.64515	0.337853	4.86945	1.11912e-06	1.66452e-05	epn3b	571453
ENSDARG00000017234	766.333	1.64458	0.449761	3.65657	0.000255615	0.00168795	npy8ar	30714
ENSDARG00000094529	5.26909	1.64156	0.621986	2.63922	0.0083097	0.0294992	NA	NA
ENSDARG00000090496	252.29	1.63684	0.248537	6.58592	4.52071e-11	2.08849e-09	LOC101883726	101883726
ENSDARG00000004877	201.409	1.63638	0.138917	11.7795	4.97804e-32	2.09033e-29	rock2b	321070
ENSDARG00000003041	435.64	1.63625	0.338857	4.82874	1.374e-06	1.97371e-05	LOC100334245	100334245
ENSDARG00000062363	219.13	1.63545	0.238681	6.85206	7.27963e-12	3.90823e-10	phex	386969
ENSDARG00000033170	120.908	1.63539	0.309976	5.27588	1.3212e-07	2.54865e-06	sult2st1	338214
ENSDARG00000039750	7.49921	1.63519	0.480188	3.40532	0.000660862	0.00373472	ldlrap1b	791153
ENSDARG00000010773	1112.75	1.63443	0.200633	8.14637	3.75012e-16	4.17934e-14	pnpla6	560986
ENSDARG00000062297	80.2255	1.63242	0.286986	5.68814	1.28427e-08	3.27546e-07	soat1	564424
ENSDARG00000055288	101.376	1.63111	0.535408	3.04648	0.00231535	0.0104685	prelid3a	563270
ENSDARG00000093438	266.733	1.62939	0.448243	3.63505	0.000277927	0.00181238	si:ch73-191k20.4	100006891
ENSDARG00000038669	75.6628	1.62931	0.464771	3.50563	0.000455529	0.00272772	gbp2	570622
ENSDARG00000099128	11.6852	1.62828	0.560666	2.90418	0.00368214	0.0152843	bcl2l16	100359374
ENSDARG00000056045	26.5128	1.62722	0.527413	3.08528	0.00203362	0.00939132	si:ch73-139e5.4	568219
ENSDARG00000076117	23.4643	1.62713	0.540251	3.01181	0.00259699	0.0115116	NA	NA
ENSDARG00000046079	4.81724	1.62653	0.649609	2.50386	0.0122845	0.0403733	cacng6b	100003220
ENSDARG00000096913	19.0245	1.62525	0.309638	5.24886	1.53047e-07	2.87754e-06	si:ch211-241d24.1	101886735
ENSDARG00000075323	550.205	1.62269	0.203674	7.96706	1.62496e-15	1.69075e-13	srfbp1	406321
ENSDARG00000101062	155.11	1.62084	0.350829	4.62003	3.83688e-06	4.73867e-05	fdft1	571911
ENSDARG00000069244	14.3387	1.61884	0.520988	3.10725	0.00188836	0.00884381	si:ch211-244b2.3	557230
ENSDARG00000004574	147.262	1.61716	0.24047	6.725	1.75593e-11	8.86064e-10	gtf3c2	563394
ENSDARG00000053005	27.6716	1.61642	0.280469	5.76328	8.2496e-09	2.20693e-07	cd22	554810
ENSDARG00000016160	145.434	1.61505	0.331162	4.8769	1.07765e-06	1.6069e-05	gmpr	553639
ENSDARG00000075766	66.5705	1.61401	0.379353	4.25464	2.09387e-05	0.000203292	sccpdha	436632
ENSDARG00000070625	1916.09	1.61357	0.219405	7.35428	1.91957e-13	1.41501e-11	enpp5	563498
ENSDARG00000091574	325.601	1.61084	0.29809	5.40387	6.52177e-08	1.38661e-06	suox	566675
ENSDARG00000041911	12.2812	1.60971	0.664917	2.42092	0.0154812	0.0484032	si:ch211-245h14.1	563420
ENSDARG00000083622	18.2409	1.60938	0.386635	4.16252	3.14751e-05	0.000286996	mir124-6	100033633
ENSDARG00000077794	10.6597	1.60915	0.620796	2.59208	0.00953982	0.0328639	NA	NA
ENSDARG00000091260	24.1442	1.60897	0.394319	4.08038	4.49613e-05	0.000390711	mylk4a	566845
ENSDARG00000089307	29.6148	1.60866	0.429621	3.74437	0.00018085	0.00125634	pmaip1	751765
ENSDARG00000012395	12.4196	1.60809	0.612131	2.62703	0.00861335	0.0303285	mmp13a	387293
ENSDARG00000010519	239.217	1.60721	0.298319	5.38755	7.14261e-08	1.49963e-06	per3	58107
ENSDARG00000104633	79.1476	1.60395	0.45986	3.4879	0.000486828	0.00288502	NA	NA
ENSDARG00000078751	893.58	1.60098	0.36538	4.38169	1.17761e-05	0.000122909	tpp2	100331669
ENSDARG00000103053	51.7386	1.6008	0.266431	6.00832	1.87456e-09	5.85396e-08	NA	NA
ENSDARG00000098406	20.0464	1.60021	0.442499	3.61631	0.00029883	0.00192625	NA	NA
ENSDARG00000040528	1721.84	1.59791	0.443072	3.60643	0.000310439	0.00198964	lgals3bpb	405809
ENSDARG00000030263	218.567	1.59653	0.273198	5.84386	5.10064e-09	1.44334e-07	si:dkeyp-115a10.3	566968
ENSDARG00000058695	25.938	1.59602	0.392015	4.07133	4.67452e-05	0.000403233	ddr2b	559428
ENSDARG00000076560	2563.01	1.59196	0.410346	3.87956	0.000104646	0.000790731	apbb1	565164
ENSDARG00000104964	17.1863	1.58405	0.439265	3.60614	0.000310784	0.00199102	NA	NA
ENSDARG00000075924	837.518	1.58041	0.527293	2.99722	0.00272455	0.0119753	zgc:171558	100141331
ENSDARG00000099262	10.3699	1.58015	0.463353	3.41026	0.000648999	0.00367651	NA	NA
ENSDARG00000067966	53.5341	1.57663	0.344038	4.58271	4.58997e-06	5.51523e-05	NA	NA
ENSDARG00000042285	49.6146	1.57532	0.366019	4.30394	1.6779e-05	0.000168615	atp8b3	566530
ENSDARG00000077782	21.3909	1.5751	0.344305	4.57472	4.7685e-06	5.69056e-05	acer2	100331179
ENSDARG00000097620	48.3466	1.57497	0.348033	4.52535	6.02957e-06	6.91973e-05	NA	NA
ENSDARG00000101609	10.3668	1.57223	0.540946	2.90644	0.00365566	0.0151985	NA	NA
ENSDARG00000061222	19.0984	1.57154	0.577921	2.7193	0.00654194	0.0243336	uba7	100001302
ENSDARG00000069420	2206.64	1.57047	0.058105	27.0281	6.91046e-161	1.62499e-156	trim23	767706
ENSDARG00000101271	12.8368	1.56809	0.466368	3.36233	0.000772872	0.00424331	si:ch211-227n13.3	558023
ENSDARG00000061231	206.389	1.56751	0.257353	6.09089	1.12284e-09	3.72407e-08	tinagl1	562116
ENSDARG00000057039	39.5162	1.56675	0.366276	4.27752	1.88991e-05	0.000185946	NA	NA
ENSDARG00000004171	795.122	1.56386	0.245527	6.36943	1.89736e-10	7.69249e-09	rabac1	407650
ENSDARG00000097726	13.1349	1.56354	0.405078	3.85986	0.000113453	0.000849364	si:ch211-149e23.4	797154
ENSDARG00000029457	9.08444	1.56302	0.618958	2.52524	0.011562	0.03845	cacna1sa	570683
ENSDARG00000090728	9.50548	1.56128	0.550103	2.83817	0.00453735	0.0180902	tnfrsf9b	100151629
ENSDARG00000088861	17.362	1.56074	0.609401	2.5611	0.0104341	0.0353287	NA	NA
ENSDARG00000071298	142.607	1.56067	0.401094	3.89103	9.98197e-05	0.000761356	chrm3b	100149598
ENSDARG00000002165	149.521	1.55879	0.327072	4.7659	1.88017e-06	2.59157e-05	psme1	30648
ENSDARG00000073985	83.9363	1.55652	0.246096	6.32483	2.53514e-10	9.96886e-09	pctp	566726
ENSDARG00000099189	35.6759	1.55469	0.589402	2.63774	0.0083461	0.0295927	NA	NA
ENSDARG00000101676	117.635	1.55436	0.322659	4.81733	1.45492e-06	2.07852e-05	NA	NA
ENSDARG00000071879	385.632	1.55359	0.219008	7.09376	1.30517e-12	8.18427e-11	tgfb2l	559723
ENSDARG00000010658	2463.06	1.54707	0.247471	6.25152	4.06487e-10	1.51243e-08	insig1	334189
ENSDARG00000029168	123.877	1.54601	0.249179	6.20441	5.49014e-10	1.98007e-08	ppfibp2b	436635
ENSDARG00000091937	48.9091	1.5439	0.305404	5.05526	4.29806e-07	7.13259e-06	NA	NA
ENSDARG00000102095	50.2787	1.543	0.381794	4.04145	5.31214e-05	0.000447885	NA	NA
ENSDARG00000097489	270.521	1.54198	0.171012	9.01677	1.93723e-19	3.45106e-17	si:ch73-390p7.2	100536004
ENSDARG00000102202	683.604	1.53845	0.188667	8.15429	3.51236e-16	3.95183e-14	phospho2	799638
ENSDARG00000033138	161.164	1.53645	0.139828	10.9882	4.35719e-28	1.44309e-25	lyrm2	569076
ENSDARG00000097019	22.5778	1.53606	0.419133	3.66484	0.000247492	0.00164364	si:ch211-108p6.4	100001718
ENSDARG00000096045	36.5154	1.53463	0.40263	3.81152	0.000138117	0.0010025	si:ch73-263o4.4	100331498
ENSDARG00000098618	414.691	1.53386	0.232652	6.59295	4.31178e-11	2.00379e-09	erap2	100144556
ENSDARG00000088768	229.67	1.52947	0.236298	6.47263	9.6314e-11	4.14045e-09	pqlc1	101883969
ENSDARG00000008548	188.125	1.52943	0.242621	6.30378	2.9048e-10	1.12346e-08	arhgap12a	563267
ENSDARG00000091212	16.1495	1.52585	0.391949	3.89298	9.90201e-05	0.000756052	si:dkey-192p21.6	565246
ENSDARG00000078193	5.84978	1.52537	0.554077	2.75299	0.00590545	0.0224594	si:ch211-67e16.3	100004440
ENSDARG00000100842	7.53478	1.52426	0.565917	2.69344	0.0070718	0.0259307	si:ch211-223a21.4	100003496
ENSDARG00000062314	165.118	1.52392	0.395664	3.85154	0.000117375	0.000873442	rasl10a	100004647
ENSDARG00000094316	52.7895	1.52073	0.441848	3.44174	0.00057799	0.00333123	si:rp71-80o10.4	100307105
ENSDARG00000104981	259.757	1.52029	0.407239	3.73317	0.000189087	0.00130431	LOC100329687	100329687
ENSDARG00000017542	414.636	1.51945	0.339169	4.4799	7.46766e-06	8.36598e-05	fgf1a	393733
ENSDARG00000096031	24.933	1.51847	0.363197	4.18083	2.90447e-05	0.000267942	si:ch73-6k14.2	100150046
ENSDARG00000042623	1914.73	1.51833	0.0753611	20.1473	2.83968e-90	7.41946e-87	acbd3	406270
ENSDARG00000035601	15.1971	1.51667	0.451269	3.36089	0.000776915	0.00426252	dao.3	402994
ENSDARG00000056439	18.6004	1.51633	0.517873	2.928	0.00341153	0.0143433	march4	562065
ENSDARG00000090818	102.998	1.51357	0.261217	5.79432	6.85979e-09	1.87548e-07	si:ch73-209e20.5	100333889
ENSDARG00000104555	295.252	1.50779	0.264659	5.69709	1.2187e-08	3.11158e-07	sh2d3cb	394051
ENSDARG00000100353	78.3734	1.50517	0.338837	4.44216	8.90624e-06	9.70483e-05	si:ch1073-398f15.1	101884664
ENSDARG00000061362	189.663	1.50232	0.322382	4.66006	3.1611e-06	4.02454e-05	fam69ab	797682
ENSDARG00000062745	442.986	1.50133	0.186876	8.03383	9.44792e-16	1.00985e-13	socs5b	559639
ENSDARG00000075151	98.5529	1.49742	0.393971	3.80083	0.000144211	0.00103926	si:dkey-188i13.10	558285
ENSDARG00000014280	1293.96	1.49586	0.461988	3.23787	0.00120426	0.00607816	dlgap1a	569898
ENSDARG00000105122	8.7189	1.49534	0.558551	2.67719	0.00742433	0.0269918	NA	NA
ENSDARG00000007184	2543.15	1.49035	0.211388	7.05032	1.78507e-12	1.08185e-10	zbtb16a	323269
ENSDARG00000045554	7.95057	1.48851	0.584312	2.54746	0.0108511	0.0364624	snx20	794759
ENSDARG00000092725	7.479	1.48642	0.607091	2.44843	0.0143479	0.04557	NA	NA
ENSDARG00000102596	36.6661	1.48559	0.378013	3.92999	8.49491e-05	0.00066453	NA	NA
ENSDARG00000102097	72.7023	1.48412	0.255853	5.80068	6.60469e-09	1.81224e-07	nfkbiz	100001781
ENSDARG00000094343	255.183	1.48338	0.101661	14.5915	3.18123e-48	2.99226e-45	NA	NA
ENSDARG00000020509	86.5949	1.48084	0.333221	4.44402	8.82935e-06	9.62997e-05	srd5a1	767715
ENSDARG00000029105	420.236	1.47992	0.132091	11.2037	3.90863e-29	1.3926e-26	ftr51	562700
ENSDARG00000011376	15.856	1.47892	0.551864	2.67987	0.007365	0.0268217	dnase1l4.2	393843
ENSDARG00000058943	95.3729	1.47558	0.401361	3.67645	0.0002365	0.00158261	cdcp1a	541520
ENSDARG00000054423	98.8975	1.47431	0.21857	6.74524	1.52779e-11	7.75938e-10	slc7a6	57957
ENSDARG00000100854	734.943	1.47379	0.261491	5.63612	1.73929e-08	4.29616e-07	ago4	100535764
ENSDARG00000074126	91.6599	1.47135	0.397316	3.70322	0.000212884	0.00144306	ttc39a	100320357
ENSDARG00000101589	174.406	1.47007	0.227655	6.45746	1.06478e-10	4.56072e-09	NA	NA
ENSDARG00000100150	17.2378	1.46538	0.564199	2.59728	0.00939659	0.0324766	LOC103911589	103911589
ENSDARG00000058256	1979.66	1.46527	0.105491	13.8899	7.29117e-44	5.35787e-41	draxin	619245
ENSDARG00000045011	159.675	1.4645	0.29531	4.9592	7.07849e-07	1.10599e-05	tapbp.2	100034470
ENSDARG00000101690	51.2725	1.46387	0.281498	5.20028	1.98991e-07	3.64714e-06	si:ch73-158p21.2	100535934
ENSDARG00000068240	27.9058	1.46366	0.452981	3.23118	0.0012328	0.00619826	trim110	100536764
ENSDARG00000090787	238.178	1.46141	0.239818	6.09383	1.10243e-09	3.6719e-08	klhdc8b	799189
ENSDARG00000058094	550.369	1.46053	0.535228	2.7288	0.00635654	0.0237487	ciarta	564009
ENSDARG00000093997	195.742	1.45954	0.346228	4.21555	2.49173e-05	0.000235692	si:dkey-9i23.15	555790
ENSDARG00000086505	907.755	1.45694	0.214873	6.78044	1.19808e-11	6.19182e-10	mast3b	100535762
ENSDARG00000092257	6.31531	1.4553	0.576342	2.52505	0.011568	0.0384647	NA	NA
ENSDARG00000074892	356.533	1.45492	0.174716	8.32732	8.26929e-17	1.05681e-14	pde6d	436981
ENSDARG00000041060	266.043	1.448	0.520399	2.78247	0.0053947	0.0208645	lgals9l3	327284
ENSDARG00000056499	75.021	1.44793	0.272013	5.323	1.02071e-07	2.0424e-06	ca6	100006448
ENSDARG00000068828	79.5722	1.44628	0.295466	4.89491	9.83489e-07	1.47775e-05	bloc1s3	553529
ENSDARG00000016375	461.645	1.44429	0.204481	7.0632	1.62716e-12	9.99023e-11	asns	394138
ENSDARG00000055730	22.3728	1.44333	0.289201	4.99074	6.01475e-07	9.60848e-06	trim35-29	492475
ENSDARG00000014761	11.6732	1.44205	0.475605	3.03203	0.00242918	0.0108721	mfsd6l	445192
ENSDARG00000093628	39.3169	1.4403	0.263843	5.45893	4.7902e-08	1.05866e-06	s100a11	100307070
ENSDARG00000063014	439.793	1.44022	0.272821	5.279	1.29891e-07	2.51211e-06	dbpa	565056
ENSDARG00000079107	134.264	1.43735	0.300879	4.77718	1.77772e-06	2.46626e-05	clec11a	568355
ENSDARG00000043479	9.69677	1.43533	0.442766	3.24173	0.00118807	0.00601452	opn8c	103909302
ENSDARG00000070522	598.526	1.43283	0.19882	7.20668	5.73339e-13	3.83013e-11	cacna1i	566351
ENSDARG00000025436	150.815	1.43149	0.323661	4.42282	9.74219e-06	0.000104894	msrb1a	352916
ENSDARG00000087910	34.2902	1.43029	0.362097	3.95003	7.8143e-05	0.000617866	dact3a	101884530
ENSDARG00000010002	401.24	1.42714	0.37049	3.85203	0.000117143	0.000872266	gna11a	563953
ENSDARG00000020647	994.955	1.42598	0.138596	10.2887	7.92311e-25	2.14152e-22	trpc4apb	58089
ENSDARG00000095997	41.7387	1.42573	0.244077	5.8413	5.17951e-09	1.45864e-07	NA	NA
ENSDARG00000077023	56.3828	1.4244	0.286633	4.96944	6.71479e-07	1.05742e-05	NA	NA
ENSDARG00000104116	7.23349	1.42275	0.537921	2.6449	0.00817147	0.029108	NA	NA
ENSDARG00000060024	9.95883	1.42075	0.470966	3.01668	0.00255562	0.0113516	LOC101885431	101885431
ENSDARG00000044551	972.718	1.41836	0.102	13.9056	5.86108e-44	4.44592e-41	atg9a	100009663
ENSDARG00000076804	2512.11	1.41567	0.274207	5.16276	2.43341e-07	4.37809e-06	ttyh1	100537642
ENSDARG00000003952	4163.36	1.41541	0.245518	5.765	8.16568e-09	2.18946e-07	pfn2	394235
ENSDARG00000074156	60.9305	1.41527	0.384694	3.67894	0.00023421	0.00156818	sgca	557170
ENSDARG00000098171	336.506	1.41425	0.306844	4.60902	4.04579e-06	4.94731e-05	zgc:162193	323315
ENSDARG00000069769	9.14176	1.41306	0.515175	2.74287	0.00609047	0.0229921	gig2j	100005405
ENSDARG00000063264	800.675	1.41268	0.188553	7.49225	6.77039e-14	5.45225e-12	pcdh9	100004118
ENSDARG00000004154	152.687	1.40839	0.165918	8.48846	2.09393e-17	2.93557e-15	orai1b	402892
ENSDARG00000090804	83.5523	1.4068	0.213025	6.60392	4.00439e-11	1.87203e-09	gpr155a	100535239
ENSDARG00000079017	56.522	1.40676	0.275605	5.10425	3.32107e-07	5.7087e-06	tlnrd1	100003148
ENSDARG00000103260	259.514	1.40664	0.398348	3.53119	0.000413694	0.0025197	si:dkey-29d5.2	100321895
ENSDARG00000045408	117.998	1.40646	0.359294	3.91452	9.05833e-05	0.000702297	tagln	751758
ENSDARG00000090876	932.382	1.40472	0.304383	4.61498	3.93127e-06	4.83746e-05	si:dkey-217f16.5	100001019
ENSDARG00000097429	28.2666	1.40384	0.272919	5.14381	2.69218e-07	4.78146e-06	NA	NA
ENSDARG00000017785	2557.5	1.40245	0.18738	7.48452	7.18077e-14	5.74339e-12	NA	NA
ENSDARG00000006372	87.4182	1.40154	0.183679	7.63041	2.34003e-14	2.03048e-12	ugt5c2	751669
ENSDARG00000053773	41.4382	1.39657	0.2832	4.93139	8.16457e-07	1.25402e-05	vgll2b	606659
ENSDARG00000059798	8.62929	1.39629	0.481713	2.89859	0.00374846	0.0155044	kcnq1	557498
ENSDARG00000053554	32.4007	1.39611	0.304253	4.58865	4.46123e-06	5.39084e-05	wdr76	570063
ENSDARG00000062655	6.3235	1.39451	0.554643	2.51425	0.0119286	0.0394626	ydjc	569036
ENSDARG00000060094	48.3081	1.39379	0.365269	3.81578	0.000135752	0.00098769	ptgis	559148
ENSDARG00000034852	374.289	1.39262	0.489367	2.84576	0.00443054	0.0177647	nt5c2l1	447810
ENSDARG00000101883	87.4423	1.39215	0.260149	5.35134	8.73045e-08	1.78054e-06	si:ch1073-398c20.3	100331458
ENSDARG00000002600	4972.41	1.38861	0.391694	3.54514	0.000392404	0.00241491	pcsk1	100005716
ENSDARG00000102025	300.843	1.38631	0.2458	5.63998	1.7007e-08	4.22303e-07	znf644b	100537559
ENSDARG00000062662	21.4952	1.38314	0.392875	3.52058	0.000430611	0.00260304	lmod3	100149390
ENSDARG00000054835	9.13457	1.38246	0.533064	2.59342	0.00950256	0.0327691	ugt5f1	100415800
ENSDARG00000059060	399.599	1.38164	0.167159	8.26541	1.39211e-16	1.72292e-14	lgalsla	723995
ENSDARG00000035891	32.0695	1.37801	0.376457	3.66048	0.000251744	0.00166566	acana	497505
ENSDARG00000043309	14.9353	1.37796	0.452048	3.04825	0.00230175	0.0104148	NA	NA
ENSDARG00000069262	221.81	1.37749	0.227541	6.05381	1.41457e-09	4.56917e-08	erich3	797289
ENSDARG00000096502	99.163	1.37493	0.302633	4.54322	5.54027e-06	6.44628e-05	NA	NA
ENSDARG00000102959	101.093	1.3744	0.236614	5.80863	6.29866e-09	1.74251e-07	zgc:171220	100126101
ENSDARG00000103003	17.1046	1.37233	0.328565	4.17675	2.95703e-05	0.000272044	NA	NA
ENSDARG00000063621	36.9646	1.37171	0.324483	4.22737	2.36443e-05	0.000225373	aadac	100148912
ENSDARG00000095678	11.9556	1.37145	0.515788	2.65894	0.00783865	0.0281543	ftr29	550365
ENSDARG00000076904	46.2054	1.36115	0.303328	4.48738	7.21056e-06	8.10112e-05	loxl5b	100124531
ENSDARG00000094204	1346.01	1.36058	0.271714	5.00742	5.51648e-07	8.93389e-06	elp1	561039
ENSDARG00000002396	379.3	1.35992	0.170495	7.97629	1.50793e-15	1.57596e-13	cry-dash	402986
ENSDARG00000031348	320.506	1.35687	0.163657	8.29097	1.12331e-16	1.40504e-14	mc5ra	286834
ENSDARG00000062893	125.224	1.35678	0.426105	3.18415	0.00145181	0.0070917	si:dkey-103i16.6	557125
ENSDARG00000046098	409.086	1.35097	0.332528	4.06273	4.85018e-05	0.000415944	ebp	436600
ENSDARG00000058479	21.6228	1.34943	0.484057	2.78775	0.00530754	0.0206122	zgc:110425	553782
ENSDARG00000057049	13.2456	1.34803	0.491328	2.74365	0.00607599	0.0229558	kcnk18	561821
ENSDARG00000102970	83.2775	1.34801	0.329959	4.08538	4.40044e-05	0.000383628	NA	NA
ENSDARG00000104065	48.0882	1.34598	0.224741	5.98902	2.11112e-09	6.52338e-08	znf1169	100006734
ENSDARG00000020497	2142.36	1.3454	0.0963428	13.9647	2.55809e-44	2.01089e-41	rab7	393902
ENSDARG00000014976	103.557	1.34509	0.200084	6.72264	1.78466e-11	8.96713e-10	lims2	553696
ENSDARG00000052782	210.203	1.3449	0.219276	6.13337	8.60386e-10	2.92793e-08	glrba	83412
ENSDARG00000035175	3364.56	1.3444	0.170379	7.89061	3.00713e-15	3.00905e-13	schip1	550605
ENSDARG00000094382	14.717	1.34402	0.411984	3.26232	0.00110503	0.00566243	NA	NA
ENSDARG00000054968	235.603	1.34368	0.164874	8.14974	3.64714e-16	4.08392e-14	cd40	100270764
ENSDARG00000020455	20.5458	1.34128	0.433317	3.09537	0.00196565	0.00913304	si:ch211-171h4.3	566942
ENSDARG00000071017	79.6667	1.33958	0.23612	5.67332	1.40054e-08	3.54888e-07	nt5e	393906
ENSDARG00000097421	90.2635	1.33743	0.344358	3.88383	0.000102824	0.000779973	si:dkeyp-50b9.1	568519
ENSDARG00000089217	41.3689	1.33022	0.342509	3.88374	0.000102863	0.000780014	ubap1la	100004590
ENSDARG00000093214	21.763	1.32911	0.498054	2.66862	0.00761647	0.0275366	si:ch211-284e13.9	566600
ENSDARG00000004455	16.9557	1.32871	0.320687	4.14331	3.42324e-05	0.000309844	p2rx5	373879
ENSDARG00000045837	17.0793	1.32852	0.516943	2.56996	0.0101711	0.0346178	si:dkey-14d8.20	558392
ENSDARG00000090889	71.8344	1.32846	0.491098	2.70508	0.00682872	0.0251886	si:ch211-132p1.3	793246
ENSDARG00000087596	48.3728	1.32818	0.367224	3.61681	0.00029826	0.00192364	si:ch73-95l15.5	565630
ENSDARG00000100002	142.102	1.326	0.180449	7.34834	2.00687e-13	1.47014e-11	ctbs	553763
ENSDARG00000099216	43.5857	1.3257	0.314353	4.21723	2.47319e-05	0.000234033	atp8b2	323754
ENSDARG00000105176	12.6386	1.32532	0.51859	2.55561	0.0106	0.0357772	NA	NA
ENSDARG00000105162	154.958	1.32417	0.219606	6.02975	1.64215e-09	5.20419e-08	NA	NA
ENSDARG00000036940	28.2273	1.32378	0.361624	3.66066	0.000251567	0.00166543	ctss1	393398
ENSDARG00000077745	9.08594	1.32361	0.484041	2.73451	0.00624735	0.0234525	NA	NA
ENSDARG00000098408	39.2766	1.3222	0.272035	4.86041	1.17144e-06	1.73139e-05	stbd1	792854
ENSDARG00000081331	8.03871	1.32097	0.515673	2.56165	0.0104177	0.0352885	mir138	100033661
ENSDARG00000078527	276.849	1.32007	0.131467	10.0411	1.00533e-23	2.59785e-21	lingo4b	559074
ENSDARG00000060875	661.778	1.31955	0.133251	9.90272	4.05112e-23	9.72061e-21	NA	NA
ENSDARG00000062134	176.573	1.31909	0.275288	4.79168	1.65389e-06	2.32048e-05	kcnab2b	565014
ENSDARG00000011855	230.077	1.31853	0.211629	6.23036	4.65364e-10	1.70452e-08	aak1a	568999
ENSDARG00000041896	1806.64	1.31418	0.205766	6.38675	1.69444e-10	6.97805e-09	dnajc5ga	322863
ENSDARG00000055350	2032.22	1.31348	0.110455	11.8915	1.31079e-32	5.92756e-30	sun1	553188
ENSDARG00000076789	37.5972	1.31244	0.435696	3.01227	0.00259302	0.0115004	cx32.2	566647
ENSDARG00000003553	22.876	1.31191	0.432394	3.03406	0.00241288	0.0108136	gnrhr2	100270671
ENSDARG00000092162	20.8978	1.31063	0.435922	3.00657	0.0026421	0.0116806	NA	NA
ENSDARG00000045878	170.42	1.31051	0.182137	7.19518	6.23779e-13	4.14355e-11	nudt4b	447910
ENSDARG00000053890	440.504	1.31026	0.196574	6.66547	2.63811e-11	1.28971e-09	tmem62	402997
ENSDARG00000061301	746.813	1.30889	0.190957	6.85439	7.16196e-12	3.85386e-10	gmpr2	678545
ENSDARG00000063682	42.2722	1.30839	0.375708	3.48247	0.000496808	0.00293676	fhod3a	564742
ENSDARG00000068288	61.3766	1.30829	0.212037	6.1701	6.82457e-10	2.39165e-08	lamc2	567928
ENSDARG00000090935	129.045	1.30782	0.400366	3.26656	0.00108861	0.00559289	si:dkey-75b17.1	100534986
ENSDARG00000023722	23.1665	1.30521	0.419197	3.1136	0.00184822	0.00869564	hcrtr2	561260
ENSDARG00000079888	117.447	1.30484	0.247246	5.2775	1.30955e-07	2.52825e-06	NA	NA
ENSDARG00000002794	29.0019	1.30431	0.303725	4.29438	1.75181e-05	0.00017455	LOC558876	558876
ENSDARG00000007807	1245.53	1.30423	0.192626	6.77077	1.281e-11	6.60586e-10	cyth3a	100002190
ENSDARG00000018653	416.957	1.30307	0.215911	6.03523	1.58738e-09	5.0579e-08	acot7	447878
ENSDARG00000028000	12348.8	1.29891	0.223556	5.81023	6.23889e-09	1.728e-07	pfkpa	560944
ENSDARG00000103528	28.5057	1.29667	0.331668	3.90954	9.2472e-05	0.000714349	NA	NA
ENSDARG00000069473	208.128	1.29522	0.301462	4.29646	1.73551e-05	0.000173212	frem1a	100216326
ENSDARG00000102555	22.1767	1.2896	0.355042	3.63225	0.000280963	0.0018284	si:dkey-33i11.9	569467
ENSDARG00000039987	1842.69	1.28954	0.175725	7.33839	2.16171e-13	1.57377e-11	hivep2a	562048
ENSDARG00000022303	3409.8	1.28936	0.161352	7.99099	1.33863e-15	1.40527e-13	higd1a	373084
ENSDARG00000059003	1065.52	1.28933	0.213013	6.05284	1.42311e-09	4.59044e-08	strip2	556392
ENSDARG00000001776	66.73	1.28927	0.257786	5.0013	5.69436e-07	9.17772e-06	stim2b	563901
ENSDARG00000004680	1222.26	1.28825	0.135435	9.51195	1.87127e-21	3.89406e-19	dnajb6a	436626
ENSDARG00000007990	23.1367	1.28456	0.323696	3.9684	7.23578e-05	0.00057933	wt1b	568416
ENSDARG00000100025	123.748	1.28414	0.20392	6.29728	3.02919e-10	1.16186e-08	si:ch211-231f6.6	101882877
ENSDARG00000099315	123.996	1.27634	0.462227	2.76129	0.00575735	0.0220065	nsdhl	550369
ENSDARG00000079457	115.051	1.27483	0.212205	6.00753	1.88374e-09	5.86703e-08	si:dkey-57h18.1	100001169
ENSDARG00000010385	140.138	1.27434	0.464797	2.74171	0.00611202	0.0230586	sept4a	556486
ENSDARG00000055276	124.247	1.27414	0.209549	6.08037	1.19905e-09	3.93406e-08	rel	415101
ENSDARG00000038668	95.9046	1.27335	0.510392	2.49484	0.0126014	0.0411958	gbp1	436615
ENSDARG00000098512	65.2377	1.2731	0.206122	6.17644	6.55633e-10	2.30796e-08	si:ch73-215f7.1	101882797
ENSDARG00000043154	459.342	1.27278	0.377412	3.37238	0.000745214	0.00411548	ucp2	555812
ENSDARG00000053097	1218.85	1.27123	0.211232	6.01818	1.76384e-09	5.55989e-08	hsf2	140427
ENSDARG00000094475	17.2992	1.2712	0.499167	2.54665	0.0108762	0.0365312	NA	NA
ENSDARG00000086897	38.2609	1.26967	0.328594	3.86394	0.000111574	0.000836892	si:dkey-7i4.1	556716
ENSDARG00000073708	193.913	1.26179	0.206478	6.11101	9.90014e-10	3.3305e-08	zgc:171551	798325
ENSDARG00000091931	187.927	1.26149	0.164467	7.67016	1.71782e-14	1.53009e-12	gpatch4	555692
ENSDARG00000059695	17.3551	1.2559	0.486852	2.57964	0.0098903	0.0338137	dusp28	100005205
ENSDARG00000016699	323.834	1.25469	0.161077	7.78934	6.73598e-15	6.38695e-13	trpa1a	474351
ENSDARG00000060319	67.7441	1.25438	0.34883	3.59595	0.000323204	0.00205632	scn4bb	567239
ENSDARG00000008454	64.7993	1.24911	0.217133	5.75273	8.78158e-09	2.32282e-07	cpeb1b	30702
ENSDARG00000100192	157.516	1.24703	0.168239	7.41226	1.24164e-13	9.47963e-12	LOC101884686	101884686
ENSDARG00000074466	52.7653	1.24425	0.256817	4.8449	1.26676e-06	1.85825e-05	gdpd3a	406482
ENSDARG00000075800	7.0022	1.23881	0.482935	2.56517	0.0103125	0.035033	calml4a	560151
ENSDARG00000078060	31.6267	1.23774	0.361007	3.42856	0.000606788	0.00346757	syt7b	100334336
ENSDARG00000002210	1301.89	1.23618	0.227115	5.44298	5.23964e-08	1.14295e-06	stk25a	449653
ENSDARG00000075263	66.6289	1.23567	0.265126	4.6607	3.1514e-06	4.01437e-05	ankrd1a	100151027
ENSDARG00000027750	1205.18	1.2355	0.153145	8.06753	7.17344e-16	7.80942e-14	dpp7	503737
ENSDARG00000058082	35.7249	1.23454	0.303205	4.07162	4.66872e-05	0.000403027	birc7	100073331
ENSDARG00000026990	21.3727	1.23407	0.38279	3.22387	0.00126469	0.00633151	klhl6	368818
ENSDARG00000042872	27.7084	1.23403	0.405674	3.04192	0.00235074	0.0106018	zdhhc8a	555918
ENSDARG00000020777	246.841	1.23313	0.4126	2.98868	0.00280186	0.0122328	cep85l	555436
ENSDARG00000094577	226.148	1.23287	0.221153	5.57474	2.47897e-08	5.88225e-07	cdc42se2	794234
ENSDARG00000060542	419.184	1.23085	0.268074	4.59144	4.40196e-06	5.32743e-05	lgr4	558825
ENSDARG00000105099	114.438	1.2308	0.356774	3.44979	0.00056102	0.00325256	NA	NA
ENSDARG00000079771	1422.7	1.23078	0.173965	7.07489	1.4957e-12	9.25563e-11	pea15	557745
ENSDARG00000087191	50.6315	1.23065	0.263142	4.67675	2.91455e-06	3.75744e-05	wdr93	100149569
ENSDARG00000075281	1900.79	1.23034	0.128084	9.60572	7.56277e-22	1.66204e-19	tbc1d30	569334
ENSDARG00000099031	157.667	1.22973	0.20374	6.03576	1.58212e-09	5.04797e-08	scn4ba	566069
ENSDARG00000096214	12.9031	1.22958	0.432906	2.84028	0.00450733	0.017998	si:ch211-197k17.3	100002885
ENSDARG00000075682	143.743	1.22475	0.297718	4.11379	3.89223e-05	0.000345381	orc6	324256
ENSDARG00000056729	847.63	1.22433	0.258102	4.74358	2.09969e-06	2.84578e-05	her4.2	30301
ENSDARG00000101492	122.487	1.22405	0.250274	4.89083	1.00413e-06	1.50492e-05	NA	NA
ENSDARG00000061042	1105.31	1.22218	0.197582	6.1857	6.18271e-10	2.19286e-08	gabbr2	560267
ENSDARG00000016350	874.564	1.22182	0.475655	2.56872	0.0102075	0.0347178	cap1	334527
ENSDARG00000070059	196.097	1.22159	0.201142	6.07324	1.25355e-09	4.08839e-08	si:ch211-262i1.5	567573
ENSDARG00000004386	4469.17	1.21821	0.47858	2.54546	0.0109135	0.0366405	si:dkey-153k10.9	566596
ENSDARG00000098774	43.2747	1.21723	0.299835	4.05966	4.91453e-05	0.000419971	si:zfos-741a10.3	796591
ENSDARG00000096959	32.0575	1.21625	0.280033	4.34325	1.4039e-05	0.000144034	si:dkey-29h14.10	100006986
ENSDARG00000069101	441.956	1.21604	0.327354	3.71475	0.000203407	0.00139159	napbb	568195
ENSDARG00000067656	1146.9	1.21558	0.243288	4.99649	5.83825e-07	9.3839e-06	kcmf1	393927
ENSDARG00000102145	61.7713	1.2149	0.229092	5.3031	1.13852e-07	2.25627e-06	ccdc77	555400
ENSDARG00000074842	147.92	1.21427	0.258483	4.69767	2.6315e-06	3.45311e-05	snx8a	555448
ENSDARG00000009594	3673.8	1.21337	0.235081	5.1615	2.44982e-07	4.40425e-06	nr1d2b	30271
ENSDARG00000021905	1831.42	1.21303	0.102666	11.8153	3.25468e-32	1.41729e-29	derl1	406753
ENSDARG00000077430	227.999	1.21283	0.262967	4.6121	3.9863e-06	4.88982e-05	cldn20	101886267
ENSDARG00000100022	526.454	1.21195	0.237758	5.09741	3.44331e-07	5.89727e-06	jmjd1ca	571586
ENSDARG00000076079	20.1467	1.21025	0.365386	3.31225	0.000925496	0.0049038	ush1gb	557135
ENSDARG00000042172	129.696	1.20934	0.258082	4.68588	2.78754e-06	3.62899e-05	c7a	562475
ENSDARG00000036428	35.1536	1.20876	0.360127	3.35649	0.000789384	0.00430981	si:dkey-264d12.4	796607
ENSDARG00000071013	21.7813	1.20825	0.30871	3.91386	9.08336e-05	0.000704005	arl6ip6	100037347
ENSDARG00000005544	305.688	1.19877	0.154513	7.75834	8.60495e-15	8.09381e-13	btbd3a	563691
ENSDARG00000098384	8.99127	1.19873	0.445957	2.68799	0.00718829	0.02628	NA	NA
ENSDARG00000035506	103.101	1.19858	0.295182	4.06047	4.89733e-05	0.000419223	entpd2a.1	447905
ENSDARG00000059983	111.559	1.19796	0.205949	5.81679	5.99889e-09	1.67534e-07	zufsp	562478
ENSDARG00000002986	172.578	1.19695	0.227032	5.27217	1.3482e-07	2.59011e-06	gda	553701
ENSDARG00000071648	25.1997	1.1962	0.388516	3.0789	0.00207764	0.00957016	zgc:113298	553751
ENSDARG00000057227	350.329	1.19429	0.208088	5.73933	9.50516e-09	2.50015e-07	si:dkey-222b8.4	568013
ENSDARG00000070846	339.797	1.19332	0.248183	4.80822	1.52283e-06	2.16502e-05	dazap1	561459
ENSDARG00000061368	197.52	1.19282	0.258557	4.61337	3.96187e-06	4.86747e-05	klf13	767805
ENSDARG00000069438	2370.17	1.19267	0.211488	5.6394	1.70646e-08	4.22797e-07	neurl1aa	561943
ENSDARG00000008035	66.8931	1.19108	0.240419	4.95419	7.26334e-07	1.12961e-05	zgc:113516	541449
ENSDARG00000005578	34.267	1.18969	0.444567	2.67606	0.00744929	0.0270599	ugp2a	555748
ENSDARG00000052859	970.608	1.18919	0.146995	8.09004	5.96467e-16	6.55417e-14	chp1	325361
ENSDARG00000038072	13.1761	1.18651	0.476241	2.49141	0.0127239	0.0415097	ptx4	100004372
ENSDARG00000038106	43.7729	1.18505	0.337784	3.5083	0.000450977	0.00270874	slc37a4a	406465
ENSDARG00000089444	107.081	1.18458	0.237171	4.99461	5.89542e-07	9.44995e-06	omgb	101882436
ENSDARG00000039576	2280.87	1.18304	0.165085	7.16627	7.70693e-13	5.02018e-11	fstl1b	324309
ENSDARG00000096515	21.787	1.18201	0.330045	3.58137	0.000341793	0.00215395	NA	NA
ENSDARG00000003776	2278.25	1.18043	0.0492141	23.9856	3.9335e-127	1.54161e-123	pip4k2aa	560360
ENSDARG00000091271	73.1646	1.17583	0.266134	4.41817	9.95423e-06	0.000106834	si:ch211-225g23.1	562197
ENSDARG00000063670	271.855	1.17538	0.273071	4.30429	1.67525e-05	0.00016842	gtf2a1l	767629
ENSDARG00000092272	21.1313	1.17422	0.320135	3.66788	0.000244569	0.00162781	NA	NA
ENSDARG00000014623	92.7544	1.17412	0.178564	6.57536	4.85362e-11	2.21617e-09	si:ch211-212d10.1	557566
ENSDARG00000023369	43.6218	1.17328	0.473908	2.47576	0.0132952	0.0429088	mxd	360146
ENSDARG00000004130	246.604	1.1729	0.233778	5.01713	5.24477e-07	8.51732e-06	mvk	492477
ENSDARG00000104861	354.739	1.17199	0.0900974	13.008	1.10186e-38	7.00274e-36	NA	NA
ENSDARG00000026149	151.393	1.1692	0.217683	5.37113	7.82433e-08	1.62391e-06	slc46a1	393255
ENSDARG00000044767	63.8428	1.16827	0.332529	3.51328	0.000442604	0.00266662	LOC799194	799194
ENSDARG00000003085	961.76	1.16659	0.13285	8.78127	1.61635e-18	2.56815e-16	stambpl1	570542
ENSDARG00000045094	480.726	1.16614	0.154586	7.54364	4.5704e-14	3.79763e-12	si:dkey-222b8.1	560317
ENSDARG00000103929	62.446	1.16468	0.28428	4.09694	4.18655e-05	0.000367888	ildr1a	393364
ENSDARG00000075643	44.6169	1.164	0.390848	2.97813	0.00290012	0.0125708	ifi35	559610
ENSDARG00000079175	93.5609	1.16359	0.273067	4.26121	2.03322e-05	0.000198223	si:ch211-79k12.1	568891
ENSDARG00000073789	349.135	1.16299	0.239406	4.85784	1.18674e-06	1.7518e-05	zmp:0000000735	101882987
ENSDARG00000037810	334.474	1.16274	0.212163	5.48041	4.24349e-08	9.47632e-07	zgc:112175	550414
ENSDARG00000103647	159.408	1.16213	0.186014	6.24756	4.16927e-10	1.54638e-08	gpc5a	559454
ENSDARG00000060566	150.904	1.15906	0.276189	4.19662	2.70923e-05	0.000252607	NA	NA
ENSDARG00000007277	16.076	1.15626	0.363762	3.1786	0.00147986	0.00720622	myf5	58097
ENSDARG00000089981	1194.28	1.1562	0.220372	5.24656	1.54964e-07	2.90821e-06	rnf146	334065
ENSDARG00000076386	292.975	1.1546	0.264064	4.37242	1.22877e-05	0.000127683	epdl1	100302470
ENSDARG00000078095	304.239	1.1522	0.164154	7.01906	2.23371e-12	1.33653e-10	cipcb	101883257
ENSDARG00000019233	112.172	1.15161	0.185466	6.20926	5.32353e-10	1.93183e-08	nln	449659
ENSDARG00000063297	75.3819	1.15094	0.427369	2.69308	0.00707958	0.025953	abcb6a	564067
ENSDARG00000074721	32.7203	1.14935	0.309371	3.71511	0.000203113	0.00139045	rassf9	100150148
ENSDARG00000067829	103.326	1.14754	0.292074	3.92895	8.53163e-05	0.000666738	ppargc1a	553418
ENSDARG00000025397	32.2323	1.14652	0.426029	2.69118	0.00711992	0.0260665	srsf3a	368925
ENSDARG00000052045	240.491	1.1463	0.411465	2.7859	0.00533801	0.0206997	ggt5a	569734
ENSDARG00000075383	265.769	1.14604	0.205277	5.58288	2.36565e-08	5.65328e-07	gramd1ba	568698
ENSDARG00000007377	2168.73	1.14556	0.210198	5.4499	5.03971e-08	1.10652e-06	odc1	114426
ENSDARG00000101279	15.0565	1.14537	0.469519	2.43946	0.0147091	0.0464577	ndr2	30292
ENSDARG00000099961	5182.71	1.14483	0.128945	8.87843	6.78099e-19	1.13896e-16	bnip3	336116
ENSDARG00000093493	18.583	1.14381	0.321817	3.55422	0.000379108	0.00234801	urp1	100329524
ENSDARG00000078113	675.111	1.14378	0.209401	5.46217	4.70362e-08	1.0405e-06	atp5ia	559659
ENSDARG00000044847	252.87	1.14134	0.196413	5.81092	6.21309e-09	1.72289e-07	zgc:171599	796475
ENSDARG00000091817	19.0608	1.14095	0.449829	2.53641	0.0111995	0.0374617	LOC101882255	101882255
ENSDARG00000004745	192.434	1.1408	0.24939	4.57438	4.77629e-06	5.69546e-05	lmbr1l	321314
ENSDARG00000053711	85.0749	1.14059	0.250209	4.55853	5.15138e-06	6.07191e-05	LOC799203	799203
ENSDARG00000059956	15.44	1.139	0.400348	2.84503	0.00444072	0.0177924	ptk6b	767734
ENSDARG00000076414	89.7654	1.13763	0.198942	5.71837	1.07548e-08	2.79446e-07	espn	567061
ENSDARG00000098800	62.5923	1.13679	0.197871	5.74512	9.18549e-09	2.41878e-07	znf1156	571761
ENSDARG00000054103	44.2809	1.13336	0.240339	4.71567	2.40917e-06	3.19885e-05	ripply1	654446
ENSDARG00000074212	35.2079	1.13325	0.265163	4.27379	1.9218e-05	0.00018869	si:dkeyp-9d4.5	100007379
ENSDARG00000071341	86.8601	1.13218	0.220156	5.14263	2.70921e-07	4.79722e-06	abch1	558667
ENSDARG00000092052	15.6719	1.13204	0.396739	2.85335	0.00432608	0.0174191	gstk4	678541
ENSDARG00000033498	260.617	1.12879	0.265294	4.25486	2.09179e-05	0.000203258	rorb	567943
ENSDARG00000099070	52.0897	1.12768	0.333652	3.37981	0.000725353	0.00403041	NA	NA
ENSDARG00000079453	145.836	1.12501	0.246185	4.56975	4.88315e-06	5.80816e-05	atp8b4	559291
ENSDARG00000068374	678.476	1.12473	0.207889	5.41024	6.29391e-08	1.34303e-06	si:ch211-132b12.7	564531
ENSDARG00000092934	273.086	1.12262	0.193275	5.80841	6.3069e-09	1.74273e-07	si:dkey-32e6.3	100001663
ENSDARG00000018716	1156.41	1.12217	0.176384	6.36207	1.99049e-10	8.01479e-09	dgkh	100137124
ENSDARG00000031618	1745.79	1.1207	0.290403	3.85911	0.000113802	0.000851703	unm_sa1261	557524
ENSDARG00000071735	52.3456	1.12016	0.393643	2.84562	0.00443248	0.0177654	prlh2	793765
ENSDARG00000102631	12.0559	1.12007	0.375629	2.98184	0.00286518	0.012456	hoxc11b	570925
ENSDARG00000079253	254.165	1.11917	0.225723	4.95814	7.11713e-07	1.11055e-05	plch1	566479
ENSDARG00000004931	275.473	1.11744	0.342957	3.25826	0.00112096	0.00572781	slc8a3	560561
ENSDARG00000060196	214.581	1.11678	0.322953	3.45803	0.000544139	0.00317347	lhpp	100073345
ENSDARG00000096374	27.7165	1.11461	0.448118	2.48732	0.012871	0.041891	NA	NA
ENSDARG00000071413	258.458	1.11455	0.272163	4.09518	4.21848e-05	0.000369912	mier2	564723
ENSDARG00000045983	155.443	1.11298	0.328492	3.38814	0.000703692	0.00393609	zbtb43	557590
ENSDARG00000007217	79.819	1.11256	0.234492	4.74457	2.08945e-06	2.83354e-05	wdr55	445394
ENSDARG00000044194	668.383	1.10974	0.181051	6.12941	8.82069e-10	2.99305e-08	tcta	436858
ENSDARG00000077907	27.7684	1.10957	0.323609	3.42874	0.000606388	0.00346687	si:dkey-183p4.10	100005882
ENSDARG00000041140	218.006	1.10849	0.288986	3.8358	0.000125156	0.000921143	ddb2	100004133
ENSDARG00000012247	48.7747	1.10845	0.308861	3.58883	0.000332162	0.00210761	def6a	394015
ENSDARG00000093752	44.6633	1.10741	0.253592	4.3669	1.26021e-05	0.000130431	NA	NA
ENSDARG00000044980	248.341	1.10735	0.158021	7.0076	2.42443e-12	1.43966e-10	kpna6	100149852
ENSDARG00000086269	1698.3	1.10663	0.0851737	12.9926	1.34784e-38	8.34065e-36	ndst2a	793524
ENSDARG00000076499	441.808	1.10573	0.170549	6.48335	8.97083e-11	3.89925e-09	usp53b	100537347
ENSDARG00000104735	21.5124	1.10382	0.305178	3.61696	0.000298085	0.00192304	nkx6.2	565782
ENSDARG00000018000	687.845	1.10189	0.165967	6.6392	3.15389e-11	1.51355e-09	ubp1	100136855
ENSDARG00000069114	25.7646	1.10151	0.425141	2.59092	0.00957191	0.0329455	unc93b1	100000934
ENSDARG00000091792	12.3019	1.10105	0.440747	2.49814	0.0124847	0.0408877	akap12a	101885554
ENSDARG00000030872	29.0372	1.10074	0.419831	2.62187	0.00874479	0.0306709	cetp	492488
ENSDARG00000056720	262.84	1.10024	0.101728	10.8155	2.90787e-27	9.11715e-25	utp3	447856
ENSDARG00000033160	685.464	1.09649	0.367758	2.98156	0.00286787	0.0124631	nr1d1	494487
ENSDARG00000076888	383.498	1.09592	0.289039	3.7916	0.000149679	0.00107439	zgc:171967	100126019
ENSDARG00000078423	130.571	1.0925	0.312495	3.49604	0.000472219	0.0028112	zgc:194285	793726
ENSDARG00000016011	180.573	1.08936	0.197282	5.52183	3.35481e-08	7.70395e-07	gpcpd1	492483
ENSDARG00000098511	1363.14	1.08916	0.2405	4.52875	5.9335e-06	6.84522e-05	ntrk2b	570240
ENSDARG00000060484	511.466	1.08855	0.169516	6.42153	1.34911e-10	5.65495e-09	selenoi	557632
ENSDARG00000015149	23.0778	1.08839	0.422368	2.57688	0.00996957	0.034055	wasa	571256
ENSDARG00000002411	42.7202	1.08763	0.434428	2.50358	0.0122944	0.0403896	crtc1b	571344
ENSDARG00000068708	8699.82	1.0873	0.224666	4.83964	1.30072e-06	1.89624e-05	ifrd1	555178
ENSDARG00000073752	31.6966	1.08663	0.375846	2.89116	0.00383824	0.0158095	NA	NA
ENSDARG00000019601	35.1579	1.0853	0.398158	2.72581	0.0064143	0.0239188	col12a1b	562946
ENSDARG00000078520	115.923	1.08521	0.150258	7.22232	5.11069e-13	3.44349e-11	zgc:113921	571696
ENSDARG00000077481	21.7269	1.08451	0.404521	2.68097	0.00734089	0.0267464	si:dkey-76k16.6	566817
ENSDARG00000088878	43.188	1.08331	0.386266	2.80456	0.00503846	0.0197301	c1qtnf1	550573
ENSDARG00000016364	21.9694	1.08303	0.345752	3.13238	0.00173396	0.00822886	gna15.1	445232
ENSDARG00000093423	32.4716	1.08285	0.391253	2.76763	0.00564648	0.0216637	swsap1	100329809
ENSDARG00000077633	47.6919	1.08223	0.35933	3.0118	0.00259703	0.0115116	LOC556872	556872
ENSDARG00000035308	319.413	1.08206	0.207529	5.21401	1.84797e-07	3.41627e-06	grb10b	562032
ENSDARG00000092033	32.9885	1.08089	0.300329	3.59903	0.000319407	0.00203712	si:dkey-239h2.3	100537903
ENSDARG00000079290	26.4097	1.07861	0.37689	2.86188	0.00421139	0.0170684	si:ch211-162k9.5	566330
ENSDARG00000091658	30.8839	1.07817	0.397261	2.71402	0.00664715	0.0246348	sptssb	678546
ENSDARG00000098790	66.0138	1.07672	0.205108	5.24953	1.52488e-07	2.87091e-06	sowahca	100321117
ENSDARG00000088120	12.076	1.07547	0.423945	2.53681	0.0111867	0.037435	NA	NA
ENSDARG00000070214	90.9743	1.07544	0.203721	5.27898	1.29906e-07	2.51211e-06	slc41a1	325975
ENSDARG00000077839	351.443	1.07384	0.203928	5.26577	1.39605e-07	2.65815e-06	dhx30	570735
ENSDARG00000091211	22.7357	1.07351	0.337307	3.18259	0.00145964	0.00712342	adh8a	322482
ENSDARG00000018441	85.9297	1.07032	0.217657	4.91746	8.76755e-07	1.33616e-05	heg1	406202
ENSDARG00000097993	23.1952	1.06987	0.344781	3.10304	0.00191541	0.00894022	NA	NA
ENSDARG00000054746	391.134	1.06863	0.193046	5.53563	3.10118e-08	7.20595e-07	uggt1	553288
ENSDARG00000098295	389.32	1.06803	0.103292	10.34	4.64659e-25	1.27052e-22	efna3b	117506
ENSDARG00000059897	5846.89	1.0679	0.221476	4.82172	1.42328e-06	2.04076e-05	ntrk2a	65090
ENSDARG00000076586	46.1626	1.06738	0.425595	2.50798	0.0121423	0.0400345	csf2rb	100135062
ENSDARG00000069677	112.166	1.06303	0.33107	3.2109	0.00132321	0.00657691	nicn1	445216
ENSDARG00000077906	532.744	1.0623	0.127665	8.32098	8.72368e-17	1.10289e-14	rnf165a	572251
ENSDARG00000042821	65.3296	1.06155	0.222982	4.76067	1.92949e-06	2.65023e-05	agps	386801
ENSDARG00000019930	223.046	1.05984	0.210521	5.0344	4.79354e-07	7.84959e-06	tal1	30766
ENSDARG00000026759	265.039	1.05966	0.279541	3.79071	0.000150217	0.00107792	ldlrb	393460
ENSDARG00000062122	187.819	1.0595	0.286582	3.69701	0.000218153	0.00147537	klhl5	560697
ENSDARG00000032627	773.672	1.05873	0.237439	4.45897	8.23548e-06	9.08763e-05	si:ch211-244b2.1	557149
ENSDARG00000039117	3009.87	1.05872	0.183602	5.76642	8.09711e-09	2.17356e-07	tefa	30674
ENSDARG00000078479	135.393	1.05844	0.254945	4.15164	3.301e-05	0.000299241	mocs1	793471
ENSDARG00000059781	986.137	1.0575	0.311108	3.39913	0.000676005	0.00380021	atcayb	100329872
ENSDARG00000078729	23.6517	1.057	0.348699	3.03127	0.00243527	0.0108952	ackr4a	100003167
ENSDARG00000004979	186.37	1.05669	0.421098	2.50937	0.0120945	0.0398881	elovl5	393425
ENSDARG00000076487	94.2127	1.05665	0.402019	2.62836	0.00857984	0.0302349	haao	492518
ENSDARG00000031382	3584.96	1.05635	0.137874	7.66173	1.83448e-14	1.61565e-12	reep2	568927
ENSDARG00000100793	26.6906	1.05534	0.366691	2.878	0.00400204	0.0163524	NA	NA
ENSDARG00000077086	324.354	1.05324	0.227766	4.62423	3.75984e-06	4.66558e-05	ankrd34ba	560938
ENSDARG00000076991	136.406	1.05262	0.213872	4.92173	8.57842e-07	1.30988e-05	dolk	799960
ENSDARG00000044550	198.546	1.05073	0.278951	3.7667	0.000165417	0.00116565	hif1al2	497283
ENSDARG00000033444	544.906	1.04909	0.167658	6.25733	3.91635e-10	1.46879e-08	map4k6	692287
ENSDARG00000053293	98.8959	1.04886	0.328365	3.1942	0.00140219	0.00691391	ftr14	692298
ENSDARG00000077945	119.369	1.04821	0.268616	3.90225	9.53046e-05	0.000732382	NA	NA
ENSDARG00000079537	62.5379	1.04801	0.290726	3.60479	0.000312406	0.00199952	ftr13	571442
ENSDARG00000096876	44.21	1.04725	0.372421	2.812	0.00492345	0.0193636	si:dkey-61o18.2	103911869
ENSDARG00000069311	30.2751	1.04608	0.348944	2.99784	0.00271898	0.0119575	zgc:195175	100192216
ENSDARG00000067848	156.109	1.04422	0.376702	2.77201	0.00557109	0.0214199	nmrk2	447879
ENSDARG00000042974	250.074	1.0436	0.226014	4.6174	3.8858e-06	4.78903e-05	sypa	559698
ENSDARG00000014233	361.745	1.04296	0.248342	4.19967	2.67302e-05	0.000249726	sept8b	571702
ENSDARG00000030630	2077.42	1.04274	0.234031	4.45558	8.36658e-06	9.20637e-05	mfsd2aa	492810
ENSDARG00000010023	1919.14	1.04266	0.145636	7.15933	8.1071e-13	5.26625e-11	LOC557306	557306
ENSDARG00000103840	115.059	1.04228	0.289714	3.59763	0.000321133	0.00204536	lrrc8db	563923
ENSDARG00000094909	17.5305	1.04162	0.328131	3.17441	0.00150141	0.00729004	NA	NA
ENSDARG00000100709	72.1679	1.04054	0.249742	4.16647	3.09349e-05	0.000282719	agxt2	619269
ENSDARG00000101017	194.527	1.03885	0.313815	3.31039	0.000931659	0.00493312	LOC560447	560447
ENSDARG00000011948	1224.11	1.03747	0.0737845	14.0608	6.61709e-45	5.763e-42	insra	245699
ENSDARG00000099985	660.766	1.03598	0.348817	2.96999	0.00297809	0.0128582	cyr61l2	553273
ENSDARG00000037954	43.7909	1.03469	0.422252	2.45042	0.014269	0.0454102	tnnt1	558627
ENSDARG00000015803	19.9426	1.03289	0.372328	2.77414	0.00553476	0.0213151	smcr8b	407723
ENSDARG00000060021	123.944	1.03239	0.241134	4.28139	1.85733e-05	0.000183355	vcpkmt	751625
ENSDARG00000036848	1118.92	1.03172	0.284878	3.62162	0.000292769	0.0018955	slc43a2a	393221
ENSDARG00000102471	2574.34	1.03141	0.345786	2.98281	0.00285614	0.0124236	trak2	560810
ENSDARG00000102000	307.969	1.03072	0.191372	5.38595	7.20639e-08	1.51032e-06	wu:fj30f06	792477
ENSDARG00000099902	175.282	1.03005	0.179543	5.73705	9.63418e-09	2.53126e-07	il17rc	100538314
ENSDARG00000032039	154.114	1.0292	0.23441	4.3906	1.13037e-05	0.000119089	mxd1	570082
ENSDARG00000096517	64.6809	1.02861	0.313599	3.28001	0.00103803	0.00537898	NA	NA
ENSDARG00000079307	2303.3	1.02769	0.130456	7.87772	3.33419e-15	3.30817e-13	si:dkey-205h13.1	559970
ENSDARG00000100598	61.5219	1.02735	0.405984	2.53051	0.0113896	0.0379788	cdh19	100332418
ENSDARG00000087290	102.513	1.02509	0.170869	5.99928	1.98195e-09	6.14039e-08	si:ch211-202h22.10	100002322
ENSDARG00000030157	529.353	1.02491	0.165969	6.17527	6.6049e-10	2.32159e-08	mybpc2a	751793
ENSDARG00000052142	203.453	1.02245	0.304943	3.35291	0.000799658	0.00435176	acvr1bb	559222
ENSDARG00000094514	250.516	1.02137	0.187831	5.43774	5.39618e-08	1.17492e-06	si:dkey-7l6.3	570117
ENSDARG00000036430	22.1441	1.02132	0.355002	2.87693	0.00401562	0.0164022	sat2a	494055
ENSDARG00000008100	117.541	1.0213	0.224361	4.55202	5.31323e-06	6.21928e-05	slc7a10a	567420
ENSDARG00000069481	151.485	1.02054	0.211034	4.83589	1.32549e-06	1.91691e-05	ghrh	791105
ENSDARG00000010946	2773.73	1.0183	0.124318	8.19107	2.58912e-16	3.01402e-14	cbsb	266987
ENSDARG00000028012	19.348	1.01826	0.384692	2.64696	0.00812196	0.0289679	tpmt.2	573111
ENSDARG00000100013	1338.5	1.01816	0.0788054	12.92	3.47292e-38	1.99185e-35	dhx38	393850
ENSDARG00000003706	14.9918	1.01664	0.411189	2.47243	0.01342	0.0432466	ryr2b	568463
ENSDARG00000021789	12.4057	1.01656	0.356952	2.84788	0.00440111	0.0176698	myoc	548602
ENSDARG00000016866	523.45	1.01609	0.146485	6.93645	4.0209e-12	2.26742e-10	fam102ab	767674
ENSDARG00000068286	614.563	1.01543	0.163778	6.20003	5.64524e-10	2.02978e-08	slc7a4	796100
ENSDARG00000104022	403.88	1.01503	0.135472	7.49253	6.75605e-14	5.45225e-12	gcgra	562973
ENSDARG00000087088	91.7063	1.0145	0.177115	5.72791	1.01678e-08	2.65663e-07	si:ch211-274p24.4	100537081
ENSDARG00000098941	80.9804	1.01426	0.36961	2.74413	0.00606706	0.0229294	NA	NA
ENSDARG00000104300	45.531	1.01404	0.39192	2.58737	0.0096712	0.0332094	wipf1a	100005341
ENSDARG00000043781	446.801	1.01216	0.240769	4.20387	2.62394e-05	0.00024602	zgc:92791	436816
ENSDARG00000095750	992.397	1.01202	0.154881	6.53413	6.39799e-11	2.87665e-09	fdxacb1	566022
ENSDARG00000104038	13.1474	1.01119	0.390768	2.58769	0.00966209	0.033188	LOC100007972	100007972
ENSDARG00000074802	68.1639	1.01061	0.185263	5.45502	4.89686e-08	1.08122e-06	NA	NA
ENSDARG00000011549	83.428	1.01012	0.271221	3.72435	0.000195818	0.00134482	c1ql4a	559288
ENSDARG00000073764	215.838	1.00949	0.228685	4.41433	1.01325e-05	0.0001085	si:ch211-113j14.1	558239
ENSDARG00000062349	28.0761	1.00874	0.305939	3.29718	0.000976608	0.00511696	arhgap15	100003547
ENSDARG00000008165	17.6637	1.0077	0.402363	2.50445	0.0122642	0.0403234	caspa	57933
ENSDARG00000087508	319.113	1.00768	0.21681	4.64774	3.3559e-06	4.24135e-05	si:ch211-39i22.1	100333059
ENSDARG00000002391	28.1814	1.00748	0.37419	2.69242	0.00709362	0.0259864	tlcd1	450051
ENSDARG00000096655	78.3221	1.00494	0.322997	3.11129	0.00186273	0.00874991	NA	NA
ENSDARG00000027611	187.811	1.00477	0.173853	5.77942	7.496e-09	2.01911e-07	cavin2a	402824
ENSDARG00000101722	761.99	1.00475	0.196218	5.1206	3.04571e-07	5.29341e-06	larp1	327175
ENSDARG00000024602	20.4633	1.00398	0.348763	2.87869	0.00399325	0.0163306	zgc:162964	560569
ENSDARG00000094782	33.9686	1.00193	0.229387	4.36785	1.25477e-05	0.000129982	si:ch211-196h16.4	108190405
ENSDARG00000006891	79.8887	1.00185	0.24748	4.04819	5.16154e-05	0.000437382	kcns3a	565375
ENSDARG00000071304	17.939	1.00046	0.385761	2.59347	0.00950139	0.0327691	tbc1d2	561110
ENSDARG00000039196	325.316	1.00009	0.208962	4.786	1.7014e-06	2.38146e-05	greb1l	100005373

## Sheet: (a) padj<0.05_log2FC<-1
DEGs_WtOld_vs_WtYoung
Colonna1	baseMean	log2FoldChange	lfcSE	stat	pvalue	padj	symbol	entrez
ENSDARG00000096556	45.1161	-8.25073	2.05507	-4.01482	5.94921e-05	0.000492244	NA	NA
ENSDARG00000078069	45.3868	-7.86292	0.789122	-9.96414	2.18768e-23	5.35869e-21	rrm2	30733
ENSDARG00000006757	243.088	-7.63863	0.309091	-24.7132	7.71516e-135	3.62844e-131	klhl41b	321064
ENSDARG00000093323	416.314	-7.51683	1.03197	-7.28396	3.24156e-13	2.28904e-11	si:ch211-114l13.1	566121
ENSDARG00000019932	7.282	-7.33487	1.07482	-6.82425	8.83854e-12	4.66005e-10	slc5a11	492334
ENSDARG00000096579	91.9268	-7.29047	0.44273	-16.4671	6.32572e-61	9.29683e-58	si:dkey-9c18.3	101884814
ENSDARG00000094433	23.5956	-7.23208	1.21195	-5.96731	2.41193e-09	7.34671e-08	caspbl	566185
ENSDARG00000097976	15.1781	-7.23006	2.64274	-2.73582	0.00622249	0.0233928	LOC103910328	103910328
ENSDARG00000104899	54.3041	-7.20257	1.07113	-6.72425	1.76497e-11	8.88722e-10	si:dkey-242k1.4	101886194
ENSDARG00000104890	184.933	-7.18261	0.848764	-8.46244	2.6185e-17	3.64343e-15	LOC108183497	108183497
ENSDARG00000092662	6.38128	-7.14592	1.1544	-6.19013	6.01139e-10	2.14179e-08	dnaaf3	100148431
ENSDARG00000100333	33.8372	-7.13383	0.71902	-9.9216	3.3534e-23	8.12941e-21	LOC101886687	101886687
ENSDARG00000070506	9.01812	-7.0273	1.22678	-5.72825	1.01473e-08	2.65421e-07	NA	NA
ENSDARG00000094550	8.2965	-7.00487	1.32053	-5.3046	1.12918e-07	2.24073e-06	NA	NA
ENSDARG00000103400	6.49683	-6.99797	0.996987	-7.01912	2.23269e-12	1.33653e-10	NA	NA
ENSDARG00000094886	7.56266	-6.98893	0.997841	-7.00405	2.48661e-12	1.46548e-10	si:dkey-266f7.5	100006143
ENSDARG00000091185	5.50871	-6.79864	1.12576	-6.03917	1.54911e-09	4.95737e-08	NA	NA
ENSDARG00000075963	1899.17	-6.75901	0.261554	-25.8417	3.01665e-147	2.36455e-143	mhc1uba	30757
ENSDARG00000080001	68.0824	-6.55482	0.561682	-11.67	1.81433e-31	7.23119e-29	NA	NA
ENSDARG00000097778	6.79607	-6.50029	1.30775	-4.97058	6.67531e-07	1.05208e-05	NA	NA
ENSDARG00000099598	12.7563	-6.47267	1.01056	-6.40504	1.50328e-10	6.27879e-09	NA	NA
ENSDARG00000028664	124.595	-6.4187	1.1666	-5.50204	3.75425e-08	8.50492e-07	ahsa1a	565968
ENSDARG00000003132	113.481	-6.41775	0.40779	-15.7379	8.31876e-56	9.31503e-53	apip	447941
ENSDARG00000094057	41.5261	-6.41158	1.20191	-5.33451	9.58037e-08	1.9321e-06	cyp2j20	797309
ENSDARG00000103543	6.6411	-6.32239	1.69561	-3.72869	0.000192477	0.00132497	gngt2b	797361
ENSDARG00000070138	4.43576	-6.29236	1.54908	-4.06201	4.86529e-05	0.000416937	NA	NA
ENSDARG00000098566	5.85278	-6.22277	1.0752	-5.78756	7.14141e-09	1.93915e-07	NA	NA
ENSDARG00000104985	7.35596	-6.20259	1.65365	-3.75086	0.000176231	0.00123079	NA	NA
ENSDARG00000093289	18.1123	-6.15167	1.00906	-6.09643	1.08464e-09	3.61778e-08	si:dkey-9i23.14	101884464
ENSDARG00000093392	5.41457	-6.13409	1.41418	-4.33757	1.44068e-05	0.00014723	NA	NA
ENSDARG00000102552	4.93488	-6.11354	1.20014	-5.094	3.50578e-07	5.98682e-06	si:rp71-36n21.1	100000560
ENSDARG00000100796	6.86867	-6.10031	1.85138	-3.29501	0.000984187	0.0051475	NA	NA
ENSDARG00000102112	3.86984	-6.08979	1.37582	-4.42629	9.58673e-06	0.000103504	NA	NA
ENSDARG00000091087	10.5159	-6.06926	0.983856	-6.16885	6.87897e-10	2.40713e-08	NA	NA
ENSDARG00000105124	6.58475	-5.9586	1.23228	-4.83543	1.32857e-06	1.92019e-05	si:ch73-321d9.2	103908806
ENSDARG00000079043	6.62413	-5.93228	1.27953	-4.63629	3.54722e-06	4.44868e-05	si:dkeyp-75b4.10	100320899
ENSDARG00000013856	23.5741	-5.91903	1.41658	-4.17839	2.93578e-05	0.000270513	amy2a	406539
ENSDARG00000094560	151.326	-5.82703	0.875907	-6.65257	2.88012e-11	1.39363e-09	NA	NA
ENSDARG00000086613	3.98103	-5.82602	1.0861	-5.36414	8.13371e-08	1.68366e-06	NA	NA
ENSDARG00000087012	14.3507	-5.7803	1.37984	-4.18912	2.80041e-05	0.000260085	LOC108179126	108179126
ENSDARG00000077940	151.646	-5.74719	0.928267	-6.19131	5.96646e-10	2.129e-08	NA	NA
ENSDARG00000092381	62.1342	-5.71553	0.798748	-7.15561	8.33014e-13	5.39623e-11	si:dkey-23c22.9	797761
ENSDARG00000088408	3.73543	-5.63241	1.1493	-4.90073	9.54799e-07	1.43924e-05	NA	NA
ENSDARG00000094537	109.973	-5.56672	1.03859	-5.35991	8.3265e-08	1.71602e-06	si:ch211-137i24.12	100004856
ENSDARG00000104268	2.0435	-5.50284	1.71591	-3.20695	0.00134151	0.00665942	NA	NA
ENSDARG00000102884	13.1645	-5.44693	0.661633	-8.23256	1.8326e-16	2.19865e-14	NA	NA
ENSDARG00000095177	4.13334	-5.43194	1.08545	-5.00434	5.60544e-07	9.07171e-06	NA	NA
ENSDARG00000090310	10.4144	-5.40763	1.25625	-4.30458	1.67299e-05	0.000168265	NA	NA
ENSDARG00000100484	19.2401	-5.39695	1.14735	-4.70383	2.55321e-06	3.36351e-05	LOC101884623	101884623
ENSDARG00000105234	4.27683	-5.38895	1.07789	-4.99952	5.74733e-07	9.25675e-06	spats1	103909334
ENSDARG00000097229	2.90947	-5.35031	1.35049	-3.96174	7.44062e-05	0.000592704	NA	NA
ENSDARG00000035602	3.37481	-5.34927	1.38675	-3.85742	0.000114592	0.000856529	dao.1	619259
ENSDARG00000092380	2.46773	-5.30719	1.51579	-3.50127	0.000463055	0.00276294	NA	NA
ENSDARG00000035957	110.649	-5.2712	0.624911	-8.43513	3.30826e-17	4.49675e-15	gmnn	368320
ENSDARG00000095539	3.92044	-5.22068	1.32655	-3.93552	8.30168e-05	0.000650497	NA	NA
ENSDARG00000074085	3.31222	-5.16689	1.21815	-4.2416	2.21931e-05	0.000213706	si:ch1073-188e1.1	100006656
ENSDARG00000104248	4.57259	-5.15864	1.20771	-4.27141	1.94238e-05	0.000190472	NA	NA
ENSDARG00000105300	2.77238	-5.10896	1.1711	-4.36254	1.28559e-05	0.000132707	NA	NA
ENSDARG00000090167	1.55158	-5.10443	1.85321	-2.75436	0.00588063	0.0224085	NA	NA
ENSDARG00000075016	2.87937	-5.1037	1.45919	-3.49761	0.00046944	0.00279819	apobb.2	100330435
ENSDARG00000103768	4.15625	-5.10157	1.69246	-3.01429	0.00257583	0.0114306	LOC101885775	101885775
ENSDARG00000098712	41.2575	-5.08291	1.14202	-4.45082	8.55435e-06	9.38663e-05	NA	NA
ENSDARG00000057899	26.3047	-5.0325	0.84495	-5.95597	2.58531e-09	7.83423e-08	zgc:114081	564984
ENSDARG00000094554	3.49235	-5.02818	1.58857	-3.16522	0.00154964	0.00748405	si:dkey-29d5.1	100317638
ENSDARG00000009885	4.92059	-5.01497	1.02429	-4.89605	9.77815e-07	1.47204e-05	sult3st1	558790
ENSDARG00000070396	30.1575	-5.00517	0.881822	-5.67594	1.37929e-08	3.50638e-07	serpinb1l2	568898
ENSDARG00000039970	9.66495	-4.95898	0.77594	-6.39093	1.64877e-10	6.84997e-09	cnr2	795246
ENSDARG00000096026	1.9942	-4.93781	1.45065	-3.40387	0.000664389	0.00374977	NA	NA
ENSDARG00000097616	4.00591	-4.93219	1.73001	-2.85096	0.0043587	0.0175295	NA	NA
ENSDARG00000101632	1.47085	-4.9303	1.55507	-3.17047	0.00152192	0.00737895	cyp2k20	562371
ENSDARG00000103424	2.28846	-4.90506	1.11672	-4.39237	1.1212e-05	0.000118441	NA	NA
ENSDARG00000102311	11.4069	-4.85592	0.867998	-5.59439	2.21395e-08	5.33958e-07	NA	NA
ENSDARG00000037789	6.25597	-4.78926	1.41528	-3.38397	0.000714466	0.00398498	pvalb1	402805
ENSDARG00000075626	5.60934	-4.77712	1.49182	-3.20222	0.00136372	0.00675682	zgc:172090	565611
ENSDARG00000096588	1.55595	-4.76433	1.33565	-3.56704	0.000361036	0.00225492	adgre15	100536619
ENSDARG00000101087	6.50062	-4.75106	1.1994	-3.9612	7.45726e-05	0.000593627	NA	NA
ENSDARG00000101842	1.80426	-4.74809	1.3732	-3.45768	0.000544857	0.00317673	LOC101882544	101882544
ENSDARG00000096215	1.31997	-4.73468	1.41715	-3.341	0.000834784	0.00451751	NA	NA
ENSDARG00000104504	2.02416	-4.72951	1.2845	-3.68198	0.000231431	0.00155302	NA	NA
ENSDARG00000070775	3.28071	-4.68915	1.43395	-3.27009	0.00107514	0.00553701	cyp2x9	768288
ENSDARG00000103047	1.15522	-4.68085	1.88949	-2.47731	0.0132378	0.042765	LOC108183935	108183935
ENSDARG00000093426	1.18694	-4.66824	1.76653	-2.64261	0.00822708	0.0292677	LOC108180203	108180203
ENSDARG00000104187	9.53012	-4.62821	0.974015	-4.75168	2.01729e-06	2.74835e-05	NA	NA
ENSDARG00000058553	5.68628	-4.62294	1.80704	-2.55829	0.0105188	0.035559	sprb	795445
ENSDARG00000092898	2.36221	-4.6126	1.36336	-3.38326	0.00071631	0.00399337	NA	NA
ENSDARG00000079105	102.496	-4.60733	0.384771	-11.9742	4.84957e-33	2.28075e-30	mhc2dab	30762
ENSDARG00000101986	13.2404	-4.60628	0.715257	-6.44003	1.19452e-10	5.05201e-09	irf6	393570
ENSDARG00000104037	1.97183	-4.57705	1.32761	-3.44758	0.00056563	0.00327364	si:dkey-74k8.4	100147920
ENSDARG00000015607	5.7279	-4.57194	0.945156	-4.83723	1.3166e-06	1.91346e-05	NA	NA
ENSDARG00000093521	10.0243	-4.57194	1.0229	-4.4696	7.83647e-06	8.70041e-05	si:ch211-126g16.11	561028
ENSDARG00000021339	3.1308	-4.56439	1.18916	-3.83835	0.000123866	0.000913074	cpa5	246092
ENSDARG00000096024	1.11494	-4.56281	1.67163	-2.72957	0.00634178	0.0237096	NA	NA
ENSDARG00000061835	1.49063	-4.53984	1.35505	-3.35032	0.000807182	0.00438966	zpld1a	560177
ENSDARG00000059369	83.0038	-4.53618	0.886522	-5.11683	3.10716e-07	5.38429e-06	si:ch1073-15f12.3	572057
ENSDARG00000095179	1.36297	-4.51734	1.37898	-3.27586	0.0010534	0.00544292	NA	NA
ENSDARG00000099090	10.4135	-4.49576	0.678622	-6.62483	3.47638e-11	1.65275e-09	NA	NA
ENSDARG00000098236	16.721	-4.49526	0.496988	-9.045	1.49659e-19	2.70709e-17	NA	NA
ENSDARG00000089901	23.8086	-4.47177	0.799624	-5.59235	2.24017e-08	5.39337e-07	NA	NA
ENSDARG00000103634	2.43822	-4.47057	1.55308	-2.87852	0.00399548	0.0163369	si:ch73-329n5.6	101883339
ENSDARG00000103894	10.5121	-4.46211	0.590953	-7.55071	4.32898e-14	3.60978e-12	NA	NA
ENSDARG00000096734	2.86765	-4.4597	1.07384	-4.15303	3.28106e-05	0.000297892	LOC108180327	108180327
ENSDARG00000059039	2.04739	-4.45437	1.10824	-4.0193	5.8371e-05	0.000485187	mhc1ula	796419
ENSDARG00000101705	2.47455	-4.44385	1.31892	-3.36932	0.000753541	0.00415366	NA	NA
ENSDARG00000101463	8.52729	-4.4269	0.766738	-5.77368	7.75566e-09	2.08666e-07	NA	NA
ENSDARG00000093416	2.22337	-4.41688	1.19247	-3.70397	0.000212252	0.00144002	NA	NA
ENSDARG00000100424	4.30784	-4.39983	1.22613	-3.58839	0.000332726	0.00210948	NA	NA
ENSDARG00000089361	2.58261	-4.39724	1.17371	-3.74643	0.000179366	0.00124713	wu:fb59d01	322379
ENSDARG00000096684	32.2681	-4.39552	0.557396	-7.88581	3.1249e-15	3.11364e-13	si:dkeyp-122d12.1	101885973
ENSDARG00000079079	4.65105	-4.39535	0.949331	-4.62995	3.65761e-06	4.55596e-05	sult1st7	100196920
ENSDARG00000101222	1.10217	-4.38415	1.54022	-2.84645	0.00442096	0.0177374	lsm10	100536270
ENSDARG00000090268	3.27822	-4.38216	1.21595	-3.60389	0.000313492	0.00200437	krtt1c19e	553371
ENSDARG00000103314	1.29932	-4.37969	1.44066	-3.04005	0.00236536	0.0106595	NA	NA
ENSDARG00000104855	1.96984	-4.37668	1.15741	-3.78145	0.000155919	0.00111067	NA	NA
ENSDARG00000095103	1.57262	-4.37505	1.25354	-3.49014	0.000482763	0.0028631	NA	NA
ENSDARG00000077288	1.79473	-4.37191	1.24016	-3.52528	0.000423036	0.00256519	si:ch211-188c16.1	562677
ENSDARG00000032103	1225.32	-4.36505	0.806625	-5.4115	6.2499e-08	1.33485e-06	mapk6	565830
ENSDARG00000094681	41.428	-4.36126	0.299424	-14.5655	4.6575e-48	4.21235e-45	hbl2	566971
ENSDARG00000092968	25.6751	-4.32383	0.56816	-7.61024	2.73593e-14	2.33947e-12	NA	NA
ENSDARG00000097453	21.1274	-4.30528	0.651685	-6.60638	3.93828e-11	1.85329e-09	si:ch211-225b7.5	100534835
ENSDARG00000096156	12.2826	-4.28594	0.871031	-4.92054	8.63076e-07	1.31702e-05	NA	NA
ENSDARG00000092712	2.98522	-4.25015	1.06428	-3.99345	6.51175e-05	0.000529792	NA	NA
ENSDARG00000056590	2.47337	-4.23479	1.26428	-3.34957	0.000809358	0.00439946	calca	436744
ENSDARG00000100864	1.54216	-4.22363	1.22746	-3.44095	0.000579683	0.00333932	NA	NA
ENSDARG00000104593	24.266	-4.21788	0.553163	-7.62502	2.44001e-14	2.10944e-12	cyp2k18	393484
ENSDARG00000100301	9.28732	-4.20997	1.23586	-3.4065	0.000658016	0.00372132	LOC100535756	100535756
ENSDARG00000090612	3.97661	-4.20705	1.22386	-3.43753	0.000587056	0.00337521	LOC100006557	100006557
ENSDARG00000092853	1.61531	-4.20594	1.22043	-3.44629	0.000568348	0.00328694	NA	NA
ENSDARG00000102268	8.21247	-4.20497	0.77703	-5.41159	6.24686e-08	1.33485e-06	NA	NA
ENSDARG00000094508	1.12482	-4.204	1.70697	-2.46285	0.0137839	0.0441811	NA	NA
ENSDARG00000102030	1.22747	-4.18651	1.45102	-2.88522	0.00391137	0.0160601	NA	NA
ENSDARG00000045453	1375.03	-4.18592	1.36458	-3.06755	0.00215823	0.0098737	f13a1a.1	767742
ENSDARG00000095666	14.9213	-4.18005	0.86495	-4.8327	1.3469e-06	1.94309e-05	si:ch73-106k19.4	100331397
ENSDARG00000045863	15.3877	-4.17	0.945871	-4.40864	1.04022e-05	0.000111185	asb15b	568579
ENSDARG00000013293	47.8256	-4.16303	0.786144	-5.2955	1.18692e-07	2.33365e-06	crispld1b	393442
ENSDARG00000105173	5.80673	-4.13825	0.710203	-5.82686	5.64812e-09	1.58302e-07	NA	NA
ENSDARG00000096904	9.35947	-4.13178	1.09393	-3.77701	0.00015872	0.0011269	NA	NA
ENSDARG00000038009	2.78929	-4.11855	1.17998	-3.49035	0.000482384	0.00286229	NA	NA
ENSDARG00000104626	7.92267	-4.10844	0.956919	-4.2934	1.75955e-05	0.000175247	si:ch211-233g6.2	100333959
ENSDARG00000102721	2.01423	-4.10064	1.23593	-3.31786	0.000907085	0.00482909	NA	NA
ENSDARG00000037278	314.302	-4.0983	1.64373	-2.49329	0.0126565	0.0413417	lrata	553239
ENSDARG00000055185	2.10793	-4.09279	1.15156	-3.55413	0.000379231	0.00234801	tm4sf5	436645
ENSDARG00000090863	8.57488	-4.08946	0.818536	-4.99607	5.85109e-07	9.39804e-06	NA	NA
ENSDARG00000091062	2.90284	-4.08904	1.46287	-2.79521	0.00518665	0.0202363	NA	NA
ENSDARG00000101488	1.41728	-4.08424	1.27934	-3.19247	0.0014106	0.00694386	LOC100332883	100332883
ENSDARG00000104440	4.51181	-4.07186	1.15556	-3.52372	0.000425533	0.00257754	NA	NA
ENSDARG00000094403	1.19011	-4.07183	1.41699	-2.87358	0.00405851	0.0165588	si:dkey-33c12.10	799791
ENSDARG00000094579	2.17723	-4.06753	1.2181	-3.33925	0.000840048	0.00453796	b4galnt2.1	558078
ENSDARG00000054170	1.6557	-4.05205	1.22032	-3.32049	0.000898611	0.00479375	ltb4r2b	100537296
ENSDARG00000103723	38.7198	-4.0408	0.344236	-11.7385	8.09519e-32	3.33962e-29	LOC100537936	100537936
ENSDARG00000011113	70.476	-4.02714	1.01357	-3.97324	7.0903e-05	0.000569622	chrna10a	556507
ENSDARG00000101824	3.21566	-4.02204	1.00175	-4.01503	5.94383e-05	0.000491972	si:dkey-3k20.1	797542
ENSDARG00000079589	8.32142	-4.0216	1.01698	-3.95447	7.67054e-05	0.000607929	si:dkeyp-73d8.6	100170809
ENSDARG00000095047	1.35777	-4.01725	1.57398	-2.55228	0.0107021	0.0360388	si:dkey-85k15.4	100004563
ENSDARG00000073821	3.39873	-4.0009	1.29217	-3.09627	0.00195974	0.00911099	znf1177	570825
ENSDARG00000103439	1.98817	-4.00009	1.22908	-3.25454	0.00113577	0.00578838	NA	NA
ENSDARG00000029866	1.65351	-3.99795	1.20795	-3.30969	0.000933981	0.00494318	slc6a14	100150665
ENSDARG00000096649	2.54155	-3.98903	1.10491	-3.61029	0.000305859	0.00196403	NA	NA
ENSDARG00000103417	6.93887	-3.98365	0.820462	-4.85537	1.20163e-06	1.77266e-05	NA	NA
ENSDARG00000038508	12.597	-3.97651	0.849557	-4.68069	2.85914e-06	3.70837e-05	chrnb3b	317643
ENSDARG00000089097	1.53353	-3.96519	1.39322	-2.84606	0.00442634	0.0177559	LOC108183927	108183927
ENSDARG00000099550	2.22677	-3.96373	1.38943	-2.85277	0.00433402	0.0174451	NA	NA
ENSDARG00000092230	1.53458	-3.95967	1.31941	-3.00109	0.00269019	0.0118509	LOC100006469	100006469
ENSDARG00000102888	1.78575	-3.95702	1.41572	-2.79507	0.00518887	0.0202382	gpr39	791773
ENSDARG00000102868	1.79873	-3.9407	1.59965	-2.46347	0.0137598	0.0441354	si:dkey-203a12.4	100537905
ENSDARG00000097265	2.11144	-3.9318	1.30062	-3.02301	0.00250273	0.0111588	NA	NA
ENSDARG00000063223	1.50198	-3.92633	1.33258	-2.9464	0.00321493	0.0136881	arl14	556921
ENSDARG00000094940	1.22964	-3.92601	1.46683	-2.67652	0.00743908	0.0270288	zgc:77614	393868
ENSDARG00000025218	1.87517	-3.92428	1.23951	-3.16599	0.00154556	0.00747355	myo5ab	565267
ENSDARG00000015866	4.20861	-3.92389	1.08096	-3.63001	0.00028341	0.00184353	apoa2	322327
ENSDARG00000096862	59.2812	-3.92029	1.191	-3.2916	0.000996194	0.00520274	NA	NA
ENSDARG00000097277	4.82954	-3.91855	0.770317	-5.08694	3.63888e-07	6.16486e-06	NA	NA
ENSDARG00000043796	4.78396	-3.90207	1.35318	-2.88363	0.00393119	0.0161302	ms4a17a.7	550409
ENSDARG00000002311	5.26921	-3.89645	1.23653	-3.15111	0.00162651	0.0077881	fabp11b	553579
ENSDARG00000035875	4.08631	-3.89362	1.09756	-3.54754	0.00038885	0.00239617	tmem54b	557625
ENSDARG00000001890	3101.01	-3.88946	0.628862	-6.18492	6.21322e-10	2.20036e-08	stt3b	323918
ENSDARG00000094572	2.32739	-3.88189	1.11017	-3.49666	0.000471128	0.00280541	NA	NA
ENSDARG00000051729	37.3838	-3.86886	0.631777	-6.12377	9.13885e-10	3.08929e-08	nfatc3b	566869
ENSDARG00000099466	1.55336	-3.86019	1.49162	-2.58792	0.00965576	0.0331806	NA	NA
ENSDARG00000068966	752.16	-3.8572	0.828629	-4.65492	3.241e-06	4.11069e-05	si:ch211-261n11.7	100535903
ENSDARG00000094102	5.16304	-3.84084	0.79148	-4.85273	1.21772e-06	1.79303e-05	NA	NA
ENSDARG00000094770	3.31684	-3.82665	1.13789	-3.36293	0.00077119	0.00423605	LOC108181196	108181196
ENSDARG00000076309	2.11075	-3.8138	1.57073	-2.42805	0.0151804	0.0476401	mxra5b	795448
ENSDARG00000092378	2.56832	-3.81368	1.3993	-2.72541	0.00642208	0.0239403	NA	NA
ENSDARG00000086518	3.9793	-3.79561	0.982687	-3.86248	0.000112242	0.000841366	NA	NA
ENSDARG00000059235	269.672	-3.79426	0.906205	-4.18698	2.82695e-05	0.000262025	zgc:113274	552925
ENSDARG00000096305	1.62426	-3.79325	1.41967	-2.67191	0.00754198	0.0273098	si:ch73-269m14.3	100535345
ENSDARG00000098557	2.2309	-3.78064	1.41731	-2.66748	0.00764218	0.0276046	NA	NA
ENSDARG00000100707	2.903	-3.77962	1.12273	-3.36645	0.000761418	0.00419118	NA	NA
ENSDARG00000104074	1.02541	-3.7788	1.49273	-2.53148	0.0113583	0.0379068	NA	NA
ENSDARG00000068168	3.64485	-3.7519	1.00713	-3.72535	0.000195041	0.00134027	hes2.2	751634
ENSDARG00000089879	91.273	-3.74587	0.873811	-4.28682	1.8125e-05	0.000179456	soul5l	100007591
ENSDARG00000100832	1.53506	-3.73284	1.42517	-2.61922	0.00881317	0.0308533	NA	NA
ENSDARG00000079416	83.2723	-3.70799	0.845979	-4.38308	1.17013e-05	0.000122346	zgc:174895	100126024
ENSDARG00000094854	2.75327	-3.70093	1.15206	-3.21243	0.00131616	0.0065474	ms4a17a.8	100002785
ENSDARG00000096499	1.55511	-3.70067	1.39729	-2.64846	0.00808588	0.028855	NA	NA
ENSDARG00000104960	3.55754	-3.7005	1.30111	-2.84412	0.00445349	0.0178314	LOC100535857	100535857
ENSDARG00000103077	2.72496	-3.69553	1.1651	-3.17184	0.00151474	0.00734871	si:rp71-81e14.2	100002239
ENSDARG00000077388	1.89977	-3.69177	1.32295	-2.79056	0.00526168	0.0204747	obsl1b	606585
ENSDARG00000100819	2.62732	-3.67992	1.13848	-3.23232	0.00122789	0.00618019	NA	NA
ENSDARG00000002768	9.44174	-3.67894	1.03842	-3.54281	0.000395883	0.00243114	pvalb2	58028
ENSDARG00000075190	1.11725	-3.67635	1.36242	-2.6984	0.00696743	0.0255979	NA	NA
ENSDARG00000029848	8.32538	-3.67518	0.856122	-4.29282	1.76414e-05	0.00017563	zgc:161973	556635
ENSDARG00000102578	16.2168	-3.67269	0.751621	-4.88636	1.02716e-06	1.53748e-05	mif4gdb	503596
ENSDARG00000054150	1.35246	-3.67044	1.31879	-2.78318	0.00538285	0.0208358	cx23	541419
ENSDARG00000095858	1.18654	-3.66372	1.39741	-2.6218	0.00874672	0.0306709	NA	NA
ENSDARG00000029838	20.8551	-3.66248	0.626935	-5.84188	5.16162e-09	1.45534e-07	NA	NA
ENSDARG00000097536	40.9981	-3.66055	0.62977	-5.81252	6.15392e-09	1.71051e-07	NA	NA
ENSDARG00000092294	1.07575	-3.65958	1.45438	-2.51625	0.0118612	0.0392949	si:dkey-222h21.6	100332341
ENSDARG00000090840	1.93431	-3.65187	1.27707	-2.85957	0.00424221	0.0171537	NA	NA
ENSDARG00000051993	4.88663	-3.65055	1.03578	-3.52444	0.000424385	0.00257268	si:dkey-9i23.4	571855
ENSDARG00000090452	1.85822	-3.64601	1.20123	-3.03524	0.00240345	0.0107837	NA	NA
ENSDARG00000103443	6.32859	-3.63791	0.971742	-3.7437	0.000181331	0.00125893	vwde	767804
ENSDARG00000100118	7.81039	-3.62899	0.61796	-5.87253	4.29182e-09	1.23528e-07	NA	NA
ENSDARG00000037285	5.2418	-3.6258	0.915134	-3.96205	7.43101e-05	0.000592139	mipa	445140
ENSDARG00000101667	9.26563	-3.62331	0.851518	-4.25512	2.08939e-05	0.000203193	NA	NA
ENSDARG00000094832	100.89	-3.61532	1.10128	-3.28285	0.00102764	0.00534122	LOC558353	558353
ENSDARG00000102271	1.68854	-3.60827	1.30434	-2.76635	0.00566871	0.0217242	si:dkey-203a12.2	100537819
ENSDARG00000100214	6.12444	-3.5908	1.26469	-2.83927	0.0045217	0.0180492	NA	NA
ENSDARG00000095920	5.09126	-3.58601	0.814952	-4.40027	1.08118e-05	0.000114936	NA	NA
ENSDARG00000090575	2.78632	-3.58237	1.13316	-3.16139	0.00157017	0.00756764	LOC100535316	100535316
ENSDARG00000099160	1.99459	-3.57957	1.25677	-2.84823	0.00439637	0.0176598	NA	NA
ENSDARG00000102981	14.2686	-3.55942	0.529646	-6.72038	1.81253e-11	9.06844e-10	cyp2k16	449790
ENSDARG00000089602	1.43482	-3.55833	1.26134	-2.82107	0.00478641	0.0189196	NA	NA
ENSDARG00000098354	6.21579	-3.54538	0.750754	-4.72243	2.33044e-06	3.10835e-05	NA	NA
ENSDARG00000029955	177.108	-3.54142	0.508211	-6.9684	3.2056e-12	1.85713e-10	glb1l	100001628
ENSDARG00000100076	17.1114	-3.53853	0.381305	-9.28005	1.69403e-20	3.26516e-18	NA	NA
ENSDARG00000040067	56.2266	-3.53824	0.535434	-6.60818	3.89083e-11	1.8409e-09	LOC100333474	100333474
ENSDARG00000104992	5.08645	-3.53522	0.762274	-4.63773	3.52256e-06	4.42092e-05	epgn	100005297
ENSDARG00000038716	1.67915	-3.53145	1.22938	-2.87254	0.00407189	0.0165876	casq1a	445226
ENSDARG00000102946	6.73784	-3.52444	1.06147	-3.32034	0.000899075	0.00479513	NA	NA
ENSDARG00000103275	2.61202	-3.52259	0.999153	-3.52557	0.000422568	0.00256365	NA	NA
ENSDARG00000092842	1.43868	-3.52252	1.29203	-2.72634	0.00640409	0.0238846	NA	NA
ENSDARG00000087057	9.72317	-3.52148	0.693203	-5.08001	3.77419e-07	6.36201e-06	ftr34	100301513
ENSDARG00000101223	1.49755	-3.51728	1.17674	-2.98899	0.00279898	0.0122242	NA	NA
ENSDARG00000095578	5.98465	-3.51141	0.90259	-3.89037	0.000100092	0.000762938	si:dkey-222h21.7	100332268
ENSDARG00000099952	1.86864	-3.51087	1.29109	-2.7193	0.00654209	0.0243336	NA	NA
ENSDARG00000096577	8.86526	-3.50888	0.566594	-6.19294	5.90528e-10	2.11037e-08	adgre9	101883848
ENSDARG00000061956	28.4979	-3.5035	0.356503	-9.82741	8.57984e-23	2.01755e-20	sytl2a	563188
ENSDARG00000052842	8.31998	-3.49955	0.701318	-4.98996	6.03928e-07	9.64112e-06	ppifb	641328
ENSDARG00000102713	47.047	-3.499	0.455191	-7.68688	1.50772e-14	1.35321e-12	NA	NA
ENSDARG00000100366	38.5873	-3.48035	0.817909	-4.25518	2.08883e-05	0.000203193	si:dkey-102m7.3	100537724
ENSDARG00000077666	24.7248	-3.47173	0.597823	-5.80729	6.34939e-09	1.75242e-07	evi5a	100332570
ENSDARG00000024588	169.005	-3.46895	0.645541	-5.37371	7.71345e-08	1.60515e-06	gpc5b	101886726
ENSDARG00000100240	6.55587	-3.46265	0.736271	-4.70296	2.56419e-06	3.3739e-05	LOC101884521	101884521
ENSDARG00000100732	9.21251	-3.45911	0.532827	-6.492	8.47034e-11	3.70912e-09	NA	NA
ENSDARG00000068974	7.85827	-3.446	0.979272	-3.51894	0.000433267	0.0026164	lim2.1	573354
ENSDARG00000102370	2.5312	-3.44503	0.965191	-3.56928	0.000357964	0.00223751	NA	NA
ENSDARG00000078012	4.05724	-3.43853	1.40526	-2.4469	0.0144089	0.045713	zgc:162060	100001158
ENSDARG00000074528	1.64908	-3.42881	1.40717	-2.43666	0.0148234	0.0467256	unm_sa821	100334391
ENSDARG00000094902	4.14745	-3.4232	1.00498	-3.40624	0.00065864	0.00372395	NA	NA
ENSDARG00000037195	0.930921	-3.42272	1.37157	-2.49548	0.0125785	0.0411453	tshr	560609
ENSDARG00000086847	29.3673	-3.4136	0.824704	-4.13919	3.48541e-05	0.000314021	irgq1	565312
ENSDARG00000070604	19.819	-3.41217	0.404811	-8.42904	3.48523e-17	4.71007e-15	zgc:162509	553299
ENSDARG00000100329	5.06427	-3.41202	0.892131	-3.82457	0.000130999	0.000956956	NA	NA
ENSDARG00000093899	9.25884	-3.40822	0.567091	-6.01	1.85526e-09	5.82463e-08	NA	NA
ENSDARG00000093386	8.88345	-3.39743	0.617589	-5.50112	3.77381e-08	8.54102e-07	si:dkeyp-82a1.1	101886381
ENSDARG00000090953	1.79886	-3.39449	1.34029	-2.53266	0.0113202	0.037801	igsf5b	101884674
ENSDARG00000104888	3.74681	-3.38364	1.01914	-3.3201	0.000899853	0.00479819	NA	NA
ENSDARG00000104681	2.55853	-3.36787	0.945268	-3.56288	0.000366815	0.00228434	LOC101886478	101886478
ENSDARG00000085015	1.99663	-3.36371	1.10807	-3.03566	0.00240013	0.0107791	NA	NA
ENSDARG00000104124	11	-3.36283	0.538119	-6.24923	4.12492e-10	1.53234e-08	znf1069	100126141
ENSDARG00000102641	45.7837	-3.35052	0.582376	-5.75319	8.75764e-09	2.32037e-07	NA	NA
ENSDARG00000071475	14.75	-3.34413	1.14839	-2.91202	0.00359101	0.0149673	aox5	64265
ENSDARG00000020853	25.1539	-3.3436	0.704052	-4.74909	2.04338e-06	2.77907e-05	NA	NA
ENSDARG00000008333	4.09545	-3.33809	1.25801	-2.65347	0.00796679	0.0285239	znfl2a	373087
ENSDARG00000102973	7.95589	-3.32908	0.957796	-3.47577	0.000509391	0.00300133	cmtm8a	101886542
ENSDARG00000088795	89.7332	-3.32	0.818024	-4.05855	4.93778e-05	0.000421	engl	100535410
ENSDARG00000029445	550.369	-3.31521	0.344309	-9.62859	6.05536e-22	1.35611e-19	zgc:56676	393273
ENSDARG00000095252	2.00499	-3.31019	1.18736	-2.78786	0.00530581	0.0206091	NA	NA
ENSDARG00000098270	12.0002	-3.29979	0.481655	-6.85093	7.33704e-12	3.93008e-10	znf1053	100150608
ENSDARG00000102065	2.86541	-3.2672	0.901059	-3.62596	0.000287887	0.00186853	LOC100535286	100535286
ENSDARG00000074359	2.8576	-3.25962	1.31414	-2.48042	0.0131226	0.0425097	NA	NA
ENSDARG00000102198	10.8024	-3.25586	0.53453	-6.09107	1.12158e-09	3.72407e-08	si:ch73-233f7.3	108192078
ENSDARG00000090267	1.95681	-3.24194	1.07327	-3.02061	0.00252266	0.0112264	LOC103908930	103908930
ENSDARG00000104814	62.039	-3.2409	1.05693	-3.06634	0.002167	0.00990475	wu:fc46h12	568958
ENSDARG00000092475	1.42646	-3.23166	1.30454	-2.47725	0.0132398	0.0427657	NA	NA
ENSDARG00000101861	3.26717	-3.23159	1.09884	-2.94091	0.00327255	0.0138706	NA	NA
ENSDARG00000104638	1.63435	-3.21946	1.16764	-2.75723	0.0058294	0.0222494	LOC100001242	100001242
ENSDARG00000063108	4.87602	-3.2124	0.673346	-4.77081	1.83489e-06	2.53659e-05	NA	NA
ENSDARG00000084991	2.75415	-3.20504	1.20768	-2.65389	0.00795697	0.0285052	NA	NA
ENSDARG00000095975	2.07659	-3.19979	1.20989	-2.6447	0.00817638	0.0291094	NA	NA
ENSDARG00000089829	8.12024	-3.19964	1.06474	-3.00509	0.00265503	0.0117351	NA	NA
ENSDARG00000101243	2.67155	-3.18714	1.08794	-2.92953	0.0033948	0.0142925	NA	NA
ENSDARG00000104691	8.91142	-3.15947	0.645736	-4.89283	9.93986e-07	1.49257e-05	cd79b	100329481
ENSDARG00000095132	3.28585	-3.15855	0.905878	-3.48673	0.00048897	0.0028948	NA	NA
ENSDARG00000002831	10.3666	-3.14883	0.616681	-5.1061	3.28879e-07	5.66563e-06	col4a4	554270
ENSDARG00000095407	6.36672	-3.13456	1.10008	-2.84938	0.00438039	0.0176046	si:dkey-9i23.8	100001560
ENSDARG00000094034	1.69672	-3.11932	1.12675	-2.76843	0.00563276	0.0216181	NA	NA
ENSDARG00000095851	4.63345	-3.11236	0.905187	-3.43836	0.000585255	0.00336568	NA	NA
ENSDARG00000101853	11.7006	-3.10927	0.460497	-6.75199	1.45829e-11	7.42242e-10	NA	NA
ENSDARG00000092596	5.24063	-3.09299	0.686684	-4.50424	6.66111e-06	7.56118e-05	NA	NA
ENSDARG00000069046	30.6171	-3.07079	0.797241	-3.85177	0.000117267	0.000872914	wu:fk65c09	335078
ENSDARG00000100133	28.4507	-3.05673	0.398619	-7.6683	1.74296e-14	1.54663e-12	cnmd	791772
ENSDARG00000104073	2.91669	-3.05408	1.0167	-3.00392	0.00266525	0.011763	NA	NA
ENSDARG00000097451	7.96148	-3.04564	1.11033	-2.74299	0.00608816	0.022987	chmp6a	100147988
ENSDARG00000074345	153.389	-3.0443	0.469892	-6.47872	9.25043e-11	3.99126e-09	si:ch211-214b16.3	564346
ENSDARG00000092252	17.9859	-3.03514	1.20621	-2.51627	0.0118605	0.0392949	NA	NA
ENSDARG00000038242	26.4871	-3.02489	0.534125	-5.66326	1.48525e-08	3.74336e-07	zgc:113333	541364
ENSDARG00000006368	40.781	-3.02179	0.258708	-11.6803	1.6077e-31	6.51811e-29	crlf1b	564665
ENSDARG00000045568	1328.69	-3.01972	0.290023	-10.412	2.18586e-25	6.1191e-23	bcat1	337412
ENSDARG00000104619	3.77978	-3.00717	0.872825	-3.44533	0.000570359	0.00329452	NA	NA
ENSDARG00000105089	6.28184	-3.00641	1.03438	-2.90648	0.00365517	0.0151985	ccl39.6	797669
ENSDARG00000025081	209.452	-3.00378	0.244096	-12.3057	8.43841e-35	4.40954e-32	grnb	335453
ENSDARG00000101789	49.0996	-3.00356	0.566386	-5.30304	1.13893e-07	2.25627e-06	cyp1c2	100137725
ENSDARG00000094655	5.70578	-3.00185	0.846265	-3.54717	0.000389392	0.00239826	NA	NA
ENSDARG00000003909	3.68624	-3.00057	0.940881	-3.1891	0.00142714	0.00700757	ftr01	565787
ENSDARG00000071355	4.16035	-2.99674	1.14852	-2.60921	0.00907519	0.0315966	si:ch211-197g15.7	571377
ENSDARG00000071643	139.627	-2.99331	0.734387	-4.07593	4.58316e-05	0.000396808	zgc:171490	558926
ENSDARG00000101665	98.3113	-2.98843	0.502349	-5.94891	2.69941e-09	8.13803e-08	pcdh1g11	553999
ENSDARG00000093361	4.33792	-2.97929	0.809139	-3.68205	0.000231364	0.00155302	NA	NA
ENSDARG00000045378	3.50053	-2.97531	0.802349	-3.70825	0.000208699	0.00141755	pi15a	561978
ENSDARG00000011312	1162.89	-2.972	0.432141	-6.87739	6.096e-12	3.31823e-10	stk3	324125
ENSDARG00000102576	157.681	-2.95357	1.13444	-2.60354	0.00922668	0.0320262	NA	NA
ENSDARG00000098758	1.36616	-2.94853	1.22355	-2.40982	0.0159604	0.0496703	NA	NA
ENSDARG00000097766	2.30977	-2.93396	1.0808	-2.71461	0.00663533	0.0246065	mhc1lia	100151195
ENSDARG00000025912	39.9694	-2.9325	0.801154	-3.66035	0.000251871	0.00166603	bscl2l	541427
ENSDARG00000027992	25.6052	-2.92333	0.490412	-5.96097	2.50747e-09	7.60814e-08	hao2	393455
ENSDARG00000103841	5.67663	-2.92185	0.909383	-3.213	0.00131356	0.00653862	NA	NA
ENSDARG00000100518	3.67597	-2.92148	0.919605	-3.17688	0.00148866	0.00724197	zmp:0000000660	559690
ENSDARG00000103016	7.45265	-2.91575	0.681188	-4.28039	1.86566e-05	0.000184023	si:ch211-180m24.1	101886305
ENSDARG00000021550	219.884	-2.91006	0.591923	-4.91629	8.82019e-07	1.34331e-05	rad23b	393536
ENSDARG00000075456	512.44	-2.90709	0.630722	-4.60915	4.04326e-06	4.94679e-05	pik3ca	561737
ENSDARG00000030215	1.77545	-2.89548	1.10606	-2.61784	0.00884889	0.0309369	matn1	403023
ENSDARG00000100213	23.5358	-2.89367	0.475193	-6.08947	1.13286e-09	3.74673e-08	NA	NA
ENSDARG00000007349	3.00622	-2.88611	1.04851	-2.75259	0.00591268	0.0224796	dmrt1	402923
ENSDARG00000074029	15.6575	-2.88108	0.949204	-3.03526	0.00240326	0.0107837	stx19	570366
ENSDARG00000011618	158.422	-2.88048	0.840477	-3.4272	0.000609848	0.00348242	slc26a2	557046
ENSDARG00000079332	3.4741	-2.87322	0.925964	-3.10295	0.001916	0.0089412	NA	NA
ENSDARG00000092285	5.60497	-2.86446	0.7349	-3.89776	9.70885e-05	0.000744387	cenpv	100334010
ENSDARG00000086449	8.91291	-2.86334	0.610926	-4.68688	2.774e-06	3.61461e-05	NA	NA
ENSDARG00000017274	14.0569	-2.86248	1.03117	-2.77594	0.00550423	0.0212184	opn1sw2	30435
ENSDARG00000057661	7.16749	-2.85142	0.830902	-3.43172	0.000599763	0.003434	aldoca	792692
ENSDARG00000100098	9.5162	-2.84743	0.508021	-5.60495	2.08313e-08	5.04477e-07	NA	NA
ENSDARG00000093041	8.16287	-2.84683	0.574313	-4.95693	7.16146e-07	1.11602e-05	znf1113	100330526
ENSDARG00000056859	4.56334	-2.82533	1.07613	-2.62545	0.00865347	0.0304153	spx	101882535
ENSDARG00000092398	32.1209	-2.824	0.836957	-3.37413	0.000740501	0.00409522	NA	NA
ENSDARG00000018077	267.881	-2.82371	0.42814	-6.59529	4.24412e-11	1.97625e-09	rbp1	791484
ENSDARG00000061651	2.88851	-2.80958	1.10802	-2.53567	0.0112232	0.0375358	marveld2b	563122
ENSDARG00000104291	300.631	-2.80317	1.07483	-2.60801	0.00910704	0.031684	gpr151	497134
ENSDARG00000068738	18.0531	-2.79433	0.405218	-6.89588	5.35318e-12	2.94112e-10	cox5b2	751638
ENSDARG00000061165	21.9549	-2.79338	0.84889	-3.29062	0.000999663	0.00521684	slc6a4a	664719
ENSDARG00000105298	2.38322	-2.79031	1.03011	-2.70875	0.00675376	0.0249905	NA	NA
ENSDARG00000104384	18.0281	-2.78877	0.390806	-7.13596	9.61131e-13	6.19205e-11	agbl1	100536841
ENSDARG00000092781	9.91436	-2.7882	0.863019	-3.23076	0.00123463	0.00620481	NA	NA
ENSDARG00000056248	11.4529	-2.78439	0.606902	-4.58788	4.47771e-06	5.4052e-05	si:dkey-183i3.5	566445
ENSDARG00000058371	272.51	-2.75835	0.761147	-3.62394	0.000290146	0.00188007	krt5	797351
ENSDARG00000069583	12924.8	-2.75112	0.703295	-3.91176	9.1625e-05	0.000708808	zgc:114181	619255
ENSDARG00000043093	58.9711	-2.74785	0.738054	-3.7231	0.000196791	0.00135071	mpeg1.2	553612
ENSDARG00000069926	139.449	-2.74012	0.764406	-3.58463	0.00033755	0.00213431	hsd3b1	553532
ENSDARG00000104254	43.5705	-2.73832	0.586937	-4.66545	3.07941e-06	3.93762e-05	cpne4b	100034637
ENSDARG00000056322	90.8995	-2.73676	0.246745	-11.0915	1.38026e-28	4.63669e-26	ldb3a	794339
ENSDARG00000103441	8.35933	-2.72947	0.986608	-2.76652	0.00566576	0.0217235	NA	NA
ENSDARG00000102439	21.659	-2.7254	0.452991	-6.01646	1.78269e-09	5.61179e-08	LOC100536441	100536441
ENSDARG00000100338	2.66306	-2.71985	0.955675	-2.846	0.00442721	0.0177564	NA	NA
ENSDARG00000096381	6.60006	-2.71872	0.958047	-2.83777	0.00454299	0.0181096	neu3.4	793046
ENSDARG00000090342	9.42393	-2.71028	0.540913	-5.01057	5.42686e-07	8.80088e-06	cfap100	767793
ENSDARG00000027710	4.89308	-2.70598	0.928709	-2.91369	0.00357179	0.0148972	btbd16	565632
ENSDARG00000053186	12.2838	-2.70567	0.545071	-4.96389	6.90957e-07	1.08391e-05	NA	NA
ENSDARG00000075909	6.16496	-2.69458	0.626586	-4.30041	1.70485e-05	0.000170812	slc35f3a	572019
ENSDARG00000099715	5.53542	-2.68095	0.831976	-3.22239	0.00127125	0.00635553	si:dkey-152b24.7	100000352
ENSDARG00000056178	3.77487	-2.67772	1.04062	-2.5732	0.0100762	0.0343493	dpt	555282
ENSDARG00000004594	649.726	-2.67168	0.365158	-7.31649	2.54541e-13	1.83605e-11	znf800a	568719
ENSDARG00000097217	25.7202	-2.66878	0.386917	-6.89754	5.2911e-12	2.91383e-10	si:dkey-229e3.2	561960
ENSDARG00000011434	8.20067	-2.66679	0.737746	-3.61478	0.000300606	0.00193664	ptger2a	393608
ENSDARG00000068958	4.57624	-2.6631	0.719461	-3.70152	0.00021431	0.00145147	frmd7	751637
ENSDARG00000099602	3.32101	-2.66212	0.791121	-3.365	0.000765423	0.00421126	NA	NA
ENSDARG00000098720	16.9346	-2.66102	0.888509	-2.99493	0.00274506	0.0120463	LOC101884800	101884800
ENSDARG00000055554	3.69129	-2.65566	0.781007	-3.4003	0.000673109	0.00378845	wnt1	30128
ENSDARG00000103576	50.1289	-2.65438	0.559333	-4.74562	2.07866e-06	2.82052e-05	ephb3b	555957
ENSDARG00000093402	12.6116	-2.65424	0.861732	-3.08012	0.00206919	0.0095387	LOC569265	569265
ENSDARG00000060315	51.7313	-2.64899	0.517748	-5.11637	3.1147e-07	5.39338e-06	rabgap1l2	565728
ENSDARG00000105289	16.7954	-2.6489	0.360927	-7.33915	2.14952e-13	1.56975e-11	NA	NA
ENSDARG00000059714	41.5189	-2.64376	0.384063	-6.88368	5.83247e-12	3.18215e-10	arsk	562412
ENSDARG00000070526	106.312	-2.64167	0.478931	-5.51578	3.47245e-08	7.94305e-07	zc2hc1c	799591
ENSDARG00000079713	4.49617	-2.636	0.940902	-2.80157	0.00508552	0.0198826	ccl27b	794616
ENSDARG00000067563	26.7432	-2.62939	0.999049	-2.63189	0.00849113	0.0299803	kiss1rb	100002715
ENSDARG00000098095	4.17724	-2.62656	0.794275	-3.30686	0.000943469	0.00498443	NA	NA
ENSDARG00000100683	5.51691	-2.62098	0.624204	-4.19891	2.68205e-05	0.00025037	NA	NA
ENSDARG00000031138	15.5761	-2.6194	0.981052	-2.66999	0.00758533	0.0274435	irx3b	321806
ENSDARG00000094815	50.6232	-2.61838	0.34903	-7.50189	6.29033e-14	5.11824e-12	NA	NA
ENSDARG00000086739	51.2931	-2.6172	0.559349	-4.67901	2.88268e-06	3.72619e-05	si:ch1073-513e17.1	571066
ENSDARG00000027572	255.372	-2.60904	0.272379	-9.57873	9.82502e-22	2.11959e-19	as3mt	664699
ENSDARG00000102983	9.65199	-2.60892	0.594014	-4.39201	1.12307e-05	0.000118533	zgc:195050	571824
ENSDARG00000099324	10.4424	-2.60451	1.06869	-2.43709	0.0148058	0.0466946	NA	NA
ENSDARG00000006560	3.98252	-2.60334	1.0443	-2.4929	0.0126703	0.0413751	irf4a	100002070
ENSDARG00000010183	12.8144	-2.59038	0.557895	-4.64313	3.43167e-06	4.32685e-05	si:ch73-265h17.1	100535146
ENSDARG00000103924	53.743	-2.58769	0.573297	-4.51371	6.37045e-06	7.26132e-05	zgc:154055	556036
ENSDARG00000098743	2.87198	-2.58678	0.974839	-2.65355	0.00796508	0.0285239	NA	NA
ENSDARG00000103256	28.0953	-2.58061	0.57698	-4.47262	7.72669e-06	8.61105e-05	NA	NA
ENSDARG00000071585	9.64159	-2.58035	0.834298	-3.09284	0.00198254	0.00919698	si:dkeyp-110e4.11	797016
ENSDARG00000095070	15.8275	-2.5777	0.371267	-6.94297	3.83947e-12	2.18608e-10	cd28	101886406
ENSDARG00000102156	4.11582	-2.57583	0.799772	-3.2207	0.00127876	0.00637889	NA	NA
ENSDARG00000094009	7.78088	-2.57536	0.638469	-4.03365	5.49182e-05	0.000460557	NA	NA
ENSDARG00000077643	80.9733	-2.5631	0.654519	-3.916	9.00291e-05	0.000698691	lypd6b	554606
ENSDARG00000090340	4.22945	-2.56166	0.898048	-2.85247	0.00433803	0.0174583	si:dkey-27o4.1	561360
ENSDARG00000038667	189.452	-2.55386	0.408168	-6.25689	3.92739e-10	1.47058e-08	fggy	406567
ENSDARG00000043141	19.6311	-2.55114	0.850836	-2.99839	0.00271409	0.0119383	si:ch211-132f19.7	560410
ENSDARG00000071871	21.6522	-2.5486	0.526171	-4.84367	1.27461e-06	1.86512e-05	glod5	553706
ENSDARG00000030262	4.31114	-2.5445	0.824164	-3.08737	0.00201937	0.00934204	si:ch211-220i18.4	798392
ENSDARG00000100690	51.6255	-2.54164	0.54063	-4.70126	2.58567e-06	3.39865e-05	NA	NA
ENSDARG00000102848	12.3376	-2.53937	1.00392	-2.52946	0.0114239	0.0380823	NA	NA
ENSDARG00000070677	237.248	-2.53919	0.231644	-10.9616	5.84369e-28	1.90853e-25	fezf2	60634
ENSDARG00000006008	17.0385	-2.53789	0.823052	-3.08351	0.00204573	0.0094417	dct	58074
ENSDARG00000004937	56.3563	-2.53504	0.289067	-8.76975	1.79056e-18	2.82583e-16	skp2	563708
ENSDARG00000022615	70.9602	-2.53164	0.879075	-2.87989	0.00397819	0.0162775	si:ch211-241e1.3	567640
ENSDARG00000043085	3.46853	-2.52916	0.704139	-3.59184	0.000328349	0.00208623	alox5b.1	573013
ENSDARG00000093612	49.2452	-2.52835	0.27391	-9.23055	2.69234e-20	5.10568e-18	si:dkey-92i17.2	563325
ENSDARG00000096564	131.745	-2.52678	0.65002	-3.88723	0.000101396	0.000771381	NA	NA
ENSDARG00000076093	10.4281	-2.5259	0.707405	-3.57066	0.000356084	0.00222813	ftr76	100301512
ENSDARG00000020544	83.945	-2.51459	0.464076	-5.41849	6.01061e-08	1.29195e-06	rem1	394149
ENSDARG00000098265	5.89107	-2.50642	0.579121	-4.32798	1.50484e-05	0.000153187	LOC108179205	108179205
ENSDARG00000104399	9.42197	-2.50208	0.846326	-2.9564	0.00311254	0.0133293	LOC100150882	100150882
ENSDARG00000101229	19.2768	-2.50044	0.329668	-7.58473	3.33184e-14	2.80818e-12	NA	NA
ENSDARG00000101510	774.895	-2.49128	0.484678	-5.14007	2.7463e-07	4.84828e-06	cetn2	100006257
ENSDARG00000097600	3.35559	-2.48744	0.929996	-2.67468	0.00748007	0.0271357	NA	NA
ENSDARG00000071772	94.4375	-2.48627	0.754216	-3.29649	0.000979002	0.00512627	NA	NA
ENSDARG00000087016	15.4505	-2.47875	0.628523	-3.94377	8.02098e-05	0.000631659	micall1b.2	100331822
ENSDARG00000096217	12.5204	-2.47841	0.799253	-3.10091	0.00192925	0.00899057	si:dkey-26m3.1	796198
ENSDARG00000027153	3.94955	-2.46473	0.959523	-2.56871	0.0102079	0.0347178	gabrr3a	570876
ENSDARG00000099604	3.02142	-2.45894	0.98274	-2.50212	0.0123451	0.0405325	NA	NA
ENSDARG00000013460	22.6219	-2.45662	0.514326	-4.77638	1.7848e-06	2.47462e-05	wfikkn2a	564992
ENSDARG00000003414	36.6517	-2.45394	0.335149	-7.32194	2.44412e-13	1.76841e-11	capslb	550473
ENSDARG00000104083	34.3588	-2.44793	0.671868	-3.64347	0.000268986	0.0017614	adgre5b.2	101882660
ENSDARG00000061634	20.7948	-2.44094	0.74637	-3.27041	0.0010739	0.00553182	aifm4	791218
ENSDARG00000010481	888.298	-2.43965	0.980489	-2.48819	0.0128395	0.0418164	bzw1a	325226
ENSDARG00000039850	138.42	-2.43127	0.700659	-3.46998	0.000520503	0.00305914	dusp22b	100002272
ENSDARG00000017188	7.03975	-2.42355	0.595546	-4.06946	4.71222e-05	0.000405295	si:ch211-223m11.2	558615
ENSDARG00000031911	67.2846	-2.41744	0.989543	-2.44298	0.0145664	0.0460945	si:ch211-191a24.3	571402
ENSDARG00000098514	11.163	-2.41569	0.677936	-3.5633	0.000366216	0.00228189	NA	NA
ENSDARG00000056028	15.5253	-2.40922	0.830336	-2.9015	0.00371382	0.0153941	slc22a7a	794188
ENSDARG00000026338	5.75351	-2.40843	0.656717	-3.66738	0.000245051	0.00163009	styxl1	447880
ENSDARG00000100943	4.36218	-2.40669	0.616449	-3.90412	9.45684e-05	0.00072839	NA	NA
ENSDARG00000099253	3.57701	-2.40264	0.890896	-2.69688	0.00699935	0.0256971	NA	NA
ENSDARG00000098883	2.45901	-2.39173	0.970303	-2.46493	0.0137038	0.0439806	stac3	445111
ENSDARG00000090023	3.57021	-2.38269	0.804495	-2.96172	0.00305928	0.0131396	hoxc13b	58063
ENSDARG00000078728	7.04288	-2.37973	0.614261	-3.87414	0.000107002	0.000806462	znf1068	569852
ENSDARG00000068453	8.10136	-2.37589	0.678704	-3.50062	0.000464171	0.0027689	LOC100329480	100329480
ENSDARG00000034453	259.974	-2.36753	0.82774	-2.86023	0.00423333	0.0171282	unc119a	566824
ENSDARG00000093443	10.5493	-2.36577	0.689823	-3.42953	0.000604632	0.00345851	NA	NA
ENSDARG00000086305	9.96943	-2.36491	0.653023	-3.62147	0.000292929	0.00189588	NA	NA
ENSDARG00000098622	22.6075	-2.36163	0.31973	-7.38634	1.50928e-13	1.14118e-11	ccne1	30188
ENSDARG00000089362	32.3237	-2.35799	0.788776	-2.98942	0.00279505	0.0122144	grn1	553977
ENSDARG00000088389	22.2235	-2.35498	0.498355	-4.72552	2.29532e-06	3.07022e-05	NA	NA
ENSDARG00000034173	155.689	-2.35491	0.778497	-3.02495	0.00248676	0.011094	prkcq	555521
ENSDARG00000095025	21.1881	-2.34929	0.339193	-6.92611	4.32559e-12	2.42759e-10	si:dkey-17e16.18	100537838
ENSDARG00000089564	37.5621	-2.34863	0.518614	-4.52867	5.93553e-06	6.84522e-05	si:dkey-91m3.1	100537791
ENSDARG00000078533	9.03491	-2.3481	0.489336	-4.79854	1.59829e-06	2.25729e-05	NA	NA
ENSDARG00000074223	48.2585	-2.34719	0.477806	-4.91244	8.99496e-07	1.36462e-05	si:ch211-262n1.4	100150512
ENSDARG00000100773	320.397	-2.34697	0.367445	-6.38726	1.68882e-10	6.96713e-09	zmynd19	325735
ENSDARG00000058003	15.6132	-2.34426	0.475881	-4.92614	8.38719e-07	1.28569e-05	wfdc1	560860
ENSDARG00000095246	5.52822	-2.34215	0.790772	-2.96185	0.00305792	0.0131361	NA	NA
ENSDARG00000093405	3.24456	-2.34209	0.750658	-3.12005	0.00180822	0.0085262	casp6	552927
ENSDARG00000062757	64.7306	-2.33901	0.348452	-6.71258	1.91219e-11	9.52652e-10	zgc:158403	790939
ENSDARG00000097418	3.92482	-2.33234	0.814616	-2.86312	0.00419495	0.0170164	NA	NA
ENSDARG00000088546	11.3693	-2.33076	0.53491	-4.35729	1.31685e-05	0.000135695	myct1b	100537522
ENSDARG00000058885	30.9487	-2.32994	0.342364	-6.80544	1.00744e-11	5.26444e-10	ttc29	799981
ENSDARG00000063159	143.501	-2.32707	0.25681	-9.06147	1.28702e-19	2.34607e-17	si:dkey-32e23.4	566871
ENSDARG00000079402	58.8268	-2.32386	0.321821	-7.22096	5.16204e-13	3.46815e-11	tapbp.1	30163
ENSDARG00000060980	4.31012	-2.32162	0.847284	-2.74008	0.00614249	0.0231587	atp8b1	100148342
ENSDARG00000052037	61.6347	-2.31607	0.834955	-2.77389	0.00553901	0.0213237	trim35-1	553197
ENSDARG00000089441	51.6763	-2.30741	0.479226	-4.81486	1.47301e-06	2.10181e-05	si:ch211-105c13.3	325758
ENSDARG00000092788	6.74066	-2.30117	0.756818	-3.04058	0.0023612	0.0106428	si:dkey-21e2.15	567711
ENSDARG00000102296	19.7911	-2.29874	0.465239	-4.941	7.77228e-07	1.20082e-05	zgc:175177	100137609
ENSDARG00000078425	289.376	-2.29611	0.258247	-8.89116	6.0473e-19	1.03045e-16	oat	572518
ENSDARG00000098192	6.85172	-2.29404	0.654186	-3.50671	0.000453683	0.00271944	LOC101884305	101884305
ENSDARG00000088833	3.81948	-2.29166	0.93206	-2.45871	0.0139438	0.0445621	si:ch211-237i5.4	557635
ENSDARG00000100341	2.04277	-2.28996	0.875671	-2.61509	0.0089203	0.0311516	NA	NA
ENSDARG00000104852	10.5889	-2.28762	0.468268	-4.88528	1.03281e-06	1.54495e-05	zgc:174698	100141499
ENSDARG00000086957	4.89715	-2.28442	0.716572	-3.18798	0.00143271	0.00702611	si:dkeyp-118a3.2	562777
ENSDARG00000096961	96.8371	-2.28275	0.327587	-6.96837	3.20644e-12	1.85713e-10	NA	NA
ENSDARG00000093106	5.97951	-2.2725	0.568958	-3.99414	6.49291e-05	0.00052904	NA	NA
ENSDARG00000039063	53.4174	-2.27171	0.630178	-3.60487	0.000312308	0.00199944	si:dkey-194g4.1	100148296
ENSDARG00000074414	110.495	-2.27075	0.313978	-7.23219	4.75256e-13	3.21139e-11	sema4ba	572261
ENSDARG00000103581	64.0364	-2.26718	0.432837	-5.23797	1.62354e-07	3.03719e-06	NA	NA
ENSDARG00000099931	640.273	-2.26483	0.266061	-8.51243	1.7032e-17	2.41269e-15	pcdh1g26	554012
ENSDARG00000086969	92.3852	-2.25758	0.306307	-7.37033	1.70205e-13	1.27464e-11	NA	NA
ENSDARG00000086266	5.07594	-2.25527	0.661964	-3.40693	0.000656975	0.00371722	LOC101886133	101886133
ENSDARG00000078522	1460.89	-2.25511	0.880033	-2.56253	0.0103912	0.035229	si:ch211-80h18.1	555593
ENSDARG00000101214	59.0099	-2.25479	0.40061	-5.6284	1.81885e-08	4.46919e-07	NA	NA
ENSDARG00000041919	4.07443	-2.25408	0.788416	-2.85899	0.00424987	0.017174	ccl38.1	794050
ENSDARG00000094530	2.11716	-2.25269	0.93313	-2.41412	0.0157733	0.0491727	NA	NA
ENSDARG00000105067	3.34586	-2.25197	0.879949	-2.55921	0.0104911	0.0354937	znf1043	565722
ENSDARG00000094308	5.17434	-2.24869	0.605839	-3.7117	0.000205872	0.00140159	NA	NA
ENSDARG00000090803	36.1187	-2.24345	0.255268	-8.78858	1.51459e-18	2.42283e-16	si:dkey-156n14.3	326091
ENSDARG00000027587	20.9061	-2.23893	0.406024	-5.51428	3.50203e-08	7.98741e-07	htr7b	565304
ENSDARG00000071565	3.17943	-2.23234	0.912881	-2.44538	0.01447	0.0458517	hnf4g	557104
ENSDARG00000040938	9.20225	-2.22944	0.639805	-3.48457	0.000492933	0.00291679	ssuh2.1	101882914
ENSDARG00000104917	9.2333	-2.22911	0.476083	-4.68218	2.83834e-06	3.68545e-05	LOC103910729	103910729
ENSDARG00000055412	124.146	-2.22907	0.416393	-5.35329	8.63706e-08	1.76302e-06	mylk4b	449707
ENSDARG00000094147	24.6971	-2.22806	0.695093	-3.20541	0.00134871	0.0066895	NA	NA
ENSDARG00000103130	11.5044	-2.22114	0.590879	-3.75905	0.00017056	0.00119687	NA	NA
ENSDARG00000060638	34.5776	-2.21705	0.373645	-5.93357	2.96419e-09	8.83433e-08	si:ch211-276c2.2	569664
ENSDARG00000092233	5.44315	-2.21659	0.755435	-2.93419	0.00334421	0.0141082	vtg1	559475
ENSDARG00000008275	88.4819	-2.21467	0.268612	-8.24485	1.65373e-16	2.0045e-14	klhl24b	393412
ENSDARG00000002037	431.184	-2.21091	0.101734	-21.7323	1.01494e-104	2.98328e-101	pfkfb2b	564852
ENSDARG00000097931	13.5085	-2.21021	0.474809	-4.65494	3.24072e-06	4.11069e-05	NA	NA
ENSDARG00000026348	27.1191	-2.20937	0.369475	-5.97975	2.23487e-09	6.86965e-08	csad	492476
ENSDARG00000045367	4426.49	-2.20554	0.850419	-2.59347	0.0095012	0.0327691	tuba1b	373080
ENSDARG00000059903	3.42114	-2.19502	0.907687	-2.41825	0.0155952	0.0487077	hs3st3l	100008592
ENSDARG00000095864	9.72394	-2.19347	0.579365	-3.78599	0.000153096	0.00109424	ftr59	558486
ENSDARG00000002494	8.28995	-2.19339	0.57121	-3.83989	0.000123088	0.000907907	itgb6	100499533
ENSDARG00000099243	12.0893	-2.19171	0.659872	-3.32142	0.000895601	0.00478095	NA	NA
ENSDARG00000061478	38.8424	-2.17928	0.43604	-4.99789	5.79615e-07	9.3226e-06	igf2bp1	558182
ENSDARG00000103371	4.22402	-2.17567	0.764548	-2.8457	0.00443141	0.0177647	NA	NA
ENSDARG00000070038	29.8609	-2.17551	0.744323	-2.9228	0.00346895	0.0145457	rbp2a	568032
ENSDARG00000102358	4.49303	-2.17546	0.705597	-3.08315	0.00204819	0.00945117	NA	NA
ENSDARG00000030954	22.4246	-2.17249	0.650401	-3.34023	0.0008371	0.00452414	ftr56	561680
ENSDARG00000089233	12.9269	-2.16788	0.528907	-4.09879	4.15313e-05	0.000365497	csgalnact1b	101886904
ENSDARG00000054414	16.904	-2.16679	0.429169	-5.04879	4.44609e-07	7.36786e-06	spata17	799739
ENSDARG00000015293	16.3547	-2.1666	0.595535	-3.63808	0.000274675	0.00179466	fam110a	100004155
ENSDARG00000002732	9.07017	-2.16627	0.532451	-4.06849	4.73192e-05	0.000406693	spon2b	30202
ENSDARG00000059792	6.10615	-2.16122	0.728656	-2.96603	0.0030167	0.0129854	trpm5	557722
ENSDARG00000100477	19.9225	-2.15688	0.458097	-4.70834	2.49746e-06	3.29745e-05	NA	NA
ENSDARG00000038635	736.144	-2.14988	0.452174	-4.75454	1.98897e-06	2.71449e-05	magoh	100005893
ENSDARG00000087413	137.889	-2.14913	0.296833	-7.24022	4.47957e-13	3.04442e-11	bean1	101885923
ENSDARG00000052427	5.2596	-2.14808	0.887236	-2.4211	0.0154738	0.0483865	zgc:153929	777640
ENSDARG00000102872	4.29336	-2.14789	0.859887	-2.49788	0.012494	0.0409074	NA	NA
ENSDARG00000024548	10.9368	-2.14476	0.573887	-3.73726	0.000186039	0.00128608	cryba4	553178
ENSDARG00000030938	78.5501	-2.14415	0.375141	-5.71559	1.09326e-08	2.83129e-07	fermt3b	393878
ENSDARG00000045586	34.3061	-2.14239	0.735379	-2.91331	0.00357618	0.0149129	zgc:172145	559095
ENSDARG00000088640	15.8834	-2.14083	0.727432	-2.943	0.00325051	0.013802	NA	NA
ENSDARG00000052734	298.853	-2.1299	0.624544	-3.41033	0.000648844	0.00367651	hmgcra	559054
ENSDARG00000098960	4.08757	-2.12608	0.66035	-3.21963	0.00128355	0.00640004	NA	NA
ENSDARG00000103814	4.74152	-2.11983	0.626825	-3.38185	0.000719998	0.0040089	si:dkeyp-55h4.2	103909827
ENSDARG00000090369	7.77715	-2.11195	0.655566	-3.22157	0.00127492	0.00636783	zgc:86896	415190
ENSDARG00000011235	249.048	-2.11154	0.552853	-3.81935	0.000133804	0.000976534	otx2	30501
ENSDARG00000018846	47.5745	-2.11014	0.75953	-2.77822	0.00546575	0.0210908	dgat2	565316
ENSDARG00000091801	242.671	-2.1094	0.685877	-3.07548	0.00210163	0.00966363	serpinb14	569051
ENSDARG00000041848	87.6317	-2.10484	0.262046	-8.03231	9.5656e-16	1.01781e-13	rh50	791729
ENSDARG00000097746	77.9556	-2.10359	0.38587	-5.45156	4.99307e-08	1.09731e-06	si:rp71-77l1.1	569583
ENSDARG00000069662	16.5748	-2.10337	0.352273	-5.97085	2.36016e-09	7.21706e-08	fgf11a	497640
ENSDARG00000053254	35.4685	-2.1009	0.664868	-3.15988	0.00157835	0.00760398	mylpfa	30429
ENSDARG00000053518	122.915	-2.09797	0.327227	-6.41137	1.4422e-10	6.0344e-09	adhfe1	404618
ENSDARG00000037619	9.16371	-2.09385	0.722306	-2.89884	0.00374543	0.0154981	LOC797518	797518
ENSDARG00000088167	5.5097	-2.0917	0.756118	-2.76637	0.00566842	0.0217242	si:ch211-112g6.4	101884039
ENSDARG00000017299	526.56	-2.08361	0.322822	-6.45436	1.08675e-10	4.6379e-09	fabp11a	447944
ENSDARG00000056541	36.0803	-2.08161	0.423975	-4.90976	9.11896e-07	1.38076e-05	nr0b1	100001692
ENSDARG00000042663	9.52861	-2.08096	0.63406	-3.28196	0.00103087	0.00535137	NA	NA
ENSDARG00000101960	10.006	-2.07682	0.457777	-4.53676	5.71263e-06	6.63043e-05	NA	NA
ENSDARG00000062080	6.18604	-2.07467	0.580928	-3.5713	0.000355208	0.00222353	shc2	562011
ENSDARG00000067646	7.58936	-2.07375	0.68335	-3.03468	0.00240793	0.0107976	tmem232	793774
ENSDARG00000094128	49.9124	-2.07243	0.446525	-4.64124	3.46326e-06	4.35568e-05	NA	NA
ENSDARG00000100287	3.32139	-2.0713	0.857232	-2.41626	0.0156807	0.0489271	LOC101884146	101884146
ENSDARG00000057869	26.0069	-2.06198	0.361881	-5.69795	1.21259e-08	3.09934e-07	cdc42l2	556226
ENSDARG00000010098	586.984	-2.06013	0.349292	-5.89802	3.67883e-09	1.06932e-07	pank1b	565059
ENSDARG00000011703	190.461	-2.05895	0.161562	-12.744	3.36502e-37	1.88401e-34	clocka	30140
ENSDARG00000006220	22.5506	-2.05832	0.385082	-5.34516	9.03388e-08	1.83416e-06	ugt1ab	406731
ENSDARG00000098707	2.71036	-2.05441	0.806043	-2.54875	0.0108109	0.0363429	si:ch211-212k5.4	108183932
ENSDARG00000060235	13.5579	-2.05177	0.44374	-4.62382	3.76738e-06	4.67247e-05	mst1ra	100002448
ENSDARG00000070931	5.30249	-2.05141	0.701714	-2.92343	0.00346203	0.0145219	si:ch211-232m10.6	572203
ENSDARG00000062824	3.18007	-2.04987	0.810721	-2.52845	0.0114568	0.0381594	alx1	565176
ENSDARG00000097795	42.142	-2.0484	0.297449	-6.88655	5.71636e-12	3.12605e-10	zgc:162952	555791
ENSDARG00000098746	170.575	-2.04371	0.352212	-5.80249	6.53377e-09	1.79698e-07	dhrs13l1	402945
ENSDARG00000099697	33.3947	-2.04233	0.685429	-2.97964	0.00288587	0.0125228	zgc:174696	324116
ENSDARG00000054649	45.1061	-2.03928	0.731206	-2.78892	0.00528837	0.0205683	rac1l	792699
ENSDARG00000101272	6.99658	-2.03826	0.602909	-3.3807	0.000723002	0.00402115	NA	NA
ENSDARG00000100315	8.83933	-2.03543	0.622012	-3.27234	0.00106662	0.00550156	slc15a1a	100004272
ENSDARG00000067520	38.2563	-2.03083	0.308816	-6.57619	4.82645e-11	2.20805e-09	zgc:158482	100009650
ENSDARG00000024433	24.4926	-2.02954	0.760305	-2.66938	0.00759914	0.0274829	pvalb4	337731
ENSDARG00000035169	2.77036	-2.02781	0.815106	-2.48778	0.0128542	0.0418536	layna	564995
ENSDARG00000012581	7.45682	-2.02663	0.682003	-2.97158	0.00296272	0.0128067	NA	NA
ENSDARG00000067801	200.972	-2.02098	0.402167	-5.02522	5.02859e-07	8.18215e-06	sema4d	100333323
ENSDARG00000099321	8.20351	-2.01808	0.672889	-2.99914	0.00270747	0.0119158	btbd17a	563263
ENSDARG00000069941	7.37588	-2.01272	0.649184	-3.10039	0.00193268	0.00900475	LOC101887157	101887157
ENSDARG00000007734	231.03	-2.01066	0.333172	-6.03491	1.59047e-09	5.06087e-08	stn1	393360
ENSDARG00000035422	16.8418	-2.01051	0.549953	-3.65578	0.000256402	0.00169191	cyr61l1	550346
ENSDARG00000078162	5.29363	-1.99949	0.75724	-2.64049	0.00827854	0.0294108	NA	NA
ENSDARG00000100890	8.58651	-1.99528	0.428454	-4.65692	3.20969e-06	4.07757e-05	si:zfos-1069f5.1	103912059
ENSDARG00000058906	4.29927	-1.99461	0.714836	-2.7903	0.00526598	0.020488	si:ch211-181l5.2	563994
ENSDARG00000092062	23.5372	-1.99419	0.346098	-5.76192	8.31605e-09	2.22218e-07	NA	NA
ENSDARG00000054207	8.83806	-1.99383	0.435291	-4.58045	4.63985e-06	5.5638e-05	NA	NA
ENSDARG00000006169	104.367	-1.98859	0.454139	-4.37882	1.19324e-05	0.00012432	lrrk2	559366
ENSDARG00000087714	30.6551	-1.9884	0.551772	-3.60367	0.000313755	0.00200542	si:ch211-226o13.1	101886579
ENSDARG00000051915	80.016	-1.98023	0.211901	-9.34508	9.18209e-21	1.79931e-18	pde5ab	553270
ENSDARG00000028106	117.119	-1.97718	0.509423	-3.88121	0.00010394	0.00078666	glrx	449769
ENSDARG00000038587	7.03754	-1.97635	0.701914	-2.81566	0.00486774	0.0191862	LOC100004199	100004199
ENSDARG00000097152	9.68281	-1.97304	0.438481	-4.49972	6.80424e-06	7.7035e-05	NA	NA
ENSDARG00000093977	18.3648	-1.96463	0.466727	-4.20938	2.56072e-05	0.000240861	si:ch211-220f16.1	100536354
ENSDARG00000101807	4.46555	-1.96408	0.665481	-2.95138	0.00316362	0.0135063	NA	NA
ENSDARG00000053483	14.0724	-1.96334	0.641737	-3.05942	0.00221766	0.0100991	zgc:113054	541322
ENSDARG00000036894	7.59241	-1.95843	0.515322	-3.8004	0.000144465	0.00104078	zgc:101853	494049
ENSDARG00000037178	106.313	-1.95514	0.479317	-4.07902	4.52254e-05	0.000392716	zic2b	570746
ENSDARG00000105137	3.77317	-1.95426	0.772012	-2.53138	0.0113615	0.037912	zgc:173705	103908622
ENSDARG00000012467	5.37841	-1.95209	0.56192	-3.47396	0.000512833	0.00301859	spint1b	797346
ENSDARG00000011897	68.7071	-1.95076	0.240341	-8.11662	4.79328e-16	5.31669e-14	tsg101b	100333057
ENSDARG00000094622	4.73309	-1.9506	0.699677	-2.78785	0.00530586	0.0206091	si:ch211-198e13.3	101885999
ENSDARG00000068830	97.4732	-1.94866	0.246146	-7.91668	2.43943e-15	2.49405e-13	zgc:172139	100003412
ENSDARG00000022817	14.9821	-1.94671	0.638185	-3.05038	0.00228552	0.0103553	pvalb3	100000771
ENSDARG00000077753	115.857	-1.94551	0.158358	-12.2855	1.08336e-34	5.5381e-32	szt2	571986
ENSDARG00000012422	8.06768	-1.9453	0.509484	-3.81819	0.000134436	0.000980843	col11a2	561679
ENSDARG00000088733	84.5141	-1.94404	0.304324	-6.38807	1.67996e-10	6.94276e-09	LOC101884416	101884416
ENSDARG00000101586	9.64066	-1.94401	0.792985	-2.45151	0.0142256	0.0453089	si:ch73-389b16.1	100331788
ENSDARG00000017710	141.947	-1.93691	0.656402	-2.9508	0.00316956	0.0135267	ppp1r14ab	393783
ENSDARG00000101460	16.8551	-1.93572	0.451283	-4.28937	1.79182e-05	0.000177708	NA	NA
ENSDARG00000102114	4.87652	-1.93377	0.662003	-2.92109	0.00348811	0.0146156	ptdss1b	559442
ENSDARG00000093732	3.32268	-1.93068	0.788239	-2.44937	0.0143108	0.0454879	NA	NA
ENSDARG00000098789	3.12032	-1.92961	0.726687	-2.65536	0.00792245	0.0284033	NA	NA
ENSDARG00000099108	316.399	-1.92755	0.513673	-3.75247	0.000175098	0.0012236	LOC100333907	100333907
ENSDARG00000094372	3.6593	-1.9261	0.791748	-2.43272	0.0149858	0.0471678	NA	NA
ENSDARG00000094022	5.85805	-1.92295	0.678964	-2.83218	0.00462313	0.018373	NA	NA
ENSDARG00000095133	12.2168	-1.92001	0.412353	-4.65623	3.22059e-06	4.08921e-05	NA	NA
ENSDARG00000032116	67.6377	-1.9156	0.289967	-6.60629	3.94066e-11	1.85329e-09	cnot7	768119
ENSDARG00000068969	13.9383	-1.91465	0.60349	-3.17262	0.00151068	0.00733052	zgc:153759	791704
ENSDARG00000092653	5.87424	-1.91106	0.740051	-2.58234	0.00981332	0.0335944	si:dkey-1h24.6	100151365
ENSDARG00000098223	62.8226	-1.89736	0.595795	-3.18459	0.00144957	0.00708367	NA	NA
ENSDARG00000063577	90.4633	-1.88984	0.558826	-3.3818	0.000720119	0.0040089	klhl35	570873
ENSDARG00000045752	9.30645	-1.88752	0.483541	-3.90353	9.4799e-05	0.000729877	NA	NA
ENSDARG00000103103	4.88624	-1.88543	0.711587	-2.64962	0.00805831	0.0287804	NA	NA
ENSDARG00000056462	6.89008	-1.88347	0.747161	-2.52084	0.0117075	0.0388516	crp2	327615
ENSDARG00000086691	364.795	-1.88291	0.572712	-3.28772	0.00101003	0.00526393	dnajc12	797196
ENSDARG00000036412	33.4022	-1.88085	0.277972	-6.76632	1.32095e-11	6.79699e-10	si:ch211-81a5.5	558774
ENSDARG00000054343	768.606	-1.8803	0.429738	-4.37545	1.21182e-05	0.000126144	slc7a8b	100007990
ENSDARG00000069471	21.9917	-1.87978	0.61572	-3.05299	0.00226576	0.0102844	mhc1zca	556341
ENSDARG00000104256	34.01	-1.87628	0.334071	-5.61642	1.9495e-08	4.7407e-07	bco1	84039
ENSDARG00000018542	45.3875	-1.87423	0.355428	-5.27316	1.34098e-07	2.58045e-06	hapln4	559818
ENSDARG00000102212	8.0273	-1.87342	0.485815	-3.85625	0.00011514	0.000860346	NA	NA
ENSDARG00000101617	8.45009	-1.87131	0.599813	-3.11982	0.00180961	0.00852767	NA	NA
ENSDARG00000037748	51.4307	-1.87063	0.470617	-3.97484	7.04276e-05	0.000566771	slc43a1b	100009631
ENSDARG00000079143	162.421	-1.8681	0.358811	-5.20637	1.92572e-07	3.53224e-06	si:ch73-278m9.1	100334203
ENSDARG00000097879	44.6752	-1.86677	0.486464	-3.83743	0.000124326	0.000916182	NA	NA
ENSDARG00000102704	5.80585	-1.86671	0.765496	-2.43856	0.0147457	0.0465493	si:ch1073-376c22.1	100000126
ENSDARG00000093709	4.70918	-1.86473	0.643784	-2.89652	0.0037733	0.0155884	NA	NA
ENSDARG00000075540	143.234	-1.86341	0.356495	-5.22703	1.72252e-07	3.20452e-06	NA	NA
ENSDARG00000103870	61.9578	-1.8576	0.401503	-4.62662	3.71675e-06	4.61942e-05	LOC101884407	101884407
ENSDARG00000034588	18.5913	-1.85738	0.571584	-3.24953	0.00115596	0.0058798	scn4ab	564977
ENSDARG00000095067	40.9314	-1.85731	0.507654	-3.65863	0.000253572	0.00167634	tc2n	101885722
ENSDARG00000102735	128.324	-1.85522	0.321827	-5.76464	8.18323e-09	2.19167e-07	znf1141	100005493
ENSDARG00000051768	20.8893	-1.85278	0.382457	-4.8444	1.26992e-06	1.86084e-05	fhod1	503946
ENSDARG00000098306	9.54224	-1.84647	0.583764	-3.16304	0.00156131	0.00753111	si:dkey-82i20.1	100330030
ENSDARG00000032862	92.0766	-1.84468	0.360138	-5.12215	3.02076e-07	5.25578e-06	ugt5g1	570913
ENSDARG00000097963	3.68794	-1.83625	0.645273	-2.84569	0.00443155	0.0177647	NA	NA
ENSDARG00000098430	9.4194	-1.83573	0.449638	-4.0827	4.45163e-05	0.000387417	znf1078	565755
ENSDARG00000098305	4.89069	-1.83267	0.603344	-3.03753	0.00238528	0.0107349	NA	NA
ENSDARG00000060662	4.68297	-1.83171	0.644533	-2.84192	0.00448426	0.0179302	prf1.9	569443
ENSDARG00000042961	200.654	-1.83069	0.212434	-8.61769	6.83212e-18	1.01682e-15	zgc:100920	445241
ENSDARG00000103638	10.1933	-1.83064	0.456986	-4.00591	6.17803e-05	0.000508609	NA	NA
ENSDARG00000078859	280.52	-1.82964	0.60281	-3.03518	0.00240392	0.0107837	g0s2	568476
ENSDARG00000040274	102.978	-1.82588	0.323447	-5.64506	1.65125e-08	4.122e-07	scamp5b	100004357
ENSDARG00000097799	68.1064	-1.82528	0.323103	-5.64922	1.61177e-08	4.032e-07	zgc:194207	796292
ENSDARG00000017425	81.0062	-1.82372	0.250044	-7.2936	3.01782e-13	2.15001e-11	crocc2	101885282
ENSDARG00000062481	14.9821	-1.82074	0.635545	-2.86485	0.00417211	0.0169442	mlphb	557015
ENSDARG00000097770	14.0245	-1.82051	0.682934	-2.66572	0.00768238	0.027703	NA	NA
ENSDARG00000086216	327.098	-1.8194	0.194185	-9.36939	7.29536e-21	1.45382e-18	prr13	569894
ENSDARG00000097889	3.62508	-1.8192	0.658282	-2.76356	0.0057175	0.0218791	NA	NA
ENSDARG00000102819	5.50001	-1.81538	0.678476	-2.67568	0.00745785	0.0270844	NA	NA
ENSDARG00000094175	55.3187	-1.81416	0.674436	-2.68989	0.00714759	0.0261515	NA	NA
ENSDARG00000076745	12.2859	-1.80959	0.444137	-4.07439	4.61345e-05	0.000399136	zgc:193811	559801
ENSDARG00000087681	98.4277	-1.8087	0.441884	-4.09317	4.25518e-05	0.000372326	si:dkey-1c11.1	100002427
ENSDARG00000102792	65.4835	-1.80857	0.260048	-6.95477	3.53148e-12	2.02051e-10	NA	NA
ENSDARG00000089689	5.23814	-1.80669	0.643322	-2.80838	0.00497919	0.0195358	NA	NA
ENSDARG00000079605	488.947	-1.80379	0.220677	-8.1739	2.98567e-16	3.40815e-14	prmt5	368664
ENSDARG00000091524	21.8518	-1.80316	0.348087	-5.1802	2.21652e-07	4.02172e-06	NA	NA
ENSDARG00000102777	31.1773	-1.80138	0.435586	-4.13554	3.54116e-05	0.000318068	thbs4a	563429
ENSDARG00000091813	34.585	-1.79514	0.486746	-3.68804	0.000225984	0.00152133	si:dkey-21a6.5	571530
ENSDARG00000076856	108.409	-1.79507	0.338886	-5.29699	1.1773e-07	2.31861e-06	frem2a	555681
ENSDARG00000098024	336.013	-1.78929	0.280078	-6.38853	1.67493e-10	6.93415e-09	si:dkey-262k9.2	100334151
ENSDARG00000069543	226.783	-1.78878	0.208023	-8.59897	8.04346e-18	1.1748e-15	galt	791130
ENSDARG00000092716	103.474	-1.78774	0.294572	-6.06896	1.28742e-09	4.18144e-08	vash1	100001748
ENSDARG00000104348	6.77191	-1.78734	0.572845	-3.12012	0.00180779	0.0085259	fgf2	404231
ENSDARG00000058819	6.65336	-1.7853	0.495891	-3.60018	0.000317991	0.00202974	nog1	30174
ENSDARG00000007465	6.4142	-1.78296	0.690017	-2.58393	0.00976805	0.0334736	tdrd1	553522
ENSDARG00000094177	13.4423	-1.78078	0.345782	-5.15001	2.60474e-07	4.6437e-06	NA	NA
ENSDARG00000057417	87.4672	-1.78062	0.340834	-5.2243	1.74814e-07	3.24447e-06	nudt13	556815
ENSDARG00000074561	12.2571	-1.77903	0.671435	-2.6496	0.0080588	0.0287804	slc47a3	101886448
ENSDARG00000074908	250.777	-1.77785	0.262851	-6.76371	1.34502e-11	6.90571e-10	col6a1	569755
ENSDARG00000101514	13.1106	-1.77778	0.615583	-2.88797	0.00387743	0.0159436	ftr64	562311
ENSDARG00000008363	319.431	-1.77598	0.347695	-5.10785	3.2584e-07	5.6174e-06	mcl1b	373102
ENSDARG00000093594	6.34483	-1.77345	0.644279	-2.75261	0.00591221	0.0224796	NA	NA
ENSDARG00000094653	13.2333	-1.77099	0.404179	-4.3817	1.17757e-05	0.000122909	NA	NA
ENSDARG00000092373	111.147	-1.76982	0.300231	-5.89486	3.7501e-09	1.08467e-07	NA	NA
ENSDARG00000001975	2962.47	-1.76329	0.624504	-2.82351	0.00475009	0.018804	hsd11b2	334098
ENSDARG00000010186	217.286	-1.75847	0.660354	-2.66292	0.00774649	0.0278786	myo3a	402814
ENSDARG00000045544	24.7726	-1.75745	0.386082	-4.55202	5.31343e-06	6.21928e-05	hgfa	493781
ENSDARG00000062111	58.3696	-1.75285	0.283952	-6.17303	6.69915e-10	2.3512e-08	rxfp3.3a2	100149732
ENSDARG00000038235	15.0194	-1.75226	0.501862	-3.49153	0.000480265	0.00285188	pkdccb	565254
ENSDARG00000103306	50.42	-1.75204	0.506591	-3.45848	0.000543227	0.00316972	si:dkey-27n6.9	101882283
ENSDARG00000089318	166.369	-1.75161	0.245541	-7.13367	9.77268e-13	6.27881e-11	NA	NA
ENSDARG00000097910	5.07495	-1.74563	0.602224	-2.89864	0.00374784	0.0155044	NA	NA
ENSDARG00000055232	10.4863	-1.74515	0.481331	-3.62566	0.00028822	0.0018689	fancc	692127
ENSDARG00000069333	24.0307	-1.74453	0.372587	-4.6822	2.83808e-06	3.68545e-05	LOC793236	793236
ENSDARG00000099569	66.9392	-1.74052	0.385397	-4.51617	6.29685e-06	7.19487e-05	NA	NA
ENSDARG00000104043	80.4525	-1.73995	0.345248	-5.03971	4.66228e-07	7.68104e-06	gng10	796780
ENSDARG00000012035	246.348	-1.73926	0.199118	-8.73484	2.43997e-18	3.7257e-16	zgc:100832	445148
ENSDARG00000031693	36.4933	-1.73798	0.56517	-3.07514	0.00210405	0.00967097	si:dkey-86l18.8	553438
ENSDARG00000101210	764.547	-1.73512	0.191897	-9.04196	1.53893e-19	2.76245e-17	NA	NA
ENSDARG00000056832	5.92403	-1.73458	0.661879	-2.62069	0.00877508	0.0307566	exo1	406778
ENSDARG00000090945	20.9892	-1.71997	0.467381	-3.68002	0.000233216	0.00156331	si:ch211-170d8.8	101885153
ENSDARG00000088366	50.3391	-1.71907	0.538021	-3.19518	0.00139746	0.00689638	zgc:77938	402939
ENSDARG00000104184	15.0775	-1.71879	0.510401	-3.36753	0.000758439	0.0041787	LOC108183935	108183935
ENSDARG00000041779	5.28621	-1.71584	0.70806	-2.4233	0.0153802	0.0481642	trdn	100038781
ENSDARG00000011190	59.7093	-1.71214	0.422212	-4.05516	5.00995e-05	0.000425918	fgfr1b	567905
ENSDARG00000100460	7.20882	-1.70999	0.470488	-3.6345	0.000278525	0.00181527	NA	NA
ENSDARG00000095339	6.69407	-1.70638	0.672252	-2.5383	0.0111393	0.0373136	NA	NA
ENSDARG00000040725	93.5385	-1.70299	0.285091	-5.97351	2.32201e-09	7.11892e-08	zgc:114130	570332
ENSDARG00000098859	126.122	-1.69505	0.466034	-3.63718	0.00027564	0.00179997	NA	NA
ENSDARG00000025325	545.965	-1.68929	0.378474	-4.46342	8.06634e-06	8.92612e-05	ccsapa	101883094
ENSDARG00000036104	46.6871	-1.68861	0.413541	-4.08329	4.44028e-05	0.000386572	si:dkeyp-92c9.3	571487
ENSDARG00000088972	23.8711	-1.68725	0.400698	-4.21079	2.54478e-05	0.000239649	si:dkey-238d18.4	796120
ENSDARG00000069499	42.3623	-1.68171	0.305989	-5.49597	3.88562e-08	8.75196e-07	spag1b	768178
ENSDARG00000097080	28.9361	-1.68054	0.649841	-2.58607	0.00970768	0.0333055	si:ch73-181m17.1	100330610
ENSDARG00000057437	57.0339	-1.67716	0.27711	-6.05234	1.42758e-09	4.59856e-08	apodb	567972
ENSDARG00000095901	10.5052	-1.67681	0.491137	-3.41413	0.000639851	0.00363082	NA	NA
ENSDARG00000094603	14.2823	-1.67477	0.416998	-4.01627	5.91276e-05	0.000490263	NA	NA
ENSDARG00000004141	173.392	-1.67443	0.557921	-3.00119	0.00268923	0.0118488	zgc:92630	436969
ENSDARG00000057159	286.47	-1.67431	0.312517	-5.35752	8.4374e-08	1.73129e-06	ankrd29	553798
ENSDARG00000088891	5.52509	-1.67351	0.653993	-2.55892	0.0104999	0.0355107	slc23a3	100333020
ENSDARG00000076844	51.7255	-1.67344	0.675389	-2.47774	0.0132217	0.0427246	zgc:162150	794783
ENSDARG00000043009	1319.49	-1.67144	0.257924	-6.48036	9.15062e-11	3.96274e-09	fam43a	334166
ENSDARG00000078179	263.135	-1.6707	0.3175	-5.26203	1.42471e-07	2.70177e-06	fndc3ba	572313
ENSDARG00000008886	22.2491	-1.66922	0.336515	-4.9603	7.03846e-07	1.10049e-05	msx1b	30511
ENSDARG00000100123	13.9296	-1.66665	0.364572	-4.57153	4.84171e-06	5.76179e-05	NA	NA
ENSDARG00000079872	114.804	-1.66657	0.295724	-5.63556	1.74495e-08	4.29812e-07	rapgef4	559170
ENSDARG00000015337	92.7816	-1.66531	0.384159	-4.33495	1.45792e-05	0.000148669	comta	561372
ENSDARG00000104911	19.4244	-1.66302	0.526523	-3.1585	0.00158583	0.00763374	NA	NA
ENSDARG00000044074	211.468	-1.6608	0.280966	-5.91104	3.39962e-09	9.99277e-08	loxl2b	791144
ENSDARG00000020395	104.853	-1.66071	0.361648	-4.59207	4.38876e-06	5.3142e-05	mical2b	569564
ENSDARG00000025335	20.7392	-1.66036	0.31389	-5.28962	1.2257e-07	2.39487e-06	nek10	100333839
ENSDARG00000097191	76.9633	-1.66026	0.309786	-5.35938	8.35067e-08	1.71799e-06	si:ch211-235i11.7	101885422
ENSDARG00000042990	107.365	-1.6593	0.442588	-3.74908	0.000177482	0.00123806	cyp2p10	399485
ENSDARG00000091298	100.3	-1.65612	0.574755	-2.88143	0.0039587	0.0162119	pmela	321239
ENSDARG00000077746	5.19659	-1.65501	0.582671	-2.84038	0.00450595	0.0179955	NA	NA
ENSDARG00000104716	216.461	-1.65343	0.210502	-7.85471	4.00706e-15	3.90979e-13	zgc:91849	572021
ENSDARG00000091637	71.86	-1.65333	0.517259	-3.19632	0.00139192	0.00687337	pip4k2cb	100535634
ENSDARG00000068280	33.4471	-1.64963	0.356393	-4.62869	3.67986e-06	4.57762e-05	grb14	100334415
ENSDARG00000008127	415.073	-1.64766	0.594348	-2.77221	0.00556777	0.0214107	pcdh15b	503521
ENSDARG00000101978	5.20332	-1.64669	0.543551	-3.02951	0.00244951	0.0109506	NA	NA
ENSDARG00000011884	34.7565	-1.64594	0.624692	-2.63481	0.00841854	0.0297911	mfn1a	100329462
ENSDARG00000052343	68.6947	-1.64331	0.249715	-6.58072	4.68182e-11	2.14606e-09	spata18	497395
ENSDARG00000038865	446.691	-1.64144	0.170113	-9.64912	4.95777e-22	1.13186e-19	acox3	406421
ENSDARG00000073784	137.32	-1.63776	0.17914	-9.14234	6.1117e-20	1.12279e-17	si:dkey-288i20.2	100334565
ENSDARG00000059361	13.8828	-1.63696	0.521205	-3.14072	0.00168534	0.00803545	slc39a4	562762
ENSDARG00000097639	5.39082	-1.63465	0.534668	-3.05732	0.00223327	0.0101617	NA	NA
ENSDARG00000071005	98.0412	-1.63451	0.227245	-7.1927	6.35208e-13	4.19576e-11	ppp1r3ca	436649
ENSDARG00000100409	724.492	-1.63416	0.423265	-3.86083	0.000113001	0.000846519	camlg	404622
ENSDARG00000096864	63.2918	-1.63203	0.348959	-4.67686	2.91296e-06	3.75744e-05	NA	NA
ENSDARG00000071095	225.731	-1.6313	0.240369	-6.78666	1.14756e-11	5.95691e-10	abi3bpb	100149890
ENSDARG00000088581	214.011	-1.63119	0.442988	-3.68224	0.000231193	0.0015524	f10	282670
ENSDARG00000062711	19.1355	-1.62983	0.625845	-2.6042	0.00920877	0.0319764	gal3st1a	793735
ENSDARG00000053966	11.2745	-1.62958	0.379408	-4.29507	1.74641e-05	0.000174086	cyp17a2	796487
ENSDARG00000104698	10.6678	-1.6291	0.441527	-3.68971	0.000224513	0.0015123	NA	NA
ENSDARG00000021288	156.031	-1.62831	0.516785	-3.15084	0.00162803	0.00779223	mier3b	567247
ENSDARG00000093233	29.1778	-1.6274	0.332674	-4.89188	9.98787e-07	1.49786e-05	NA	NA
ENSDARG00000043457	133.511	-1.62515	0.545374	-2.97988	0.00288357	0.0125152	gapdh	317743
ENSDARG00000006892	125.228	-1.62515	0.22894	-7.09858	1.26043e-12	7.92485e-11	myo3b	564573
ENSDARG00000003533	119.276	-1.6245	0.317523	-5.11617	3.1181e-07	5.3953e-06	col8a1b	562442
ENSDARG00000102731	14.1669	-1.62126	0.378266	-4.28603	1.81894e-05	0.000179905	si:ch73-299h12.2	103908654
ENSDARG00000078790	11.6634	-1.62008	0.459318	-3.52713	0.000420085	0.00255319	lrrc18a	101885955
ENSDARG00000071651	6.57047	-1.61682	0.661147	-2.44547	0.0144663	0.0458517	NA	NA
ENSDARG00000006849	378.963	-1.61539	0.339504	-4.75808	1.95443e-06	2.67356e-05	asic2	407669
ENSDARG00000071001	5.44572	-1.61416	0.627016	-2.57435	0.0100428	0.0342753	NA	NA
ENSDARG00000076255	12.6198	-1.61315	0.553584	-2.91401	0.0035682	0.0148875	LOC101882544	101882544
ENSDARG00000104220	8.28206	-1.61155	0.559046	-2.88268	0.00394311	0.016165	NA	NA
ENSDARG00000055158	261.261	-1.60967	0.410474	-3.92149	8.80027e-05	0.000684999	prox1a	30679
ENSDARG00000097164	7.99634	-1.60608	0.489326	-3.28222	0.00102992	0.00534863	NA	NA
ENSDARG00000045199	80.8745	-1.60356	0.227938	-7.03505	1.99184e-12	1.20406e-10	zgc:55262	406768
ENSDARG00000040700	129.954	-1.60119	0.28815	-5.5568	2.7476e-08	6.46097e-07	nab1b	564685
ENSDARG00000090472	45.1593	-1.59596	0.409733	-3.89511	9.81522e-05	0.000750829	ttll10	100147863
ENSDARG00000027799	39.6176	-1.59273	0.429336	-3.70974	0.000207471	0.00141084	ucmaa	100037325
ENSDARG00000096530	37.1478	-1.59031	0.392289	-4.05391	5.03686e-05	0.000427742	NA	NA
ENSDARG00000042707	17.9082	-1.58974	0.53312	-2.98195	0.00286417	0.012456	cx30.3	404725
ENSDARG00000021021	472.765	-1.58682	0.353335	-4.49099	7.08915e-06	7.98378e-05	trim35-28	559351
ENSDARG00000002549	532.562	-1.5859	0.139678	-11.3539	7.08888e-30	2.60461e-27	eif3eb	561049
ENSDARG00000087687	6.8553	-1.58229	0.577746	-2.73873	0.00616764	0.023236	tmem100a	100334742
ENSDARG00000032206	119.149	-1.57985	0.246795	-6.40146	1.53898e-10	6.40514e-09	cthl	445818
ENSDARG00000054344	34.8941	-1.57799	0.269526	-5.8547	4.77872e-09	1.36539e-07	gabpb2b	561215
ENSDARG00000099487	21.937	-1.57644	0.427927	-3.6839	0.000229696	0.00154323	NA	NA
ENSDARG00000037782	52.0905	-1.57581	0.353209	-4.4614	8.14266e-06	8.99787e-05	sox8b	386704
ENSDARG00000098099	13.7404	-1.57399	0.581771	-2.70552	0.00681974	0.0251673	zgc:64065	393379
ENSDARG00000103940	161.223	-1.57306	0.16481	-9.5447	1.36506e-21	2.89185e-19	frrs1l	100536668
ENSDARG00000018623	21.2579	-1.57182	0.379654	-4.14012	3.47118e-05	0.000313219	rad54l	394119
ENSDARG00000070140	19.2309	-1.5714	0.383776	-4.09458	4.22939e-05	0.000370682	zgc:154169	777751
ENSDARG00000052113	406.838	-1.57102	0.241699	-6.4999	8.0376e-11	3.5394e-09	hexa	550460
ENSDARG00000101484	6.92738	-1.56891	0.558835	-2.80746	0.0049934	0.0195765	si:dkey-264f17.2	103910943
ENSDARG00000096445	36.8067	-1.56868	0.398467	-3.93678	8.25809e-05	0.000647512	si:ch211-214p16.3	560649
ENSDARG00000089749	153.862	-1.56805	0.26099	-6.00809	1.87717e-09	5.85433e-08	aqp8b	555598
ENSDARG00000099244	20.4661	-1.56624	0.533134	-2.9378	0.00330552	0.0139851	NA	NA
ENSDARG00000093615	5.90784	-1.56559	0.498214	-3.14241	0.00167563	0.0079924	NA	NA
ENSDARG00000057064	35.7277	-1.56532	0.437649	-3.57666	0.000348015	0.00218754	enpep	504088
ENSDARG00000105065	24.0695	-1.56285	0.358657	-4.3575	1.31558e-05	0.000135624	dock9a	100537602
ENSDARG00000096000	28.9414	-1.56234	0.469343	-3.32878	0.000872257	0.00468184	NA	NA
ENSDARG00000098834	169.538	-1.56234	0.475956	-3.28253	0.0010288	0.00534517	sox4b	393875
ENSDARG00000100139	66.4191	-1.55944	0.641908	-2.42938	0.0151248	0.0475099	si:ch211-113d22.2	565641
ENSDARG00000098196	25.0715	-1.55823	0.263024	-5.92429	3.13657e-09	9.30095e-08	znf1077	100141492
ENSDARG00000053272	188.125	-1.55741	0.422347	-3.68752	0.000226451	0.00152404	si:dkey-166d12.2	100538309
ENSDARG00000077162	1702.62	-1.55703	0.495332	-3.14342	0.00166988	0.00796656	nwd2	562320
ENSDARG00000104666	10.7508	-1.5552	0.562506	-2.76477	0.00569621	0.0218118	NA	NA
ENSDARG00000076913	6.1915	-1.55283	0.558014	-2.78279	0.00538937	0.0208474	eme1	558350
ENSDARG00000088816	35.9355	-1.55105	0.271239	-5.7184	1.07532e-08	2.79446e-07	trabd2b	566028
ENSDARG00000028937	226.816	-1.55052	0.202295	-7.66464	1.79339e-14	1.58539e-12	taf1b	449647
ENSDARG00000063162	17.801	-1.54839	0.466625	-3.31828	0.000905749	0.00482307	cmtm8b	791163
ENSDARG00000099405	30.8238	-1.54745	0.554472	-2.79086	0.00525686	0.0204597	NA	NA
ENSDARG00000017320	100.447	-1.54663	0.324936	-4.75979	1.93796e-06	2.65565e-05	f11r.1	323696
ENSDARG00000101149	7.0777	-1.54661	0.517413	-2.98912	0.00279781	0.0122242	NA	NA
ENSDARG00000052150	1238.18	-1.54558	0.101073	-15.2916	8.69206e-53	8.88669e-50	pbx4	30728
ENSDARG00000030311	9.8982	-1.54096	0.521206	-2.95652	0.00311128	0.0133293	tmc2b	567304
ENSDARG00000086391	6.0819	-1.53909	0.57234	-2.68913	0.00716395	0.0261991	cald1b	563892
ENSDARG00000020204	75.3668	-1.53905	0.293082	-5.25126	1.51062e-07	2.84862e-06	nf2a	561184
ENSDARG00000101019	309.728	-1.53847	0.385556	-3.99027	6.59984e-05	0.000535525	ext1b	497280
ENSDARG00000099240	836.964	-1.53781	0.125636	-12.2402	1.89463e-34	9.28169e-32	acap3b	100009646
ENSDARG00000003750	128.895	-1.53751	0.288468	-5.32992	9.82545e-08	1.97813e-06	pfas	570437
ENSDARG00000088116	126.012	-1.536	0.399097	-3.84869	0.000118752	0.000881457	gstm.3	568744
ENSDARG00000092459	6.04446	-1.53519	0.609958	-2.51688	0.01184	0.0392415	si:dkey-9i23.5	571862
ENSDARG00000103473	13.6897	-1.53261	0.437365	-3.50419	0.00045799	0.00273897	NA	NA
ENSDARG00000092197	11.5683	-1.53254	0.541243	-2.83152	0.00463266	0.0184015	NA	NA
ENSDARG00000096152	7.04865	-1.53101	0.512624	-2.98662	0.00282078	0.0122971	NA	NA
ENSDARG00000094265	11.4786	-1.53051	0.542847	-2.81941	0.00481113	0.0190109	si:dkey-183n20.15	570411
ENSDARG00000076128	2032.41	-1.53013	0.479604	-3.19041	0.0014207	0.00698033	prkar1aa	494533
ENSDARG00000104062	13.6202	-1.52907	0.447566	-3.4164	0.000634539	0.00360357	NA	NA
ENSDARG00000101327	14.0012	-1.529	0.422113	-3.62226	0.000292043	0.00189132	znf1078	565755
ENSDARG00000077878	10.2393	-1.52817	0.482393	-3.16789	0.00153549	0.00743247	si:dkey-192l18.9	100005961
ENSDARG00000076426	73.1324	-1.52741	0.362388	-4.21484	2.49952e-05	0.000236334	dsg2l	100884140
ENSDARG00000006112	9.45065	-1.52622	0.572108	-2.66772	0.00763684	0.0275896	myof	393849
ENSDARG00000075487	26.0746	-1.52396	0.37253	-4.09083	4.29825e-05	0.000375597	si:ch211-267e7.3	567853
ENSDARG00000099955	69.3513	-1.52146	0.33156	-4.58879	4.45819e-06	5.38995e-05	LOC100000748	100000748
ENSDARG00000103879	8.99602	-1.51833	0.49957	-3.03927	0.00237148	0.0106789	NA	NA
ENSDARG00000077083	39.5219	-1.5181	0.380161	-3.99332	6.51554e-05	0.000529792	avpr1aa	571591
ENSDARG00000037002	18.2354	-1.51805	0.582995	-2.60389	0.00921736	0.0320015	zgc:152968	564848
ENSDARG00000086712	114.354	-1.51291	0.206977	-7.30956	2.68028e-13	1.92155e-11	si:dkeyp-97b10.3	100007012
ENSDARG00000086589	10.7088	-1.50962	0.504116	-2.99458	0.00274822	0.0120548	LOC101885033	101885033
ENSDARG00000015674	179.697	-1.50893	0.624499	-2.41623	0.0156821	0.0489271	msx3	30526
ENSDARG00000037429	39.4349	-1.50831	0.356191	-4.23455	2.29013e-05	0.000219091	tll1	474335
ENSDARG00000091304	217.066	-1.50771	0.127159	-11.8569	1.98121e-32	8.7902e-30	card19	557314
ENSDARG00000087909	9.52775	-1.50543	0.519699	-2.89674	0.0037706	0.0155849	il4	100188894
ENSDARG00000103057	406.973	-1.5006	0.166641	-9.00498	2.15708e-19	3.78535e-17	zfhx3	100333211
ENSDARG00000040485	106.74	-1.50035	0.249686	-6.00895	1.86726e-09	5.84967e-08	gsdmeb	335722
ENSDARG00000069407	216.601	-1.50033	0.385671	-3.89017	0.000100175	0.000763326	zgc:194990	568410
ENSDARG00000017624	355.222	-1.50014	0.57838	-2.59369	0.00949508	0.0327633	krt4	794486
ENSDARG00000027620	37.4697	-1.49652	0.362228	-4.13142	3.60524e-05	0.00032247	bco2l	84041
ENSDARG00000018263	22.7821	-1.49585	0.443093	-3.37593	0.000735675	0.00407524	pdia2	394023
ENSDARG00000104136	61.3134	-1.49579	0.253509	-5.90036	3.62698e-09	1.05686e-07	NA	NA
ENSDARG00000099981	6.45507	-1.49256	0.50283	-2.96833	0.00299423	0.0129073	NA	NA
ENSDARG00000069264	85.0019	-1.49219	0.358877	-4.15793	3.21144e-05	0.000292248	si:ch211-196h16.5	561595
ENSDARG00000103659	16.6087	-1.49182	0.386028	-3.86452	0.000111306	0.000835149	bco1l	393580
ENSDARG00000100292	28.8205	-1.49136	0.510676	-2.92035	0.00349634	0.0146397	fam166b	100009651
ENSDARG00000092489	42.1293	-1.49047	0.41392	-3.60087	0.000317152	0.00202493	si:ch73-103b9.2	100150067
ENSDARG00000042065	40.3632	-1.49021	0.390979	-3.81149	0.000138129	0.0010025	eef2a.2	568904
ENSDARG00000007221	24.0705	-1.48923	0.339103	-4.39169	1.12473e-05	0.000118601	pbk	360218
ENSDARG00000102415	552.825	-1.48657	0.390723	-3.80465	0.000142004	0.00102714	scinla	323285
ENSDARG00000040466	17.3257	-1.48477	0.437577	-3.39316	0.00069092	0.00387571	vil1	393207
ENSDARG00000076541	226.242	-1.48291	0.279405	-5.30737	1.11216e-07	2.21069e-06	clec3ba	572488
ENSDARG00000055416	71.9477	-1.48184	0.469177	-3.15837	0.00158652	0.00763549	serpinb1	436926
ENSDARG00000104697	27.5406	-1.48047	0.296765	-4.98869	6.07888e-07	9.69776e-06	si:dkey-57k17.1	100150830
ENSDARG00000013227	11.9238	-1.4803	0.521464	-2.83875	0.0045291	0.0180726	glulc	566165
ENSDARG00000060994	729.584	-1.47655	0.352436	-4.18955	2.79506e-05	0.000259786	fbxw7	564991
ENSDARG00000079555	129.084	-1.47452	0.203052	-7.26178	3.82023e-13	2.62669e-11	ccdc85cb	436901
ENSDARG00000089780	26.3939	-1.47449	0.353687	-4.16892	3.06052e-05	0.000280468	si:dkey-288a3.2	101886857
ENSDARG00000087793	67.2122	-1.474	0.420662	-3.50401	0.000458314	0.00274021	si:dkey-54n8.2	100002736
ENSDARG00000001414	103.46	-1.47308	0.333678	-4.41466	1.0117e-05	0.000108413	mctp2a	562393
ENSDARG00000099534	460.992	-1.47216	0.210175	-7.00444	2.47967e-12	1.46506e-10	LOC100329344	100329344
ENSDARG00000043002	105.464	-1.47149	0.435095	-3.382	0.000719597	0.00400884	vmo1a	793369
ENSDARG00000092463	57.0222	-1.47109	0.212486	-6.92321	4.41537e-12	2.46621e-10	rhbdd2	100004922
ENSDARG00000043912	10.631	-1.46587	0.585941	-2.50173	0.0123587	0.0405662	mei4	568897
ENSDARG00000104750	5.89018	-1.46578	0.581621	-2.52017	0.0117299	0.0389095	NA	NA
ENSDARG00000079860	81.0184	-1.46415	0.254256	-5.75856	8.48331e-09	2.25917e-07	ppp1r16b	799771
ENSDARG00000053828	47.1338	-1.464	0.365111	-4.00975	6.07822e-05	0.000501682	ubxn11	569134
ENSDARG00000079166	581.705	-1.46255	0.272138	-5.3743	7.68787e-08	1.60137e-06	ace	565980
ENSDARG00000007125	122.09	-1.46035	0.270077	-5.40716	6.40302e-08	1.3626e-06	asb6	553600
ENSDARG00000091835	17.2606	-1.45894	0.37173	-3.92474	8.6825e-05	0.000676504	si:dkey-11p10.10	100000923
ENSDARG00000095280	32.4812	-1.45809	0.495543	-2.94241	0.00325665	0.0138223	si:dkey-222e15.4	101883032
ENSDARG00000059658	62.1353	-1.45728	0.293133	-4.97139	6.64758e-07	1.04911e-05	NA	NA
ENSDARG00000092445	35.0514	-1.45627	0.355571	-4.09559	4.21092e-05	0.000369607	zgc:153352	767733
ENSDARG00000002758	173.719	-1.4545	0.434827	-3.345	0.000822835	0.00446446	dedd1	58125
ENSDARG00000044801	12.4342	-1.45379	0.511013	-2.84491	0.00444238	0.017796	wdr38	550366
ENSDARG00000074719	21.0845	-1.45351	0.396812	-3.66296	0.000249314	0.00165317	rab38c	562524
ENSDARG00000042521	8.17408	-1.45283	0.579597	-2.50661	0.0121894	0.0401448	si:dkey-251i10.1	100038774
ENSDARG00000044061	12.1502	-1.45223	0.449259	-3.2325	0.00122714	0.00617774	si:ch211-233f11.5	562364
ENSDARG00000001879	70.3964	-1.45222	0.304774	-4.76491	1.88934e-06	2.60269e-05	nav2b	557290
ENSDARG00000102356	1001.09	-1.44765	0.227644	-6.35929	2.02686e-10	8.13339e-09	scp2b	450073
ENSDARG00000043004	6.41835	-1.44594	0.56693	-2.55047	0.0107579	0.0361922	si:dkeyp-117h8.4	572032
ENSDARG00000103289	61.5393	-1.44499	0.354856	-4.07203	4.66049e-05	0.000402613	NA	NA
ENSDARG00000094222	31.2574	-1.44498	0.415842	-3.47483	0.000511173	0.00301033	NA	NA
ENSDARG00000100181	132.753	-1.44115	0.441681	-3.26288	0.00110288	0.0056526	NA	NA
ENSDARG00000090883	27.6454	-1.44097	0.419576	-3.43433	0.000594011	0.00340853	NA	NA
ENSDARG00000097077	9.8095	-1.43968	0.546095	-2.63631	0.00838126	0.0296949	NA	NA
ENSDARG00000020893	662.235	-1.43763	0.233997	-6.14382	8.0558e-10	2.75342e-08	slc25a55a	406717
ENSDARG00000101790	8.01328	-1.4373	0.593408	-2.42211	0.0154307	0.0482708	NA	NA
ENSDARG00000097158	55.0736	-1.43713	0.348508	-4.12368	3.72872e-05	0.00033225	NA	NA
ENSDARG00000097507	91.3375	-1.43426	0.310207	-4.62356	3.77203e-06	4.6733e-05	LOC101884690	101884690
ENSDARG00000028213	15.3609	-1.43284	0.524936	-2.72955	0.00634203	0.0237096	NA	NA
ENSDARG00000023683	32.5612	-1.42914	0.474902	-3.00933	0.00261825	0.0115914	NA	NA
ENSDARG00000070844	37.0716	-1.4291	0.267355	-5.34533	9.0252e-08	1.83416e-06	gamt	796865
ENSDARG00000042428	14.4557	-1.42788	0.469199	-3.04322	0.0023406	0.0105662	gstt1a	563972
ENSDARG00000006288	23.5068	-1.42701	0.356924	-3.99809	6.38565e-05	0.000523019	prdm5	432371
ENSDARG00000101752	138.667	-1.42618	0.42473	-3.35784	0.000785533	0.00429745	plekhg5b	796404
ENSDARG00000058968	10.3424	-1.42315	0.482482	-2.94965	0.00318137	0.0135697	haus1	553389
ENSDARG00000053481	13.2837	-1.4229	0.446972	-3.18342	0.00145547	0.00710809	entpd5a	556849
ENSDARG00000014670	42.9949	-1.42164	0.327768	-4.33735	1.44212e-05	0.000147313	colgalt2	100003546
ENSDARG00000102121	6.32195	-1.41811	0.468763	-3.02522	0.00248456	0.0110862	prr5b	100537865
ENSDARG00000071586	722.179	-1.41806	0.436426	-3.24924	0.00115712	0.00588444	tgfbi	321421
ENSDARG00000104942	25.9129	-1.41672	0.482307	-2.93738	0.00330994	0.0139986	znf1051	100141335
ENSDARG00000071684	24.0825	-1.41653	0.577857	-2.45134	0.0142324	0.0453243	rx1	30472
ENSDARG00000100089	920.888	-1.41629	0.147019	-9.63335	5.78146e-22	1.30722e-19	camk2b1	562064
ENSDARG00000069208	36.4137	-1.41522	0.255832	-5.53184	3.16892e-08	7.33438e-07	stx7l	562669
ENSDARG00000101145	118.027	-1.41343	0.247268	-5.71618	1.08943e-08	2.82558e-07	lipeb	557893
ENSDARG00000098252	164.342	-1.41215	0.285157	-4.9522	7.33789e-07	1.14045e-05	cpne9	101886563
ENSDARG00000058323	136.467	-1.41175	0.212009	-6.65893	2.75824e-11	1.34286e-09	tmbim1a	449819
ENSDARG00000069026	521.546	-1.41051	0.179788	-7.84539	4.31623e-15	4.19406e-13	adcy1a	557026
ENSDARG00000010591	59.7348	-1.40905	0.291639	-4.8315	1.35511e-06	1.95135e-05	foxn4	30315
ENSDARG00000039490	300.538	-1.40851	0.334589	-4.20968	2.55733e-05	0.000240639	pitpnaa	393909
ENSDARG00000091128	18.5	-1.40813	0.511375	-2.75361	0.00589419	0.0224365	lrrc75bb	100148888
ENSDARG00000091867	21.9668	-1.40788	0.327196	-4.30286	1.68609e-05	0.00016922	LOC101884287	101884287
ENSDARG00000104936	96.5289	-1.40711	0.420643	-3.34515	0.000822376	0.004463	si:ch211-225h24.2	564539
ENSDARG00000076970	20.823	-1.40572	0.427067	-3.29157	0.000996297	0.00520274	si:ch211-165b10.3	100334077
ENSDARG00000069833	11.6178	-1.40487	0.565909	-2.4825	0.0130466	0.0423275	rhbdl2	792002
ENSDARG00000086631	67.3524	-1.40481	0.22632	-6.20721	5.39347e-10	1.95119e-08	LOC101884653	101884653
ENSDARG00000077979	10.4226	-1.40461	0.42939	-3.27118	0.001071	0.00551807	tmem26a	794507
ENSDARG00000009262	254.452	-1.40363	0.197146	-7.11975	1.08124e-12	6.90906e-11	si:dkey-97m3.1	100034578
ENSDARG00000090427	17.6852	-1.40164	0.459107	-3.05296	0.00226594	0.0102844	si:dkey-246i14.3	100003450
ENSDARG00000035820	22.1753	-1.39922	0.323848	-4.3206	1.55603e-05	0.00015792	drd4b	503565
ENSDARG00000039963	454.627	-1.39777	0.473255	-2.95351	0.00314177	0.0134325	fgfbp1a	799002
ENSDARG00000099346	11.2973	-1.39726	0.456622	-3.06	0.0022134	0.0100879	znf1079	100333893
ENSDARG00000020128	63.882	-1.39714	0.224744	-6.2166	5.08057e-10	1.84652e-08	rab31	568800
ENSDARG00000101729	23.4327	-1.39593	0.34667	-4.02666	5.65736e-05	0.00047309	NA	NA
ENSDARG00000052063	181.422	-1.39517	0.32965	-4.23227	2.31346e-05	0.000220873	col4a5	323561
ENSDARG00000035944	16.203	-1.39457	0.415075	-3.3598	0.000779985	0.00427248	sync	100034635
ENSDARG00000095533	37.1367	-1.3944	0.296085	-4.70948	2.48355e-06	3.28648e-05	si:ch211-198c19.3	100535673
ENSDARG00000098796	54.3571	-1.39332	0.453774	-3.0705	0.00213699	0.00978795	znf1122	101884758
ENSDARG00000071107	238.588	-1.39273	0.132465	-10.514	7.44726e-26	2.162e-23	wnt7bb	100148840
ENSDARG00000063191	25.4023	-1.39036	0.263951	-5.26751	1.38289e-07	2.6395e-06	extl2	558373
ENSDARG00000092583	22.5648	-1.39023	0.360701	-3.85424	0.000116091	0.000866081	NA	NA
ENSDARG00000004262	219.395	-1.39014	0.175853	-7.90515	2.67611e-15	2.70081e-13	cyp46a1.2	393433
ENSDARG00000086245	36.9923	-1.38884	0.305143	-4.55144	5.32807e-06	6.23331e-05	si:dkeyp-121d2.7	100536535
ENSDARG00000103471	7.83184	-1.3879	0.44744	-3.10187	0.00192305	0.008967	zgc:173716	799713
ENSDARG00000105077	11.2102	-1.38767	0.461877	-3.00441	0.00266092	0.0117483	hdhd5	100137610
ENSDARG00000045277	25.7221	-1.38588	0.24673	-5.61699	1.94311e-08	4.73005e-07	rdh12l	494176
ENSDARG00000094605	40.0778	-1.38579	0.567129	-2.44352	0.0145447	0.0460446	NA	NA
ENSDARG00000100223	19.9806	-1.38546	0.334728	-4.13905	3.48747e-05	0.00031403	si:zfos-1011f11.1	407680
ENSDARG00000062817	39.7782	-1.38352	0.287909	-4.8054	1.54441e-06	2.19437e-05	crym	791205
ENSDARG00000087474	13.7741	-1.38215	0.358958	-3.85044	0.000117904	0.000876269	ccr6a	558616
ENSDARG00000021853	165.787	-1.38113	0.360164	-3.83472	0.000125707	0.000924838	ntpcr	445069
ENSDARG00000023840	142.171	-1.38094	0.132124	-10.4518	1.43702e-25	4.12091e-23	pfkfb2a	393983
ENSDARG00000005522	104.26	-1.37996	0.253005	-5.45429	4.91697e-08	1.08362e-06	galr1a	567820
ENSDARG00000100718	465.425	-1.37911	0.393753	-3.50246	0.000460981	0.00275405	me2	445233
ENSDARG00000044632	121.389	-1.37591	0.426057	-3.22941	0.00124046	0.00622746	myo7ab	556141
ENSDARG00000061899	142.943	-1.37564	0.320006	-4.2988	1.71726e-05	0.000171763	iqub	100334576
ENSDARG00000016815	83.9185	-1.37313	0.199885	-6.86961	6.43796e-12	3.48822e-10	casc1	566485
ENSDARG00000021697	50.8798	-1.37205	0.214307	-6.40228	1.53074e-10	6.38215e-09	morn3	550359
ENSDARG00000077823	85.0069	-1.37095	0.207563	-6.60497	3.97594e-11	1.86243e-09	hmgxb3	101886434
ENSDARG00000032575	8066.32	-1.3706	0.167351	-8.18997	2.61299e-16	3.02682e-14	ywhaz	336610
ENSDARG00000099129	282.83	-1.37011	0.248747	-5.50804	3.62848e-08	8.2598e-07	phlda1	449990
ENSDARG00000052700	28.3515	-1.36843	0.40155	-3.40786	0.000654739	0.00370635	si:dkey-162b23.4	571064
ENSDARG00000015228	183.303	-1.36456	0.374724	-3.6415	0.000271052	0.00177247	ero1a	393321
ENSDARG00000009267	16.8048	-1.36404	0.343627	-3.96954	7.20119e-05	0.000577151	zgc:136439	678627
ENSDARG00000053240	46.8989	-1.36235	0.263221	-5.17568	2.27077e-07	4.11063e-06	kif6	553436
ENSDARG00000032435	18.0332	-1.36161	0.443377	-3.07099	0.0021335	0.00977956	itga9	394012
ENSDARG00000044588	49.1698	-1.36072	0.29145	-4.66878	3.02996e-06	3.88069e-05	emp2	445506
ENSDARG00000061936	136.012	-1.36025	0.206574	-6.58482	4.55427e-11	2.09577e-09	fbxo10	563863
ENSDARG00000012656	978.035	-1.35567	0.101897	-13.3043	2.18491e-40	1.42717e-37	atf6	558071
ENSDARG00000098083	15.157	-1.35446	0.426623	-3.17484	0.00149922	0.0072824	NA	NA
ENSDARG00000002071	720.379	-1.35329	0.319123	-4.24064	2.22887e-05	0.000214363	adss	550502
ENSDARG00000061070	18.6638	-1.3524	0.34193	-3.95519	7.64727e-05	0.000606345	chst3a	559721
ENSDARG00000079071	6.55225	-1.35212	0.53847	-2.51104	0.0120378	0.0397456	jam2b	100005301
ENSDARG00000053344	7.00043	-1.35116	0.490757	-2.75321	0.00590135	0.0224522	NA	NA
ENSDARG00000020467	2117.26	-1.35114	0.306683	-4.40565	1.05469e-05	0.0001125	safb	321979
ENSDARG00000097442	42.7855	-1.35061	0.384853	-3.50943	0.000449064	0.00270001	NA	NA
ENSDARG00000042188	156.968	-1.35053	0.224908	-6.00479	1.91584e-09	5.94997e-08	ttc38	553728
ENSDARG00000010878	86.5073	-1.34954	0.226916	-5.94732	2.72572e-09	8.20681e-08	cdkn1ca	399483
ENSDARG00000035459	26.6221	-1.3485	0.318285	-4.23678	2.26751e-05	0.00021728	spns3	568387
ENSDARG00000104414	445.637	-1.34837	0.206397	-6.53291	6.4502e-11	2.89459e-09	shmt2	100144628
ENSDARG00000057241	90.3711	-1.3465	0.296024	-4.54861	5.40005e-06	6.30811e-05	tnfsf10	436866
ENSDARG00000101973	8.12101	-1.34632	0.422699	-3.18506	0.00144726	0.00707679	NA	NA
ENSDARG00000003934	27.9058	-1.34548	0.512978	-2.62288	0.00871899	0.0305919	nxnl2	494087
ENSDARG00000098876	41.0981	-1.3446	0.380543	-3.53337	0.000410302	0.00250279	NA	NA
ENSDARG00000103138	42.7107	-1.34396	0.333163	-4.03395	5.48477e-05	0.000460294	NA	NA
ENSDARG00000021885	92.9453	-1.34177	0.399824	-3.3559	0.000791062	0.00431545	cacul1	100538081
ENSDARG00000094176	5.91969	-1.34159	0.484114	-2.77122	0.00558461	0.0214643	cdkn2d	100333252
ENSDARG00000026248	37.2455	-1.3408	0.514	-2.60856	0.00909242	0.0316472	slc1a7b	100463517
ENSDARG00000037030	197.213	-1.33863	0.446176	-3.00024	0.00269767	0.0118749	casz1	559053
ENSDARG00000063212	76.8655	-1.33855	0.304371	-4.39775	1.0938e-05	0.000116016	prmt2	558841
ENSDARG00000069074	6862.62	-1.33522	0.252165	-5.29503	1.18998e-07	2.3377e-06	cry1ba	573209
ENSDARG00000093117	25.3224	-1.33417	0.314148	-4.24694	2.16706e-05	0.000209447	si:dkey-266m15.7	108179943
ENSDARG00000096850	83.6968	-1.32967	0.220648	-6.02618	1.67876e-09	5.31306e-08	NA	NA
ENSDARG00000099109	189.78	-1.3293	0.363712	-3.65482	0.000257365	0.00169601	NA	NA
ENSDARG00000069973	181.272	-1.32694	0.290525	-4.56739	4.93826e-06	5.86571e-05	samd12	797592
ENSDARG00000070830	39.8454	-1.32613	0.403198	-3.28904	0.0010053	0.00524272	zgc:136858	678543
ENSDARG00000036279	349.565	-1.32479	0.246284	-5.37914	7.48442e-08	1.56441e-06	lamc1	286832
ENSDARG00000045275	206.131	-1.32369	0.208041	-6.36266	1.98295e-10	7.99813e-09	klhl14	794722
ENSDARG00000101524	9.76836	-1.3215	0.541525	-2.44033	0.014674	0.0463666	NA	NA
ENSDARG00000092746	136.063	-1.32126	0.291445	-4.53349	5.80159e-06	6.7138e-05	si:ch211-150o23.2	558029
ENSDARG00000036915	268.824	-1.31972	0.15752	-8.37807	5.38025e-17	7.06796e-15	dolpp1	474331
ENSDARG00000091648	12.4231	-1.31861	0.512101	-2.57491	0.0100267	0.03424	NA	NA
ENSDARG00000010408	71.2314	-1.31703	0.391993	-3.35983	0.000779897	0.00427248	igsf9b	553348
ENSDARG00000077115	112.583	-1.31602	0.39185	-3.35848	0.000783728	0.00429188	si:ch73-44m9.1	101883526
ENSDARG00000053961	307.844	-1.31536	0.39531	-3.32742	0.000876529	0.00470047	slc2a11a	560358
ENSDARG00000090107	64.6208	-1.31485	0.50545	-2.60134	0.00928591	0.0321778	zmp:0000000984	101885564
ENSDARG00000093597	10.1806	-1.31453	0.410631	-3.20123	0.00136842	0.00677583	oip5	799087
ENSDARG00000044938	285.836	-1.31418	0.196466	-6.6891	2.24547e-11	1.10697e-09	cbx2	327291
ENSDARG00000040559	147.083	-1.31349	0.224318	-5.85551	4.75561e-09	1.36044e-07	rad1	393872
ENSDARG00000090973	49.6981	-1.3114	0.442962	-2.96052	0.00307124	0.0131829	si:dkey-264d12.1	561649
ENSDARG00000079699	17.6943	-1.3112	0.449586	-2.91646	0.00354029	0.0148	zgc:162612	100037333
ENSDARG00000011072	25.0094	-1.31055	0.361469	-3.62563	0.000288263	0.0018689	ddx11	492353
ENSDARG00000088423	14.5829	-1.31054	0.419139	-3.12675	0.00176753	0.00836624	NA	NA
ENSDARG00000075314	199.49	-1.30949	0.270891	-4.83402	1.33804e-06	1.93267e-05	zgc:174906	571548
ENSDARG00000010266	82.2956	-1.30909	0.330495	-3.961	7.46369e-05	0.000593938	igf2bp3	30967
ENSDARG00000093659	215.991	-1.30492	0.200852	-6.49693	8.19776e-11	3.59646e-09	entpd5b	100334492
ENSDARG00000094712	9.82694	-1.30373	0.477395	-2.73092	0.00631572	0.023645	NA	NA
ENSDARG00000036424	53.422	-1.30306	0.237538	-5.4857	4.11827e-08	9.24057e-07	pcdh20	100007362
ENSDARG00000093972	8.96277	-1.30165	0.534176	-2.43675	0.0148199	0.0467209	ftr79	568850
ENSDARG00000056830	56.1847	-1.30063	0.231786	-5.61135	2.0076e-08	4.8719e-07	si:ch211-107m4.1	569278
ENSDARG00000003865	49.7343	-1.30025	0.238611	-5.44926	5.05809e-08	1.10849e-06	pard6b	100124652
ENSDARG00000102366	48.8	-1.29923	0.288778	-4.49908	6.82492e-06	7.71948e-05	micall2a	327198
ENSDARG00000017266	103.623	-1.29607	0.204133	-6.34912	2.16554e-10	8.66032e-09	scml4	794170
ENSDARG00000060753	124.017	-1.29495	0.221033	-5.85863	4.66693e-09	1.3367e-07	pear1	571812
ENSDARG00000074326	14.8408	-1.29438	0.413756	-3.12837	0.00175779	0.00833022	mcm8	100333576
ENSDARG00000076228	60.6399	-1.29348	0.245531	-5.26807	1.37868e-07	2.63361e-06	kif2c	100136875
ENSDARG00000099644	37.4125	-1.29176	0.315541	-4.09381	4.24344e-05	0.000371499	NA	NA
ENSDARG00000093207	58.6606	-1.29158	0.362704	-3.56099	0.000369463	0.00229657	NA	NA
ENSDARG00000011635	66.1737	-1.29094	0.384186	-3.36021	0.000778844	0.00427011	scxb	567817
ENSDARG00000102758	17.2377	-1.2901	0.381113	-3.38509	0.000711546	0.00397317	LOC553228	553228
ENSDARG00000069787	12.6684	-1.28945	0.438747	-2.93895	0.00329328	0.0139384	LOC100149241	100149241
ENSDARG00000059459	41.4084	-1.28885	0.22053	-5.84434	5.08593e-09	1.44091e-07	si:ch211-283h6.4	100001127
ENSDARG00000038703	246.055	-1.28756	0.356989	-3.60672	0.000310088	0.00198901	hkdc1	321224
ENSDARG00000070502	15.8665	-1.28565	0.502587	-2.55806	0.0105259	0.0355679	si:dkey-31e10.1	794489
ENSDARG00000078272	51.2943	-1.28479	0.364777	-3.52212	0.000428107	0.00258923	LOC100329495	100329495
ENSDARG00000031775	409.02	-1.28465	0.156037	-8.23294	1.82671e-16	2.19865e-14	ube2s	565498
ENSDARG00000077145	398.328	-1.28138	0.210713	-6.08118	1.19298e-09	3.92349e-08	adcy3a	571825
ENSDARG00000086877	1939.12	-1.2812	0.194436	-6.5893	4.41913e-11	2.04559e-09	NA	NA
ENSDARG00000102480	16.435	-1.27927	0.355394	-3.59957	0.00031874	0.00203341	LOC571721	571721
ENSDARG00000055591	149.719	-1.27637	0.329398	-3.87484	0.000106693	0.000804902	pipox	558601
ENSDARG00000102525	19.5606	-1.27576	0.440681	-2.89498	0.00379185	0.0156485	lck	414333
ENSDARG00000098640	49.9068	-1.27569	0.303605	-4.20181	2.64787e-05	0.000247672	NA	NA
ENSDARG00000017441	54.2908	-1.27549	0.311891	-4.08952	4.3226e-05	0.000377305	mylz3	58143
ENSDARG00000086421	50.516	-1.27468	0.300301	-4.24468	2.18907e-05	0.0002114	si:ch211-212k18.8	100001422
ENSDARG00000069594	321.492	-1.27429	0.164981	-7.72388	1.12844e-14	1.02453e-12	kif13a	100331282
ENSDARG00000097072	17.5201	-1.27409	0.52517	-2.42605	0.0152642	0.0478455	si:ch211-229g11.6	101882098
ENSDARG00000037738	108.135	-1.274	0.249952	-5.09699	3.45101e-07	5.90614e-06	fbxl3l	564855
ENSDARG00000100128	1770.81	-1.27311	0.345968	-3.67984	0.000233383	0.00156353	NA	NA
ENSDARG00000076965	64.023	-1.27035	0.199161	-6.37852	1.78806e-10	7.29968e-09	cep70	100136857
ENSDARG00000078076	575.188	-1.26882	0.391033	-3.24479	0.00117538	0.00596311	nab2	100005680
ENSDARG00000054588	13.7487	-1.26655	0.506537	-2.50042	0.0124047	0.0406773	cox6a2	447942
ENSDARG00000035546	110.304	-1.26443	0.256073	-4.93776	7.90256e-07	1.21935e-05	jmjd7	550278
ENSDARG00000074434	35.2149	-1.26333	0.24528	-5.15058	2.59684e-07	4.63314e-06	NA	NA
ENSDARG00000006598	78.4452	-1.26267	0.373479	-3.38082	0.000722695	0.00402039	sgk2b	559050
ENSDARG00000021794	25.5963	-1.26258	0.384194	-3.28631	0.00101509	0.00528327	hmmr	322012
ENSDARG00000102879	356.464	-1.26203	0.16104	-7.83675	4.62368e-15	4.45598e-13	myt1b	100536821
ENSDARG00000016594	18.3462	-1.26047	0.476595	-2.64474	0.00817541	0.0291094	haus4	436698
ENSDARG00000029057	70.9263	-1.25952	0.48789	-2.58157	0.00983515	0.0336594	tm6sf2	791179
ENSDARG00000077220	15.6437	-1.25863	0.507096	-2.48203	0.0130636	0.0423593	NA	NA
ENSDARG00000101072	265.365	-1.2579	0.425478	-2.95645	0.00311203	0.0133293	cnot6b	560386
ENSDARG00000006031	2861.05	-1.25776	0.157224	-7.99981	1.24616e-15	1.31406e-13	abat	378968
ENSDARG00000088308	118.709	-1.25577	0.231615	-5.42178	5.90075e-08	1.27299e-06	notchl	569522
ENSDARG00000090071	39.8951	-1.2556	0.44086	-2.84808	0.00439839	0.0176619	rxfp1	100498669
ENSDARG00000056995	25.9029	-1.25372	0.431517	-2.90536	0.00366826	0.0152374	snai1a	30273
ENSDARG00000102388	131.747	-1.25186	0.265324	-4.71823	2.37903e-06	3.16419e-05	NA	NA
ENSDARG00000104731	11.0825	-1.2516	0.474161	-2.6396	0.00830046	0.0294797	NA	NA
ENSDARG00000037507	137.551	-1.25081	0.44473	-2.81251	0.0049157	0.0193428	kctd12b	550324
ENSDARG00000045481	71.9249	-1.2495	0.39978	-3.12546	0.00177526	0.00839271	NA	NA
ENSDARG00000013389	291.248	-1.24907	0.23234	-5.37602	7.61489e-08	1.58886e-06	gabra4	550520
ENSDARG00000101322	14.165	-1.24777	0.476677	-2.61765	0.00885384	0.0309496	tfr1a	494477
ENSDARG00000098101	29.0182	-1.24732	0.327249	-3.81153	0.000138111	0.0010025	NA	NA
ENSDARG00000014244	2025.01	-1.24529	0.268909	-4.63092	3.64047e-06	4.54382e-05	rbmx	321860
ENSDARG00000071152	362.215	-1.24505	0.247749	-5.02546	5.02223e-07	8.17852e-06	pick1	768194
ENSDARG00000007553	95.6705	-1.24347	0.271641	-4.5776	4.7033e-06	5.62268e-05	opn4.1	352918
ENSDARG00000039459	103.687	-1.24241	0.265359	-4.68198	2.84111e-06	3.68702e-05	qsox1	100004382
ENSDARG00000039677	207.049	-1.23957	0.231648	-5.35112	8.74137e-08	1.78122e-06	dsc2l	560091
ENSDARG00000061977	162.923	-1.23859	0.294304	-4.20854	2.57023e-05	0.00024137	ppfibp2a	100317962
ENSDARG00000079330	125.833	-1.23673	0.364536	-3.3926	0.00069232	0.00388171	NA	NA
ENSDARG00000033029	8.86531	-1.23648	0.476832	-2.59312	0.00951097	0.03279	pkd1b	565697
ENSDARG00000052061	268.125	-1.23598	0.318974	-3.87486	0.000106685	0.000804902	col4a6	554268
ENSDARG00000086998	23.1462	-1.23579	0.382171	-3.23361	0.00122236	0.00615761	zgc:64002	393330
ENSDARG00000090052	50.7183	-1.23427	0.338097	-3.65066	0.00026157	0.00171955	si:dkey-165a24.9	557933
ENSDARG00000002403	85.3413	-1.23372	0.261278	-4.72187	2.33682e-06	3.11334e-05	nusap1	567446
ENSDARG00000098669	19.5332	-1.23341	0.458006	-2.693	0.00708121	0.025953	exd1	751755
ENSDARG00000102608	195.784	-1.23219	0.224642	-5.48515	4.13119e-08	9.26071e-07	zgc:109986	553566
ENSDARG00000078359	161.534	-1.23184	0.369671	-3.33227	0.000861413	0.00463315	endouc	562040
ENSDARG00000030440	5775.94	-1.23051	0.445621	-2.76134	0.00575639	0.0220064	rsrp1	724003
ENSDARG00000056374	36.6508	-1.23035	0.350722	-3.50805	0.000451397	0.00270944	noxo1b	561765
ENSDARG00000073891	22.4137	-1.22924	0.360176	-3.4129	0.000642761	0.00364557	gdf10b	794493
ENSDARG00000005993	25.7487	-1.22818	0.334654	-3.66999	0.000242563	0.00161904	prc1b	393203
ENSDARG00000104663	64.3527	-1.2273	0.19616	-6.25663	3.93394e-10	1.47069e-08	zgc:103755	449988
ENSDARG00000040535	334.523	-1.22619	0.209766	-5.84551	5.05026e-09	1.43253e-07	csgalnact1a	793671
ENSDARG00000090468	15.6419	-1.22515	0.476086	-2.57338	0.010071	0.0343417	ppp1r3aa	101883146
ENSDARG00000055991	141.268	-1.22502	0.289385	-4.23319	2.30401e-05	0.000220329	hmbsb	338290
ENSDARG00000054076	75.5366	-1.224	0.205288	-5.96234	2.48656e-09	7.55446e-08	tatdn3	553592
ENSDARG00000091221	7.46348	-1.22154	0.498278	-2.45153	0.0142251	0.0453089	NA	NA
ENSDARG00000056757	63.9335	-1.22121	0.321618	-3.7971	0.0001464	0.00105278	slc39a8	100002893
ENSDARG00000089578	31.8511	-1.22121	0.32973	-3.70367	0.000212501	0.00144129	xrra1	100536325
ENSDARG00000075954	57.092	-1.22014	0.255363	-4.77808	1.76975e-06	2.461e-05	serpinh1a	555328
ENSDARG00000096777	17.1224	-1.21936	0.415994	-2.9312	0.00337654	0.0142293	si:ch73-81k8.2	100151516
ENSDARG00000102771	35.8533	-1.21892	0.427977	-2.84809	0.00439818	0.0176619	NA	NA
ENSDARG00000059743	301.864	-1.2184	0.381728	-3.1918	0.00141391	0.00695277	tmem98	569392
ENSDARG00000022007	24.6773	-1.2177	0.32002	-3.80508	0.000141756	0.00102597	zgc:66426	393499
ENSDARG00000056794	46.5715	-1.21535	0.2832	-4.29151	1.77464e-05	0.000176525	zgc:110197	550525
ENSDARG00000012796	277.16	-1.21397	0.322312	-3.76643	0.000165597	0.00116657	hnmt	445242
ENSDARG00000029751	132.539	-1.21278	0.455184	-2.66438	0.00771306	0.0277923	wbp1lb	553658
ENSDARG00000093569	1536.4	-1.21255	0.215979	-5.61418	1.97497e-08	4.79767e-07	bckdhbl	555648
ENSDARG00000035809	474.078	-1.21255	0.331675	-3.65583	0.000256354	0.00169191	col1a1b	325675
ENSDARG00000035609	15.7287	-1.21158	0.429112	-2.82346	0.00475077	0.018804	mtnr1c	30661
ENSDARG00000069326	54.0147	-1.21066	0.28707	-4.21728	2.47271e-05	0.000234033	mus81	406839
ENSDARG00000100164	10.2182	-1.20892	0.413269	-2.92525	0.00344177	0.0144498	NA	NA
ENSDARG00000055045	17.2962	-1.20865	0.434282	-2.7831	0.00538415	0.0208375	casp3b	566604
ENSDARG00000087844	157.931	-1.20821	0.456651	-2.6458	0.00814984	0.0290501	plekhn1	569267
ENSDARG00000029928	178.342	-1.20787	0.170555	-7.08196	1.42134e-12	8.86544e-11	ap3m1	266798
ENSDARG00000101240	141.662	-1.20726	0.336416	-3.58858	0.00033248	0.00210849	LOC100331330	100331330
ENSDARG00000075980	51.3261	-1.20558	0.420499	-2.86701	0.00414364	0.0168432	tmem125b	797385
ENSDARG00000043720	16.332	-1.20519	0.461868	-2.60939	0.00907029	0.0315842	cdc45	406695
ENSDARG00000058946	96.9534	-1.2042	0.237483	-5.07067	3.96418e-07	6.64417e-06	LOC556989	556989
ENSDARG00000099395	94.0021	-1.20295	0.260761	-4.61323	3.9645e-06	4.86815e-05	cables1	100126070
ENSDARG00000062030	61.6009	-1.20238	0.293133	-4.10183	4.09896e-05	0.000361678	gpr17	100331841
ENSDARG00000087180	157.494	-1.20209	0.129899	-9.25399	2.16267e-20	4.13458e-18	ubxn2a	100537478
ENSDARG00000076945	87.0831	-1.20153	0.366497	-3.2784	0.00104397	0.00540401	NA	NA
ENSDARG00000045391	69.8105	-1.20007	0.164603	-7.29069	3.08372e-13	2.18415e-11	cd226	791164
ENSDARG00000007098	7920.31	-1.19743	0.250082	-4.78814	1.68332e-06	2.35896e-05	itm2ba	323632
ENSDARG00000105223	76.8765	-1.19585	0.327137	-3.65551	0.000256669	0.00169301	pmp22a	334817
ENSDARG00000025043	16.8955	-1.19565	0.448439	-2.66625	0.00767023	0.0276676	trip13	393554
ENSDARG00000076639	43.2921	-1.18837	0.2685	-4.42598	9.60065e-06	0.000103607	esamb	562934
ENSDARG00000028275	251.266	-1.1868	0.203203	-5.84048	5.20505e-09	1.46408e-07	sult1st1	323424
ENSDARG00000071377	17.5273	-1.18541	0.475562	-2.49264	0.0126797	0.0414	hsd11b1la	393293
ENSDARG00000101702	29.2486	-1.18491	0.279924	-4.23296	2.30631e-05	0.000220459	chrna7	394199
ENSDARG00000017720	19.7987	-1.18407	0.45755	-2.58785	0.00965764	0.0331823	si:ch211-106h11.1	559987
ENSDARG00000101465	37.0202	-1.18315	0.319482	-3.70335	0.000212769	0.0014427	orc2	768161
ENSDARG00000002956	101.846	-1.18222	0.304382	-3.884	0.00010275	0.000779915	si:dkey-32n7.4	101882585
ENSDARG00000033706	49.0214	-1.18215	0.325687	-3.62972	0.000283734	0.00184462	adora2aa	561701
ENSDARG00000062631	54.2206	-1.18208	0.36354	-3.25157	0.00114771	0.00584288	npffr1l2	570189
ENSDARG00000067630	170.227	-1.18198	0.218492	-5.40971	6.31285e-08	1.34584e-06	zgc:154075	556929
ENSDARG00000029479	133.095	-1.18178	0.295595	-3.99795	6.38928e-05	0.000523133	zgc:86609	494496
ENSDARG00000098857	263.514	-1.18132	0.261975	-4.5093	6.50405e-06	7.39647e-05	lifra	541493
ENSDARG00000012071	258.145	-1.18009	0.30979	-3.80933	0.000139345	0.00101008	angptl1a	544656
ENSDARG00000103843	64.3311	-1.17951	0.35127	-3.35784	0.000785531	0.00429745	spag8	571789
ENSDARG00000041339	13.7658	-1.1775	0.438991	-2.6823	0.00731184	0.0266653	zgc:92380	445086
ENSDARG00000012816	91.9442	-1.1761	0.268241	-4.38447	1.16271e-05	0.000121841	dia1a	492795
ENSDARG00000024619	1025.51	-1.17356	0.151502	-7.7462	9.4687e-15	8.80065e-13	si:ch211-206a7.2	566899
ENSDARG00000099641	25.97	-1.17138	0.250984	-4.66715	3.05408e-06	3.90945e-05	znf569l	567317
ENSDARG00000076721	16.683	-1.17102	0.471526	-2.48347	0.0130108	0.0422406	zgc:171686	555931
ENSDARG00000021082	403.295	-1.17087	0.312588	-3.74571	0.000179881	0.00125034	sec31a	266638
ENSDARG00000099396	66.6139	-1.17074	0.33046	-3.54275	0.000395971	0.00243114	rbpms	100537153
ENSDARG00000025983	324.51	-1.16946	0.281929	-4.14805	3.35318e-05	0.000303737	l3mbtl3	403075
ENSDARG00000094272	43.6768	-1.16934	0.357208	-3.27356	0.00106201	0.00548136	NA	NA
ENSDARG00000061417	255.831	-1.16705	0.116399	-10.0263	1.16766e-23	2.95241e-21	nub1	557021
ENSDARG00000102470	55.8815	-1.16685	0.257764	-4.52681	5.98814e-06	6.88563e-05	mpp7a	30166
ENSDARG00000028053	1169.58	-1.16485	0.440079	-2.64691	0.00812309	0.0289679	bmp1b	559877
ENSDARG00000091909	14.6126	-1.16386	0.350345	-3.32205	0.000893596	0.00477458	NA	NA
ENSDARG00000077778	16.5728	-1.1625	0.40596	-2.86359	0.00418874	0.0169942	adamts9	100333407
ENSDARG00000069332	202.676	-1.16142	0.449972	-2.58109	0.0098488	0.0336963	tmem72	562321
ENSDARG00000032584	141.715	-1.16031	0.382858	-3.03064	0.00244035	0.0109138	thnsl2	641568
ENSDARG00000100691	65.1126	-1.16012	0.205453	-5.64664	1.63618e-08	4.08871e-07	prss35	431759
ENSDARG00000069748	98.7441	-1.15958	0.224795	-5.15841	2.4906e-07	4.47072e-06	capn5b	100006332
ENSDARG00000010434	14972.5	-1.15953	0.18808	-6.16508	7.04456e-10	2.45295e-08	clu	393775
ENSDARG00000100506	174.795	-1.15881	0.364553	-3.17872	0.00147925	0.00720473	crb1	560942
ENSDARG00000022970	123.688	-1.15777	0.376792	-3.0727	0.00212135	0.00973337	tm9sf1	445156
ENSDARG00000037362	193.529	-1.15731	0.215342	-5.37429	7.6885e-08	1.60137e-06	scube2	503728
ENSDARG00000075159	612.53	-1.15452	0.46041	-2.50759	0.0121557	0.040062	meltf	565942
ENSDARG00000078201	31.2878	-1.15182	0.33384	-3.4502	0.00056017	0.00324923	vcam1a	100001105
ENSDARG00000039436	64.5265	-1.15169	0.459744	-2.50507	0.0122429	0.0402678	il13ra2	368326
ENSDARG00000035532	174.314	-1.15166	0.164393	-7.00549	2.46127e-12	1.45785e-10	zgc:110329	550500
ENSDARG00000068365	134.488	-1.1511	0.449174	-2.56271	0.0103859	0.035229	lmx1bb	554360
ENSDARG00000039354	11.7704	-1.1495	0.435108	-2.64188	0.00824467	0.0293193	ska1	436865
ENSDARG00000099403	30.5425	-1.14945	0.316003	-3.63747	0.000275326	0.00179841	NA	NA
ENSDARG00000038794	129.135	-1.14936	0.228704	-5.02555	5.01992e-07	8.17852e-06	zgc:113531	541359
ENSDARG00000077567	680.579	-1.14932	0.438721	-2.61972	0.00880025	0.0308219	angel1	569547
ENSDARG00000078244	77.8757	-1.14914	0.442559	-2.59657	0.0094159	0.0325273	si:ch211-197l9.2	100001876
ENSDARG00000075714	42.149	-1.147	0.285242	-4.02115	5.79153e-05	0.000481911	si:dkey-27p23.3	566423
ENSDARG00000020057	3084.38	-1.14524	0.139763	-8.19412	2.5243e-16	2.95318e-14	bmpr2b	555655
ENSDARG00000026635	94.6339	-1.14482	0.221505	-5.16836	2.36156e-07	4.25208e-06	asb1	554673
ENSDARG00000032849	783.719	-1.1444	0.317803	-3.60097	0.000317034	0.00202473	ndrg1a	792085
ENSDARG00000058690	93.0896	-1.14421	0.267458	-4.27808	1.88512e-05	0.000185708	cgnb	100005752
ENSDARG00000059510	224.326	-1.14419	0.211024	-5.4221	5.89015e-08	1.27187e-06	coq2	100037331
ENSDARG00000075903	123.896	-1.144	0.331368	-3.45235	0.000555732	0.00322921	chadlb	100330176
ENSDARG00000060051	204.634	-1.14368	0.30806	-3.71252	0.000205202	0.00139824	slc47a2.1	560024
ENSDARG00000089289	205.055	-1.14305	0.171349	-6.67089	2.54262e-11	1.25083e-09	NA	NA
ENSDARG00000014796	120.764	-1.14245	0.378296	-3.02	0.00252774	0.0112469	wnt11r	30283
ENSDARG00000038713	379.936	-1.14128	0.11428	-9.98669	1.74311e-23	4.36055e-21	tep1	100321823
ENSDARG00000091640	33.7656	-1.14051	0.27114	-4.20637	2.59509e-05	0.000243413	si:ch73-352p4.5	100334600
ENSDARG00000094899	19.8777	-1.14051	0.311826	-3.65751	0.000254675	0.00168316	si:ch1073-143l10.2	565165
ENSDARG00000089637	401.027	-1.13892	0.238366	-4.77801	1.7704e-06	2.461e-05	rnaseh2c	100005387
ENSDARG00000091361	192.696	-1.13839	0.107131	-10.6261	2.25389e-26	6.7949e-24	NA	NA
ENSDARG00000041703	278.944	-1.13833	0.275391	-4.13349	3.57291e-05	0.000320555	rrbp1b	567029
ENSDARG00000059075	124.557	-1.13734	0.161232	-7.05405	1.73781e-12	1.05867e-10	nip7	553616
ENSDARG00000018871	64.4125	-1.13706	0.184797	-6.15302	7.60192e-10	2.6211e-08	henmt1	550540
ENSDARG00000015686	24.1769	-1.13538	0.411895	-2.75649	0.00584257	0.0222888	bmp6	503761
ENSDARG00000076554	43.28	-1.13337	0.33766	-3.35656	0.000789191	0.00430976	cdkn1a	100151416
ENSDARG00000060610	1693.36	-1.13322	0.2928	-3.87028	0.000108712	0.000818296	pcdh7b	555504
ENSDARG00000088981	26.4844	-1.12931	0.407872	-2.76879	0.00562644	0.0215974	tmem220	100536710
ENSDARG00000094736	27.7255	-1.12567	0.313782	-3.58741	0.000333979	0.00211457	znf1157	100038791
ENSDARG00000091947	83.4991	-1.1254	0.399391	-2.8178	0.00483543	0.0190876	znf106b	100536805
ENSDARG00000024847	21.5572	-1.12514	0.337081	-3.33789	0.000844157	0.00455702	col5a2b	100006366
ENSDARG00000005789	334.581	-1.12414	0.211072	-5.32587	1.00469e-07	2.01582e-06	enpp1	562399
ENSDARG00000098469	77.6217	-1.1238	0.183958	-6.10901	1.00248e-09	3.36763e-08	NA	NA
ENSDARG00000074749	16.3157	-1.12371	0.407026	-2.76078	0.00576635	0.0220338	NA	NA
ENSDARG00000060106	142.378	-1.1217	0.311762	-3.59795	0.000320737	0.00204339	crb2a	723994
ENSDARG00000101446	4454.32	-1.12155	0.222276	-5.04574	4.51768e-07	7.47595e-06	NA	NA
ENSDARG00000074565	79.4097	-1.1207	0.255528	-4.38581	1.15556e-05	0.000121254	pusl1	555828
ENSDARG00000043566	231.729	-1.1206	0.323368	-3.4654	0.000529445	0.00310471	nepro	550343
ENSDARG00000075891	16.3559	-1.12046	0.449603	-2.49211	0.0126986	0.0414502	sall1b	100149526
ENSDARG00000009939	135.248	-1.1189	0.207242	-5.399	6.70122e-08	1.42091e-06	micu2	548335
ENSDARG00000054331	30.6527	-1.11847	0.316808	-3.53045	0.000414858	0.00252534	wisp1a	560713
ENSDARG00000035819	437.236	-1.11824	0.175474	-6.3727	1.85723e-10	7.54279e-09	sirt3	558775
ENSDARG00000063451	25.7334	-1.11684	0.362854	-3.07792	0.00208448	0.00959793	ccdc13	555345
ENSDARG00000076247	596.216	-1.11663	0.213691	-5.22543	1.73751e-07	3.2273e-06	dlk2	100150992
ENSDARG00000009018	435.955	-1.11645	0.296944	-3.75979	0.000170053	0.00119367	rhbg	337596
ENSDARG00000061728	108.001	-1.11607	0.251649	-4.43501	9.20668e-06	9.98594e-05	acot13	564010
ENSDARG00000101767	23.4144	-1.11549	0.377739	-2.95306	0.00314637	0.0134497	si:dkey-183i3.6	795391
ENSDARG00000096011	49.4661	-1.11453	0.224623	-4.96176	6.9858e-07	1.09514e-05	NA	NA
ENSDARG00000098655	32.5648	-1.11429	0.368803	-3.02135	0.00251647	0.0112031	kif1c	570771
ENSDARG00000091465	9.69877	-1.11427	0.428691	-2.59925	0.0093428	0.0323272	si:dkey-66a8.7	101885746
ENSDARG00000101478	786.297	-1.11303	0.101852	-10.9279	8.48195e-28	2.73223e-25	plppr2a	393428
ENSDARG00000063612	72.983	-1.11284	0.278322	-3.9984	6.37716e-05	0.000522505	antxr1c	563907
ENSDARG00000071410	28.1314	-1.11166	0.280412	-3.96438	7.35854e-05	0.000586961	cks2	561930
ENSDARG00000043697	34.7655	-1.11146	0.348987	-3.18481	0.00144848	0.00707984	nefmb	100033387
ENSDARG00000046072	224.194	-1.11002	0.289477	-3.83459	0.000125776	0.000924838	snx16	402964
ENSDARG00000042637	20.6307	-1.10992	0.304169	-3.64903	0.000263233	0.00172903	tert	796551
ENSDARG00000096569	98.1461	-1.10991	0.238208	-4.65943	3.17083e-06	4.03474e-05	NA	NA
ENSDARG00000074087	179.928	-1.10688	0.168084	-6.58527	4.54061e-11	2.09358e-09	nim1k	100536336
ENSDARG00000008986	28.3576	-1.10688	0.354064	-3.12621	0.00177073	0.00837513	e2f7	567941
ENSDARG00000075904	138.556	-1.10578	0.324922	-3.40321	0.000665995	0.0037565	rfx1b	555183
ENSDARG00000017128	84.2058	-1.1056	0.238145	-4.64254	3.44149e-06	4.33691e-05	myofl	559066
ENSDARG00000017398	71.899	-1.10558	0.23765	-4.65213	3.28524e-06	4.16231e-05	slc44a5a	568158
ENSDARG00000018266	44.7524	-1.10433	0.246346	-4.48285	7.36529e-06	8.25917e-05	mthfd1a	567587
ENSDARG00000060877	372.081	-1.10371	0.251569	-4.3873	1.14768e-05	0.000120696	edil3b	571937
ENSDARG00000032990	240.326	-1.10341	0.178099	-6.19545	5.81188e-10	2.08651e-08	plxnb3	566546
ENSDARG00000071159	96.0514	-1.10335	0.282898	-3.90018	9.61203e-05	0.000737927	zgc:112392	553724
ENSDARG00000098724	195.316	-1.10305	0.392122	-2.81302	0.00490793	0.0193155	NA	NA
ENSDARG00000070025	227.892	-1.10237	0.244011	-4.51771	6.2513e-06	7.15673e-05	dchs1a	100334632
ENSDARG00000104605	85.6148	-1.10226	0.332448	-3.3156	0.000914459	0.00485187	NA	NA
ENSDARG00000017055	18.2612	-1.10129	0.438169	-2.51338	0.0119581	0.0395435	zmynd12	492338
ENSDARG00000071667	9.1461	-1.09976	0.453406	-2.42555	0.0152854	0.0478993	si:dkey-222f2.7	100001516
ENSDARG00000046150	855.929	-1.09899	0.205968	-5.33571	9.51711e-08	1.92099e-06	b4galnt4a	565184
ENSDARG00000043074	19.6609	-1.09893	0.399692	-2.74945	0.00596949	0.0226261	grp	559978
ENSDARG00000037097	184.454	-1.09815	0.330623	-3.32146	0.000895475	0.00478095	slc7a2	494041
ENSDARG00000096587	19.9599	-1.09791	0.442837	-2.47927	0.0131653	0.0425967	NA	NA
ENSDARG00000098121	62.3553	-1.09789	0.382165	-2.87281	0.00406841	0.0165804	NA	NA
ENSDARG00000069196	164.052	-1.09778	0.226777	-4.84078	1.29328e-06	1.89009e-05	ebf1b	557777
ENSDARG00000060987	608.056	-1.09756	0.200384	-5.47728	4.31904e-08	9.62674e-07	zgc:154077	777745
ENSDARG00000028804	95.6872	-1.09628	0.302423	-3.625	0.000288966	0.00187295	ankrd9	492328
ENSDARG00000031761	43.9905	-1.09426	0.258153	-4.23879	2.24732e-05	0.000215785	dab2	404040
ENSDARG00000063446	305.694	-1.09371	0.157658	-6.93724	3.99847e-12	2.2602e-10	iba57	100330979
ENSDARG00000073808	14.0537	-1.09359	0.392318	-2.7875	0.00531162	0.0206147	si:ch73-266o15.4	568862
ENSDARG00000060500	143.886	-1.09285	0.148376	-7.36538	1.76645e-13	1.3145e-11	l2hgdh	566872
ENSDARG00000091471	82.4913	-1.09158	0.301756	-3.61744	0.000297528	0.00191997	ect2l	100332935
ENSDARG00000055574	33.5852	-1.0893	0.279606	-3.89583	9.78611e-05	0.000749046	foxn2a	100330010
ENSDARG00000092810	766.813	-1.08894	0.149918	-7.26361	3.76907e-13	2.59911e-11	stap2a	327172
ENSDARG00000016545	221.266	-1.08868	0.152942	-7.11827	1.09292e-12	6.96477e-11	zgc:154046	562075
ENSDARG00000069956	146.999	-1.08761	0.33928	-3.20564	0.0013476	0.00668639	pdlim2	560322
ENSDARG00000105093	38.9563	-1.08549	0.251526	-4.31561	1.59165e-05	0.000161118	wdr63	100333131
ENSDARG00000052390	566.756	-1.08454	0.137993	-7.85939	3.86016e-15	3.78215e-13	tmed8	553196
ENSDARG00000104441	174.495	-1.08414	0.277457	-3.9074	9.32957e-05	0.000719295	hspb7	450019
ENSDARG00000043658	168.517	-1.08337	0.203661	-5.31945	1.0408e-07	2.07939e-06	cxadr	791793
ENSDARG00000036473	149.552	-1.0822	0.203262	-5.32417	1.01414e-07	2.03303e-06	snapc2	566292
ENSDARG00000091059	30.2051	-1.07937	0.307434	-3.5109	0.000446594	0.00268767	onecut3b	100332965
ENSDARG00000098831	378.505	-1.07801	0.156052	-6.908	4.91521e-12	2.73242e-10	gcdhb	450003
ENSDARG00000099291	26.9503	-1.07715	0.427116	-2.52192	0.0116716	0.0387542	lsr	553218
ENSDARG00000092327	40.2959	-1.07653	0.310088	-3.47171	0.00051716	0.00304102	si:dkeyp-2e4.7	108191950
ENSDARG00000074401	108.16	-1.07646	0.200844	-5.35968	8.33689e-08	1.71665e-06	gnpat	572335
ENSDARG00000099999	1572.07	-1.07575	0.0666717	-16.1351	1.44585e-58	1.78944e-55	tcf3b	664768
ENSDARG00000060457	216.235	-1.07392	0.296545	-3.62142	0.000292989	0.00189588	pmp22b	678607
ENSDARG00000051754	142.081	-1.07389	0.256664	-4.18402	2.86395e-05	0.000265037	rpgrip1l	557688
ENSDARG00000061544	56.0686	-1.0731	0.209684	-5.11769	3.093e-07	5.36371e-06	ano6	100535437
ENSDARG00000034572	386.48	-1.07284	0.235929	-4.54729	5.43419e-06	6.34484e-05	gpr143	393795
ENSDARG00000052512	21.6428	-1.07239	0.367226	-2.92025	0.00349746	0.0146418	tsga10	768146
ENSDARG00000100962	28.4732	-1.07196	0.245362	-4.3689	1.24873e-05	0.000129413	ttc39b	794389
ENSDARG00000099511	341.931	-1.0715	0.370075	-2.89535	0.00378732	0.0156353	NA	NA
ENSDARG00000103537	333.415	-1.07039	0.242307	-4.41748	9.98572e-06	0.000107123	ttll12	393222
ENSDARG00000086996	43.8802	-1.07004	0.265885	-4.02444	5.71108e-05	0.000476396	si:ch73-234b20.5	449923
ENSDARG00000004158	1497.69	-1.07003	0.138247	-7.74001	9.94113e-15	9.16728e-13	tmem63c	100000800
ENSDARG00000007982	200.575	-1.0684	0.273845	-3.90149	9.56036e-05	0.00073444	onecut1	393545
ENSDARG00000103457	334.002	-1.06587	0.323069	-3.29922	0.000969555	0.00508908	spartb	751741
ENSDARG00000036888	277.887	-1.06572	0.173121	-6.15593	7.46373e-10	2.58483e-08	zgc:153935	777611
ENSDARG00000104387	769.092	-1.06441	0.344718	-3.08776	0.0020167	0.00933151	slc4a5	100006379
ENSDARG00000006468	58.2708	-1.06125	0.177648	-5.97391	2.31636e-09	7.11087e-08	grap2a	550452
ENSDARG00000097953	293.242	-1.06122	0.23817	-4.45572	8.36127e-06	9.20484e-05	LOC108191330	108191330
ENSDARG00000055797	41.3233	-1.05973	0.235286	-4.50401	6.66846e-06	7.56434e-05	cnpy4	568776
ENSDARG00000087762	226.557	-1.05966	0.376825	-2.81207	0.00492245	0.0193629	rab27b	561717
ENSDARG00000051857	299.833	-1.05959	0.315941	-3.35377	0.000797179	0.00434128	tes	403032
ENSDARG00000037640	83.2851	-1.05948	0.172495	-6.14208	8.1449e-10	2.77979e-08	aurkb	791894
ENSDARG00000054929	31.5822	-1.05911	0.39882	-2.6556	0.00791665	0.0283935	zgc:110540	541538
ENSDARG00000014545	77.1336	-1.0583	0.300099	-3.52651	0.000421068	0.00255718	golim4b	541535
ENSDARG00000011257	55.6471	-1.05826	0.354327	-2.98667	0.00282034	0.0122971	enpp2	100332039
ENSDARG00000043237	1387.92	-1.05814	0.232243	-4.55616	5.20982e-06	6.12851e-05	nfil3-2	792516
ENSDARG00000043182	53.3777	-1.056	0.397058	-2.65957	0.00782398	0.0281187	hhla2a.1	541514
ENSDARG00000103752	77.184	-1.05547	0.254654	-4.14474	3.40196e-05	0.000308036	dusp26	570815
ENSDARG00000045765	56.8994	-1.05519	0.386752	-2.72832	0.00636569	0.0237753	asb13a.2	563551
ENSDARG00000093420	1690.95	-1.05313	0.405995	-2.59396	0.00948776	0.0327517	creb1b	550516
ENSDARG00000040851	33.8396	-1.05298	0.258727	-4.06986	4.70424e-05	0.000404757	plekhh2	568304
ENSDARG00000042527	61.6417	-1.05259	0.293832	-3.58228	0.000340611	0.00215019	unga	393949
ENSDARG00000087745	151.072	-1.05097	0.352178	-2.98421	0.00284312	0.012383	lrrc38b	799882
ENSDARG00000102808	588.297	-1.05039	0.216754	-4.846	1.25979e-06	1.84918e-05	calr3b	321315
ENSDARG00000008788	913.42	-1.05027	0.431909	-2.4317	0.015028	0.0472755	camk1gb	393802
ENSDARG00000089769	490.625	-1.05016	0.224066	-4.68684	2.77456e-06	3.61461e-05	hapln1a	493635
ENSDARG00000068729	86.0587	-1.05011	0.323812	-3.24295	0.00118298	0.00599519	eif2ak2	100001092
ENSDARG00000012915	374.416	-1.0499	0.120904	-8.68372	3.8303e-18	5.77369e-16	ech1	450048
ENSDARG00000005713	263.982	-1.04933	0.277551	-3.78068	0.000156397	0.00111344	ethe1	405865
ENSDARG00000043301	268.935	-1.04881	0.147623	-7.10467	1.20608e-12	7.60345e-11	gtf3c6	393232
ENSDARG00000070416	186.704	-1.04869	0.177148	-5.91988	3.22181e-09	9.51769e-08	zgc:162816	571260
ENSDARG00000057633	68.8786	-1.0486	0.233536	-4.4901	7.11907e-06	8.01364e-05	cxcr4a	140747
ENSDARG00000040640	132.298	-1.04656	0.357454	-2.92781	0.0034136	0.0143494	LOC101883645	101883645
ENSDARG00000089641	1916.34	-1.0461	0.110438	-9.47227	2.73831e-21	5.64837e-19	ppm1lb	767640
ENSDARG00000021849	107.568	-1.04523	0.223758	-4.67123	2.99395e-06	3.84295e-05	si:dkey-256h2.1	337520
ENSDARG00000099579	549.524	-1.0452	0.093859	-11.1359	8.39103e-29	2.90169e-26	aldh18a1	557186
ENSDARG00000102341	35.3929	-1.04479	0.215893	-4.83938	1.30243e-06	1.89756e-05	sugct	619244
ENSDARG00000075012	749.517	-1.04469	0.0681366	-15.3324	4.64751e-53	4.96756e-50	glra2	793646
ENSDARG00000026726	149.54	-1.04449	0.363507	-2.87338	0.00406101	0.0165588	anxa1a	334724
ENSDARG00000103339	187.347	-1.04254	0.293372	-3.55364	0.000379933	0.00235149	NA	NA
ENSDARG00000007151	147.211	-1.04222	0.179525	-5.80542	6.42064e-09	1.77e-07	kcnk2b	568565
ENSDARG00000074590	151.708	-1.04074	0.128548	-8.0961	5.67503e-16	6.26518e-14	wdpcp	100333125
ENSDARG00000099837	76.2741	-1.03996	0.303322	-3.42855	0.000606805	0.00346757	NA	NA
ENSDARG00000079355	239.3	-1.0394	0.191325	-5.43265	5.5522e-08	1.20554e-06	flrt2	571972
ENSDARG00000061011	180.921	-1.03876	0.284143	-3.65575	0.00025643	0.00169191	hlfb	557886
ENSDARG00000101452	61.5064	-1.03725	0.29127	-3.56114	0.000369247	0.00229583	NA	NA
ENSDARG00000038793	19.8794	-1.03717	0.31426	-3.30035	0.000965648	0.00507419	NA	NA
ENSDARG00000070621	89.057	-1.03715	0.341461	-3.03738	0.00238646	0.0107355	zgc:101564	541418
ENSDARG00000044179	67.5101	-1.03613	0.269732	-3.84132	0.000122375	0.000904068	rbms2a	378458
ENSDARG00000077641	117.461	-1.03593	0.335443	-3.08824	0.00201349	0.0093203	thbs3a	252849
ENSDARG00000045289	329.132	-1.03474	0.187543	-5.51735	3.44156e-08	7.88594e-07	gpr137c	492792
ENSDARG00000029905	398.904	-1.03471	0.191959	-5.39025	7.03582e-08	1.48273e-06	phyhd1	492804
ENSDARG00000102146	13.7689	-1.03465	0.403781	-2.56241	0.0103948	0.0352363	NA	NA
ENSDARG00000088745	33.7614	-1.03451	0.394333	-2.62344	0.00870468	0.0305508	zgc:173915	100126122
ENSDARG00000062487	423.755	-1.03428	0.329725	-3.13681	0.00170798	0.0081236	si:dkey-6n6.1	100170811
ENSDARG00000054914	123.765	-1.0342	0.231093	-4.47523	7.63293e-06	8.52676e-05	dgat1b	436731
ENSDARG00000099092	60.0888	-1.03395	0.22776	-4.53966	5.63448e-06	6.54619e-05	LOC797658	797658
ENSDARG00000092036	13.487	-1.03266	0.41622	-2.48104	0.0130998	0.0424613	NA	NA
ENSDARG00000068436	3711.13	-1.03266	0.0840831	-12.2814	1.14029e-34	5.70508e-32	si:ch1073-429i10.3	100331798
ENSDARG00000051851	178.511	-1.03132	0.14167	-7.27974	3.3446e-13	2.35474e-11	ctu2	445166
ENSDARG00000019236	227.028	-1.03095	0.215554	-4.78281	1.72866e-06	2.41386e-05	gsr	553575
ENSDARG00000036426	26.1267	-1.03075	0.370964	-2.77858	0.00545965	0.0210811	zgc:103586	492517
ENSDARG00000028048	1316.34	-1.03055	0.228418	-4.51169	6.43133e-06	7.32362e-05	rdh8a	280648
ENSDARG00000039466	327.252	-1.02818	0.202084	-5.08789	3.62074e-07	6.14297e-06	hnrnph3	678601
ENSDARG00000026736	44.308	-1.028	0.256615	-4.006	6.1756e-05	0.000508609	il11ra	334010
ENSDARG00000004167	177.827	-1.02455	0.241571	-4.24121	2.22322e-05	0.000213908	zgc:110366	550476
ENSDARG00000103196	116.653	-1.02418	0.215937	-4.74298	2.10596e-06	2.85262e-05	zgc:113343	541549
ENSDARG00000078002	27.1047	-1.02379	0.252493	-4.05474	5.01897e-05	0.00042653	si:dkey-13n15.11	562819
ENSDARG00000002634	23.1639	-1.02265	0.354731	-2.88288	0.00394054	0.01616	b4galt1	550425
ENSDARG00000099483	92.2481	-1.02193	0.193593	-5.27879	1.30043e-07	2.51271e-06	NA	NA
ENSDARG00000078959	114.554	-1.02177	0.224533	-4.55062	5.34872e-06	6.25124e-05	gb:eh507706	557460
ENSDARG00000001767	71.7906	-1.02121	0.254162	-4.01797	5.87022e-05	0.000487423	slc29a2	503537
ENSDARG00000073684	486.434	-1.02075	0.164086	-6.22084	4.9449e-10	1.80558e-08	quo	321031
ENSDARG00000018891	181.138	-1.01948	0.130744	-7.79756	6.31164e-15	6.00883e-13	rnaseh2a	393195
ENSDARG00000069815	38.3609	-1.01914	0.322874	-3.15645	0.00159702	0.00766825	dnali1	567632
ENSDARG00000096687	498.783	-1.01802	0.227324	-4.47829	7.52439e-06	8.42152e-05	rgs7b	100535325
ENSDARG00000042975	725.345	-1.0175	0.148931	-6.83205	8.37117e-12	4.43351e-10	auh	445182
ENSDARG00000036168	37.7195	-1.01718	0.302751	-3.3598	0.000780002	0.00427248	nfatc1	568315
ENSDARG00000098428	40.8385	-1.01517	0.359332	-2.82515	0.00472578	0.0187239	asic1c	407670
ENSDARG00000104496	13.8808	-1.01491	0.401345	-2.52878	0.011446	0.0381292	NA	NA
ENSDARG00000008022	40.8904	-1.01442	0.312416	-3.24702	0.0011662	0.00592548	kif18a	393209
ENSDARG00000074691	49.549	-1.01361	0.367843	-2.75554	0.00585946	0.0223459	mms22l	563411
ENSDARG00000026811	471.615	-1.01355	0.25038	-4.04804	5.16473e-05	0.000437495	extl3	493783
ENSDARG00000102986	144.753	-1.01342	0.30503	-3.32236	0.000892609	0.00477147	csf1ra	64274
ENSDARG00000096972	50.8815	-1.01285	0.332866	-3.04281	0.00234378	0.0105765	NA	NA
ENSDARG00000052497	220.945	-1.01129	0.389001	-2.59972	0.00933011	0.0322942	zgc:110789	503757
ENSDARG00000102606	116.726	-1.01099	0.198445	-5.09458	3.49521e-07	5.97311e-06	LOC108181161	108181161
ENSDARG00000061723	256.992	-1.01096	0.250525	-4.03535	5.45206e-05	0.00045804	tmem64	564172
ENSDARG00000031307	630.965	-1.01061	0.2113	-4.78285	1.72831e-06	2.41386e-05	zic4	767673
ENSDARG00000056166	20.2278	-1.01012	0.320377	-3.15292	0.00161646	0.00774786	jac2	566745
ENSDARG00000103409	81.5256	-1.01003	0.282583	-3.57427	0.000351206	0.00220406	uhrf1	406350
ENSDARG00000061039	145.592	-1.00975	0.224203	-4.50372	6.67736e-06	7.57078e-05	atp10a	567172
ENSDARG00000074708	77.7631	-1.00921	0.312184	-3.23274	0.00122608	0.00617507	armc3	560136
ENSDARG00000070656	79.8073	-1.00916	0.309385	-3.26182	0.00110699	0.00566998	si:ch211-69g19.2	564374
ENSDARG00000104949	1870.18	-1.00891	0.185179	-5.44831	5.08506e-08	1.11336e-06	slc27a1b	553512
ENSDARG00000069957	35.1816	-1.00753	0.237515	-4.24198	2.21556e-05	0.000213432	NA	NA
ENSDARG00000001442	41.6001	-1.00664	0.340025	-2.96048	0.00307163	0.0131829	inppl1b	368433
ENSDARG00000074447	224.587	-1.00656	0.119523	-8.42151	3.71663e-17	4.99409e-15	dapk3	562194
ENSDARG00000104798	109.753	-1.00623	0.334331	-3.00969	0.00261515	0.011581	LOC101883936	101883936
ENSDARG00000055177	25.7897	-1.00569	0.298865	-3.36503	0.000765343	0.00421126	NA	NA
ENSDARG00000057833	107.017	-1.00506	0.234588	-4.28436	1.83268e-05	0.000180998	gulp1b	100006392
ENSDARG00000041022	3073.7	-1.00487	0.302411	-3.32287	0.000890955	0.00476371	pdcd4b	321061
ENSDARG00000091317	308.58	-1.00479	0.153269	-6.55574	5.53674e-11	2.51831e-09	hunk	564235
ENSDARG00000059836	782.34	-1.0015	0.107215	-9.34098	9.54478e-21	1.85492e-18	ddit3	561924
ENSDARG00000102291	285.251	-1.00064	0.177934	-5.62366	1.86952e-08	4.57936e-07	eef1da	565501

## Sheet: (b) padj<0.05_log2FC>1
DEGs_MutYoung_vs_WtYoung
Colonna1	baseMean	log2FoldChange	lfcSE	stat	pvalue	padj	symbol	entrez
ENSDARG00000097973	102.508	9.72381	1.59665	6.09014	1.12814e-09	4.55387e-08	NA	NA
ENSDARG00000091269	55.0019	8.89565	1.63347	5.44587	5.15537e-08	1.40456e-06	si:dkey-182g1.3	553357
ENSDARG00000101147	25.2011	7.70682	0.986817	7.80977	5.72928e-15	6.34876e-13	NA	NA
ENSDARG00000074546	661.301	7.68971	0.386334	19.9043	3.73394e-88	7.17196e-85	si:ch211-213a13.9	569389
ENSDARG00000098976	26.0404	7.55389	0.946552	7.98043	1.45827e-15	1.76903e-13	LOC100535115	100535115
ENSDARG00000101843	24.4469	7.37563	1.16009	6.3578	2.04659e-10	9.78671e-09	NA	NA
ENSDARG00000088711	17.3267	7.08574	1.00643	7.04047	1.91596e-12	1.38003e-10	lgals1l1	326706
ENSDARG00000093761	15.2391	7.05946	1.05732	6.67672	2.44353e-11	1.4331e-09	NA	NA
ENSDARG00000088523	19.2209	6.96522	0.963671	7.2278	4.90878e-13	3.88806e-11	NA	NA
ENSDARG00000099845	28.6607	6.84386	1.43837	4.75808	1.95442e-06	3.37433e-05	zgc:174275	100142651
ENSDARG00000102528	11.5914	6.73136	1.39836	4.81377	1.48109e-06	2.66285e-05	NA	NA
ENSDARG00000100035	424.851	6.7039	0.777239	8.62528	6.39386e-18	1.06791e-15	NA	NA
ENSDARG00000101337	92.2242	6.49863	0.94081	6.90749	4.93298e-12	3.32457e-10	zgc:103700	449770
ENSDARG00000026170	49.4953	6.4807	0.763222	8.49123	2.04463e-17	3.12097e-15	hps1	563067
ENSDARG00000037192	40.7895	6.43005	0.85354	7.53339	4.94396e-14	4.72116e-12	zgc:113364	548339
ENSDARG00000059173	23.0758	6.32627	1.0063	6.28669	3.24312e-10	1.48315e-08	gdf2	563287
ENSDARG00000101520	5.27542	6.31829	1.39348	4.53417	5.78293e-06	8.55525e-05	NA	NA
ENSDARG00000102102	17.6177	6.28521	1.38111	4.55085	5.34306e-06	8.04527e-05	NA	NA
ENSDARG00000101688	101.832	6.22532	1.28249	4.85409	1.20939e-06	2.25164e-05	si:dkey-207l24.2	101883749
ENSDARG00000093964	8.8195	6.21118	0.999443	6.21465	5.14403e-10	2.26269e-08	NA	NA
ENSDARG00000103177	9.68476	6.20728	1.24168	4.9991	5.75976e-07	1.17069e-05	LOC100534765	100534765
ENSDARG00000079654	32.9347	6.00883	0.568154	10.5761	3.8478e-26	1.36443e-23	st3gal1	553279
ENSDARG00000101817	20.4721	6.00735	1.17882	5.09609	3.46745e-07	7.47626e-06	NA	NA
ENSDARG00000099233	33.7189	5.9916	0.797956	7.50868	5.97243e-14	5.66496e-12	NA	NA
ENSDARG00000090708	52.5685	5.98796	1.17549	5.09403	3.50524e-07	7.55067e-06	NA	NA
ENSDARG00000091243	15.982	5.95344	1.1054	5.38576	7.21381e-08	1.87242e-06	NA	NA
ENSDARG00000094518	8.41819	5.94419	1.06183	5.59808	2.16743e-08	6.50484e-07	si:ch211-125e6.8	100002675
ENSDARG00000104407	18.8703	5.91835	1.31703	4.49371	6.99916e-06	0.000100764	LOC100150619	100150619
ENSDARG00000094790	8.59704	5.89836	1.58688	3.71695	0.000201639	0.00172005	pimr80	100034488
ENSDARG00000101689	4.75992	5.87844	1.36428	4.30883	1.64121e-05	0.000206052	NA	NA
ENSDARG00000097662	7.80807	5.87791	1.53425	3.83112	0.000127563	0.00117702	NA	NA
ENSDARG00000101598	81.2574	5.87349	1.08893	5.39379	6.89857e-08	1.80483e-06	NA	NA
ENSDARG00000100640	8.97391	5.87175	1.22856	4.77937	1.75847e-06	3.08926e-05	NA	NA
ENSDARG00000099864	13.6232	5.83947	0.997559	5.85376	4.80592e-09	1.70156e-07	si:ch73-170d6.2	335285
ENSDARG00000039900	12.1559	5.8222	1.01031	5.76281	8.27259e-09	2.75144e-07	si:ch211-278p9.4	795914
ENSDARG00000100799	7.66018	5.81321	1.04815	5.54618	2.91983e-08	8.46529e-07	NA	NA
ENSDARG00000035781	154.847	5.76242	0.786813	7.32375	2.41138e-13	1.99211e-11	ctdnep1b	492799
ENSDARG00000095277	7.04309	5.68937	1.28	4.44483	8.79599e-06	0.000122205	NA	NA
ENSDARG00000100896	38.2538	5.67787	0.76498	7.42224	1.15153e-13	1.02478e-11	znf973	557295
ENSDARG00000089179	137.883	5.6725	0.461831	12.2827	1.12258e-34	6.80907e-32	si:dkey-156k2.1	100329981
ENSDARG00000058725	15.2903	5.61702	1.10104	5.10156	3.36867e-07	7.31116e-06	rfesd	550435
ENSDARG00000101885	13.2842	5.60379	0.941213	5.95379	2.61996e-09	9.78727e-08	NA	NA
ENSDARG00000103567	5.88678	5.5915	1.39156	4.01815	5.8657e-05	0.00060736	NA	NA
ENSDARG00000026403	8.75524	5.55665	1.25134	4.44056	8.97236e-06	0.000124431	hephl1b	101886332
ENSDARG00000055831	7.72507	5.53947	1.24808	4.4384	9.06299e-06	0.000125386	si:dkey-182g1.6	100005456
ENSDARG00000101045	12.9927	5.53013	0.968205	5.71174	1.1183e-08	3.63549e-07	NA	NA
ENSDARG00000088142	224.087	5.48859	1.20226	4.56523	4.98951e-06	7.58596e-05	NA	NA
ENSDARG00000093267	3.02253	5.48285	1.22295	4.48331	7.34955e-06	0.000105217	NA	NA
ENSDARG00000073709	6.7291	5.4602	1.16331	4.69369	2.68325e-06	4.43342e-05	fam149a	100001989
ENSDARG00000079310	3.24303	5.45734	1.16937	4.6669	3.05779e-06	4.95982e-05	st3gal1l	553280
ENSDARG00000092994	21.3389	5.45606	0.933953	5.8419	5.16079e-09	1.80777e-07	NA	NA
ENSDARG00000092656	8.76822	5.41057	1.07978	5.01079	5.42062e-07	1.11853e-05	taar19m	100003441
ENSDARG00000103773	26.351	5.39355	0.699217	7.7137	1.22218e-14	1.30417e-12	NA	NA
ENSDARG00000089737	2.51623	5.39043	1.69064	3.18839	0.00143066	0.00861201	zgc:163040	100038789
ENSDARG00000021497	10.2681	5.27319	0.972119	5.42443	5.81384e-08	1.55456e-06	gpr132a	797380
ENSDARG00000100602	5.44805	5.18654	1.03195	5.02599	5.00849e-07	1.04566e-05	NA	NA
ENSDARG00000087387	9.67848	5.18129	1.02658	5.04712	4.48527e-07	9.45847e-06	NA	NA
ENSDARG00000070755	5.7425	5.13195	1.57654	3.25521	0.00113309	0.00714545	ccr11.1	100004625
ENSDARG00000028784	11.956	5.12458	1.87647	2.73097	0.00631481	0.0283558	NA	NA
ENSDARG00000089037	24.8899	5.11974	0.930982	5.49929	3.81318e-08	1.07445e-06	NA	NA
ENSDARG00000035646	3.91077	5.09472	1.50716	3.38034	0.000723954	0.00496029	pimr123	567887
ENSDARG00000100379	4.64169	5.09164	1.09064	4.6685	3.03413e-06	4.92491e-05	si:dkey-34d22.2	100005807
ENSDARG00000070579	204.832	5.0752	0.804073	6.31186	2.75699e-10	1.28198e-08	ggact.3	100038780
ENSDARG00000055334	2.68716	5.02499	1.36937	3.66956	0.00024297	0.00199865	zmp:0000000652	100005785
ENSDARG00000021241	35.8015	4.96464	0.570609	8.7006	3.30145e-18	5.94493e-16	zgc:165604	792578
ENSDARG00000009402	4.11365	4.9456	1.20381	4.10829	3.98607e-05	0.000436668	si:ch211-210b2.2	100535998
ENSDARG00000105249	11.5574	4.93001	0.947453	5.20343	1.95638e-07	4.56404e-06	LOC100535131	100535131
ENSDARG00000086838	202.359	4.92533	0.529454	9.30265	1.36987e-20	3.18931e-18	NA	NA
ENSDARG00000092042	25.2337	4.91738	1.4844	3.3127	0.000924016	0.00607116	NA	NA
ENSDARG00000087168	2.47868	4.91453	1.20085	4.09255	4.26652e-05	0.000462119	NA	NA
ENSDARG00000105017	14.9829	4.90293	0.941883	5.20546	1.93518e-07	4.51914e-06	NA	NA
ENSDARG00000058815	8.07197	4.8945	1.18812	4.11955	3.79615e-05	0.000417848	ihhb	30299
ENSDARG00000092077	43.9926	4.86626	0.567683	8.57215	1.01573e-17	1.6487e-15	NA	NA
ENSDARG00000096250	3.84243	4.84496	1.22166	3.96587	7.31282e-05	0.000734757	NA	NA
ENSDARG00000093349	218.151	4.81665	0.854076	5.63961	1.70435e-08	5.24479e-07	si:ch211-141e20.2	100150732
ENSDARG00000099605	11.9714	4.80923	1.09778	4.38087	1.18206e-05	0.000156207	LOC103911589	103911589
ENSDARG00000068637	209.204	4.7891	1.18983	4.02502	5.69716e-05	0.000592304	si:ch211-281l24.3	798456
ENSDARG00000055278	2.37162	4.7864	1.62464	2.94614	0.00321771	0.0165732	cfb	30604
ENSDARG00000070039	3.1962	4.78283	1.8919	2.52806	0.0114696	0.0456891	NA	NA
ENSDARG00000100302	188.019	4.7536	0.504761	9.41754	4.61795e-21	1.12041e-18	NA	NA
ENSDARG00000104819	3.69809	4.71845	1.24321	3.79538	0.000147419	0.00132625	NA	NA
ENSDARG00000078551	52.6764	4.6762	1.80739	2.58726	0.00967432	0.0400602	zgc:171242	100126807
ENSDARG00000092487	2.72891	4.65855	1.54258	3.01998	0.00252795	0.0136552	pimr122	567836
ENSDARG00000061714	31.847	4.65518	1.31735	3.53374	0.000409717	0.00310134	si:dkey-45k15.1	101882842
ENSDARG00000095384	2.07414	4.65418	1.51401	3.07408	0.00211151	0.0118616	si:dkey-78l4.2	561111
ENSDARG00000077719	3.58813	4.60276	1.28925	3.5701	0.000356842	0.00276466	NA	NA
ENSDARG00000094739	6.54414	4.57907	1.0662	4.29477	1.74874e-05	0.000217365	NA	NA
ENSDARG00000093671	40.6483	4.57005	1.37693	3.319	0.000903407	0.00597617	NA	NA
ENSDARG00000040928	17.1133	4.5619	1.05644	4.31818	1.5732e-05	0.000198903	LOC100334365	100334365
ENSDARG00000101939	2.47879	4.51424	1.24105	3.63744	0.00027536	0.00221981	LOC101886501	101886501
ENSDARG00000098190	10.1962	4.51285	0.959435	4.70365	2.55552e-06	4.25287e-05	NA	NA
ENSDARG00000096906	10.1779	4.4906	1.02762	4.36988	1.24312e-05	0.00016243	si:dkey-7i4.24	556125
ENSDARG00000052207	8.78805	4.40411	1.29525	3.40021	0.000673331	0.0046825	c3a.3	565074
ENSDARG00000098138	8.14951	4.39678	1.23253	3.56727	0.000360726	0.00278555	NA	NA
ENSDARG00000095899	9.92569	4.39462	0.910539	4.82639	1.39027e-06	2.52516e-05	NA	NA
ENSDARG00000102256	11.6312	4.38968	1.12035	3.91813	8.92386e-05	0.000873772	NA	NA
ENSDARG00000105219	4.31478	4.3889	1.01143	4.33932	1.42925e-05	0.000183627	NA	NA
ENSDARG00000100344	20.5608	4.38687	0.970055	4.52229	6.11747e-06	8.99819e-05	NA	NA
ENSDARG00000099595	1.57496	4.33939	1.62449	2.67124	0.00755723	0.0328344	NA	NA
ENSDARG00000096227	4.37327	4.33475	1.02998	4.20858	2.56985e-05	0.000301131	NA	NA
ENSDARG00000100834	1.83468	4.32729	1.38091	3.13365	0.00172647	0.0100717	NA	NA
ENSDARG00000102475	44.3722	4.32401	0.720679	5.99992	1.97418e-09	7.53359e-08	NA	NA
ENSDARG00000041220	12.6465	4.3203	1.13364	3.811	0.000138404	0.00125991	ftr53	368624
ENSDARG00000096461	24.0061	4.3097	0.713155	6.04314	1.51147e-09	5.89473e-08	NA	NA
ENSDARG00000062630	71.0719	4.29792	0.475478	9.03916	1.57886e-19	3.33863e-17	dnah9l	552915
ENSDARG00000086706	370.572	4.29674	0.181544	23.6677	7.76003e-124	5.96203e-120	zgc:114175	619257
ENSDARG00000100061	6.98216	4.2938	1.14027	3.76558	0.000166161	0.00146906	LOC103910498	103910498
ENSDARG00000043279	3.65418	4.27969	1.05355	4.06217	4.86188e-05	0.000515937	aqp12	436844
ENSDARG00000079336	6.96202	4.23331	0.985708	4.29469	1.74937e-05	0.000217365	si:ch211-150j10.4	101886410
ENSDARG00000097091	6.04372	4.21562	1.40166	3.00759	0.00263328	0.0140822	NA	NA
ENSDARG00000091503	927.062	4.21532	0.318056	13.2534	4.31217e-40	2.92327e-37	fads6	100538024
ENSDARG00000104064	15.1607	4.21113	0.993544	4.2385	2.25021e-05	0.00026901	NA	NA
ENSDARG00000101312	34.0159	4.19636	0.561336	7.47567	7.68135e-14	7.11033e-12	NA	NA
ENSDARG00000015123	11.6787	4.17546	1.10278	3.78631	0.000152899	0.00136808	dnase1l4.1	445317
ENSDARG00000094350	2.9575	4.16559	1.21371	3.43211	0.000598901	0.00426842	NA	NA
ENSDARG00000098958	6.58397	4.14649	1.08404	3.82503	0.000130754	0.0012007	NA	NA
ENSDARG00000103701	2.28334	4.13259	1.18994	3.47293	0.000514808	0.00376943	NA	NA
ENSDARG00000094085	5.17501	4.12249	1.13744	3.62436	0.000289681	0.00231674	si:dkeyp-79c2.1	101884566
ENSDARG00000102515	1.25421	4.10526	1.3186	3.11334	0.00184983	0.0106379	NA	NA
ENSDARG00000093228	2.94838	4.10446	1.26233	3.2515	0.00114796	0.00721749	si:ch211-240b21.4	795295
ENSDARG00000036304	299.221	4.10225	0.200767	20.4329	8.53027e-93	1.96614e-89	dnaaf3l	100536527
ENSDARG00000094298	3.09568	4.0939	1.37924	2.96824	0.00299508	0.015661	NA	NA
ENSDARG00000100207	21.4522	4.09315	0.871748	4.69534	2.66168e-06	4.40726e-05	NA	NA
ENSDARG00000035151	2.76472	4.07729	1.12553	3.62256	0.000291703	0.00233049	si:dkey-261j4.3	555453
ENSDARG00000100370	14.9394	4.04791	0.794749	5.09332	3.51852e-07	7.57221e-06	NA	NA
ENSDARG00000068456	129.607	4.04646	0.484161	8.35768	6.39655e-17	9.1574e-15	tmem91	101885207
ENSDARG00000099533	2.43343	4.04177	1.23302	3.27794	0.00104567	0.00671171	zgc:113279	553749
ENSDARG00000087575	25.0277	4.03952	0.785873	5.14017	2.7449e-07	6.13055e-06	zmp:0000000912	555278
ENSDARG00000102642	10.2004	4.03209	0.954784	4.22304	2.41029e-05	0.000285335	NA	NA
ENSDARG00000088245	17.3407	4.01714	0.930252	4.31833	1.57211e-05	0.000198878	NA	NA
ENSDARG00000043198	7.29638	3.99986	0.976673	4.09539	4.21462e-05	0.000457573	si:rp71-1i20.2	554678
ENSDARG00000100798	3.41734	3.96104	1.17161	3.38086	0.000722597	0.00495275	NA	NA
ENSDARG00000093685	1.68227	3.95025	1.24704	3.16771	0.00153644	0.00913424	NA	NA
ENSDARG00000104350	3.32146	3.94686	1.49741	2.63578	0.0083943	0.0357436	si:dkey-68o6.6	555518
ENSDARG00000102103	3.83163	3.94185	1.31668	2.99378	0.00275542	0.0146033	NA	NA
ENSDARG00000103135	122.908	3.93985	0.335129	11.7562	6.56016e-32	3.43648e-29	stoml2	394006
ENSDARG00000095149	1.61377	3.92767	1.56874	2.5037	0.0122902	0.0481691	NA	NA
ENSDARG00000099829	26.3857	3.91994	0.821349	4.77257	1.81894e-06	3.17401e-05	NA	NA
ENSDARG00000094332	143.091	3.90236	0.445459	8.76031	1.9471e-18	3.64868e-16	vgll4a	101886496
ENSDARG00000104956	9.25674	3.89302	0.850499	4.57734	4.70932e-06	7.22671e-05	NA	NA
ENSDARG00000093247	1.9368	3.89241	1.14971	3.38557	0.00071031	0.00489152	NA	NA
ENSDARG00000094491	7.04245	3.88365	0.978378	3.96948	7.20287e-05	0.000725925	NA	NA
ENSDARG00000079986	8.46265	3.86909	0.833836	4.64011	3.48226e-06	5.58154e-05	NA	NA
ENSDARG00000091233	6.60839	3.85974	0.825943	4.67313	2.96641e-06	4.82518e-05	NA	NA
ENSDARG00000104842	1.65411	3.84679	1.25759	3.05886	0.0022218	0.0123439	NA	NA
ENSDARG00000097970	2.07595	3.84125	1.2484	3.07694	0.00209141	0.0117659	NA	NA
ENSDARG00000102072	5.20013	3.82759	1.08281	3.53487	0.000407968	0.00309318	NA	NA
ENSDARG00000103239	9.98021	3.81347	1.02907	3.70574	0.000210773	0.00177692	NA	NA
ENSDARG00000039665	2.30654	3.79671	1.27923	2.96796	0.00299783	0.0156718	zmp:0000001074	101882022
ENSDARG00000101695	82.4803	3.79582	0.923299	4.11115	3.93701e-05	0.000431704	si:dkey-26m3.3	100148609
ENSDARG00000044002	4.89478	3.79562	1.52302	2.49217	0.0126965	0.0493412	cyp2x7	402847
ENSDARG00000070892	5.20854	3.78371	1.14112	3.31578	0.000913888	0.00603213	si:ch211-262h13.5	571127
ENSDARG00000008553	14.0793	3.75471	1.13773	3.30019	0.000966186	0.00628198	zgc:136872	678524
ENSDARG00000094461	3.12228	3.75383	1.12567	3.33475	0.000853756	0.00568631	NA	NA
ENSDARG00000054898	14.6996	3.71621	0.683845	5.43429	5.50159e-08	1.48659e-06	ms4a17a.17	100002513
ENSDARG00000093220	3.92965	3.69851	1.33922	2.76169	0.00575023	0.0263096	NA	NA
ENSDARG00000102952	8.3533	3.69669	1.01621	3.63773	0.000275048	0.0022194	NA	NA
ENSDARG00000022295	2.31125	3.69503	1.14507	3.22691	0.00125134	0.00774286	hnf1bb	324283
ENSDARG00000095139	73.0562	3.684	0.641726	5.74077	9.42471e-09	3.09886e-07	NA	NA
ENSDARG00000104266	27.8672	3.66963	0.952907	3.85098	0.000117645	0.00109891	NA	NA
ENSDARG00000096433	60.8435	3.66884	0.336018	10.9186	9.39561e-28	4.08603e-25	NA	NA
ENSDARG00000095082	18.236	3.66841	0.790074	4.64313	3.43178e-06	5.5083e-05	si:ch211-194p6.12	564958
ENSDARG00000103624	2.99409	3.66794	1.19998	3.05665	0.00223822	0.012422	NA	NA
ENSDARG00000095106	5.18916	3.65883	1.04138	3.51345	0.000442323	0.00331656	NA	NA
ENSDARG00000088762	2.4471	3.6448	1.0809	3.37201	0.000746219	0.00508377	si:ch211-224l10.4	570038
ENSDARG00000039381	5.96849	3.62613	0.952164	3.8083	0.000139925	0.00126974	ch25hl1.1	336673
ENSDARG00000058791	2.17942	3.62585	1.29729	2.79495	0.0051908	0.0242634	zgc:171887	100002635
ENSDARG00000102297	1.49208	3.62076	1.43792	2.51806	0.0118003	0.0467033	NA	NA
ENSDARG00000100528	1.59074	3.60382	1.25495	2.87168	0.00408293	0.0200361	map1lc3c	393268
ENSDARG00000052376	20.4562	3.54855	0.552385	6.42406	1.3269e-10	6.67765e-09	b3gnt2a	405766
ENSDARG00000021573	2.81944	3.52678	1.13908	3.09617	0.00196036	0.0111539	slc16a7	641419
ENSDARG00000083082	2.51675	3.52492	1.34427	2.62218	0.00873688	0.0369769	mir129-2	100033643
ENSDARG00000092912	2.5049	3.51762	1.11449	3.15626	0.00159804	0.00944682	NA	NA
ENSDARG00000069966	28.6194	3.51493	0.508688	6.90979	4.85371e-12	3.28796e-10	alox5b.3	553602
ENSDARG00000098218	16.1795	3.5095	0.941218	3.72868	0.000192487	0.00165608	NA	NA
ENSDARG00000104423	2.90283	3.50615	1.40053	2.50344	0.0122992	0.048179	NA	NA
ENSDARG00000071618	13.0061	3.50445	0.828785	4.22842	2.35334e-05	0.000279544	NA	NA
ENSDARG00000087518	4.17357	3.48197	1.1521	3.02228	0.00250881	0.0135868	NA	NA
ENSDARG00000095869	2.27194	3.47788	1.19331	2.91448	0.00356285	0.0179891	NA	NA
ENSDARG00000091027	1.84305	3.47711	1.32396	2.6263	0.00863191	0.0366193	aqp1a.2	559284
ENSDARG00000091525	9.12429	3.47257	0.593377	5.85223	4.85039e-09	1.71467e-07	zgc:173552	794406
ENSDARG00000101881	3.96587	3.46735	0.957097	3.62278	0.000291459	0.00232935	LOC100148466	100148466
ENSDARG00000096012	39.7734	3.46499	0.67745	5.11476	3.14142e-07	6.90243e-06	NA	NA
ENSDARG00000023526	2.21092	3.46149	1.37747	2.51293	0.0119733	0.0472395	ggt1a	393387
ENSDARG00000097774	14.3089	3.45828	1.00513	3.44062	0.000580378	0.00415826	NA	NA
ENSDARG00000022372	13.2191	3.44093	0.590861	5.82358	5.75993e-09	1.9964e-07	kng1	449808
ENSDARG00000104312	5.56701	3.42602	1.07377	3.19066	0.0014195	0.00856856	pou2af1	103908823
ENSDARG00000096273	22.5052	3.40557	1.00659	3.38328	0.000716246	0.00492064	si:dkey-3n22.9	101886676
ENSDARG00000086584	6.24542	3.39846	0.923421	3.68029	0.000232966	0.00192598	NA	NA
ENSDARG00000093336	13.0125	3.39701	0.552608	6.14724	7.88424e-10	3.29807e-08	NA	NA
ENSDARG00000099698	4.33492	3.39171	1.13613	2.98531	0.00283288	0.0149519	NA	NA
ENSDARG00000087212	4.55348	3.38706	1.02462	3.30568	0.000947449	0.00619335	NA	NA
ENSDARG00000095057	5.22654	3.37192	1.2375	2.72479	0.00643425	0.0287688	si:dkey-103d23.3	794954
ENSDARG00000011785	15.4913	3.36683	0.677754	4.96763	6.77772e-07	1.34672e-05	tbx6	192294
ENSDARG00000095142	37.646	3.36412	1.31614	2.55604	0.0105871	0.0429217	si:ch211-208h16.4	799923
ENSDARG00000096821	3.25975	3.35534	1.08883	3.0816	0.00205891	0.0116143	NA	NA
ENSDARG00000101421	25.6986	3.35094	0.507848	6.5983	4.15886e-11	2.32664e-09	NA	NA
ENSDARG00000097615	147.797	3.34972	0.428565	7.81613	5.44734e-15	6.09494e-13	si:ch211-108d22.2	793004
ENSDARG00000102482	170.263	3.34668	0.189937	17.62	1.73124e-69	2.66022e-66	zgc:165573	100073329
ENSDARG00000105027	4.38128	3.33087	0.986113	3.37777	0.000730753	0.00499944	LOC103910098	103910098
ENSDARG00000104095	3.59871	3.33042	1.19885	2.77801	0.00546922	0.0252879	NA	NA
ENSDARG00000095527	2.09576	3.31716	1.22678	2.70394	0.00685216	0.0302907	NA	NA
ENSDARG00000096810	14.5586	3.31586	0.747154	4.43798	9.08065e-06	0.00012548	si:ch211-63o20.10	101887075
ENSDARG00000094119	5.06836	3.30728	0.981597	3.36928	0.000753643	0.00511957	NA	NA
ENSDARG00000104120	49.7052	3.30102	0.485797	6.79505	1.08278e-11	6.81884e-10	NA	NA
ENSDARG00000052935	1.05052	3.28899	1.2663	2.59733	0.00939516	0.0391661	NA	NA
ENSDARG00000037758	42.9688	3.28652	0.680647	4.82852	1.37549e-06	2.50226e-05	tlr2	403125
ENSDARG00000092780	20.2775	3.28585	0.844884	3.88911	0.000100612	0.000963896	LOC101886800	101886800
ENSDARG00000056561	2.53738	3.28517	1.30417	2.51897	0.0117699	0.046623	asb11	791758
ENSDARG00000093852	26.3128	3.2845	0.514554	6.38321	1.73412e-10	8.4147e-09	NA	NA
ENSDARG00000099179	1.57208	3.28265	1.18904	2.76076	0.00576675	0.0263624	NA	NA
ENSDARG00000103286	15.296	3.27394	0.593415	5.51713	3.44587e-08	9.84187e-07	kcnk4a	101885817
ENSDARG00000104088	7.90781	3.26008	0.913571	3.56851	0.000359023	0.00277729	NA	NA
ENSDARG00000101112	47.9603	3.25668	0.399885	8.14404	3.82316e-16	4.9229e-14	LOC100535468	100535468
ENSDARG00000105046	411.398	3.25556	0.15893	20.4842	2.97583e-93	8.57374e-90	ccnf	266981
ENSDARG00000102457	4.17008	3.25036	1.2783	2.54272	0.0109992	0.044229	LOC100536850	100536850
ENSDARG00000087070	47.3722	3.24981	0.757169	4.29205	1.77034e-05	0.000219497	znf977	103910561
ENSDARG00000040045	10.6751	3.24825	0.814523	3.98792	6.66553e-05	0.000679195	NA	NA
ENSDARG00000041375	42.9404	3.23788	0.391503	8.27039	1.33522e-16	1.82104e-14	si:ch211-57i17.5	565103
ENSDARG00000070227	303.655	3.22839	0.67724	4.76698	1.8701e-06	3.24822e-05	nhsa	100150332
ENSDARG00000088452	7.85424	3.21639	0.706773	4.55081	5.34397e-06	8.04527e-05	NA	NA
ENSDARG00000098791	1.88359	3.21163	1.24876	2.57185	0.0101156	0.0414888	cdhr5b	101886483
ENSDARG00000037551	15.134	3.19911	0.731532	4.37316	1.22461e-05	0.000160285	pm20d1.1	553216
ENSDARG00000076110	2.31083	3.19873	1.24963	2.55974	0.0104751	0.0425671	nwd1	100330908
ENSDARG00000094747	4.46276	3.18685	1.24726	2.55507	0.0106165	0.0429984	si:ch211-197g15.6	571364
ENSDARG00000019986	8.13252	3.18599	0.802707	3.96906	7.2158e-05	0.000726429	grhprb	402985
ENSDARG00000045592	1.74882	3.18598	1.23524	2.57925	0.00990153	0.0407936	tnni2a.1	492493
ENSDARG00000104412	24.1711	3.17457	0.541256	5.8652	4.48595e-09	1.60554e-07	NA	NA
ENSDARG00000075086	2.38565	3.16444	1.23638	2.55944	0.0104841	0.042596	LOC101884556	101884556
ENSDARG00000100381	15.1888	3.15986	0.54456	5.8026	6.52962e-09	2.22635e-07	rock2bl	108180208
ENSDARG00000095212	3.68108	3.15863	1.07411	2.94069	0.00327481	0.0167922	si:ch211-210b2.4	100535908
ENSDARG00000074100	1.45074	3.15782	1.22482	2.57819	0.00993193	0.0408788	zgc:163014	100038766
ENSDARG00000076132	32.2254	3.15567	0.550081	5.73674	9.65174e-09	3.15999e-07	siglec15l	100124651
ENSDARG00000089429	39.9701	3.11779	0.861547	3.61883	0.000295941	0.00235862	NA	NA
ENSDARG00000092425	6.16144	3.11683	0.9295	3.35324	0.000798719	0.00537683	NA	NA
ENSDARG00000089868	5.10143	3.10501	0.936562	3.31532	0.000915368	0.00603844	si:ch211-112c15.8	101885910
ENSDARG00000096497	35.6097	3.09647	0.489027	6.3319	2.42156e-10	1.14374e-08	NA	NA
ENSDARG00000060259	71.4088	3.0866	0.343783	8.97835	2.74846e-19	5.60612e-17	zgc:162160	561782
ENSDARG00000097151	3.56396	3.07261	1.01051	3.04064	0.00236073	0.0129646	NA	NA
ENSDARG00000070618	5.77209	3.06188	0.870328	3.51808	0.000434679	0.00326243	tatdn2	557931
ENSDARG00000079524	2.59503	3.05277	1.10855	2.75384	0.0058901	0.0268143	si:ch211-168h21.3	792757
ENSDARG00000092448	19.2091	3.03508	0.589919	5.14491	2.67655e-07	6.00115e-06	NA	NA
ENSDARG00000100632	5.4206	3.02625	1.17968	2.56532	0.0103081	0.0420368	NA	NA
ENSDARG00000086095	2.59079	3.01379	1.12285	2.68404	0.00727388	0.0318132	NA	NA
ENSDARG00000068279	3.47379	3.01158	1.01496	2.9672	0.00300523	0.0156998	NA	NA
ENSDARG00000077479	1.99513	3.0047	1.16946	2.5693	0.0101904	0.0416697	msh5	570030
ENSDARG00000092436	10.137	3.00432	0.729523	4.11821	3.81834e-05	0.000419889	NA	NA
ENSDARG00000098899	629.795	2.99927	0.527458	5.68628	1.29836e-08	4.17377e-07	zmp:0000001082	557935
ENSDARG00000099060	6.84662	2.96882	0.685581	4.33037	1.48859e-05	0.000190086	zgc:111868	556628
ENSDARG00000071601	13.109	2.95503	0.977896	3.02182	0.00251256	0.0135976	pvalb9	360209
ENSDARG00000092027	10.6048	2.9508	0.548295	5.38178	7.37531e-08	1.91004e-06	NA	NA
ENSDARG00000005894	4.43078	2.94088	0.889202	3.30732	0.000941933	0.00616604	slc7a9	567117
ENSDARG00000104112	2.62682	2.93322	1.12108	2.61642	0.00888578	0.0375008	NA	NA
ENSDARG00000096029	5.62635	2.92229	0.742706	3.93466	8.33157e-05	0.000825244	NA	NA
ENSDARG00000073893	103.376	2.91037	0.434986	6.69072	2.22079e-11	1.31925e-09	dnase2	100000399
ENSDARG00000086300	679.994	2.9066	0.335551	8.66218	4.6282e-18	7.96084e-16	si:ch211-236d3.4	794256
ENSDARG00000104916	19.0053	2.89811	0.670521	4.32217	1.545e-05	0.000196635	si:dkey-71l4.4	797610
ENSDARG00000041917	4.82176	2.89777	1.07464	2.69651	0.00700698	0.0308096	ccl38a.4	793030
ENSDARG00000098928	10.8535	2.89727	0.752117	3.85215	0.000117085	0.00109658	si:ch211-196h24.1	103910692
ENSDARG00000103708	6.71926	2.89626	1.12791	2.5678	0.0102347	0.0418187	NA	NA
ENSDARG00000086130	15.9761	2.89184	0.669225	4.32118	1.55198e-05	0.000197118	NA	NA
ENSDARG00000089195	14.6585	2.88768	0.578144	4.99474	5.89141e-07	1.1897e-05	NA	NA
ENSDARG00000095123	3.04381	2.8853	1.07426	2.68586	0.00723435	0.0316584	NA	NA
ENSDARG00000042880	12.7918	2.87053	0.646936	4.43712	9.1171e-06	0.000125682	si:ch211-222f23.6	100141493
ENSDARG00000075193	5.50859	2.87024	0.769932	3.72792	0.000193068	0.00166045	NA	NA
ENSDARG00000103738	3.38379	2.86159	0.908551	3.14962	0.00163481	0.0096383	NA	NA
ENSDARG00000045553	32.6201	2.85887	0.542088	5.27381	1.33621e-07	3.27991e-06	hsd17b2	449537
ENSDARG00000103031	11.0754	2.85475	0.643709	4.43485	9.21353e-06	0.000126784	NA	NA
ENSDARG00000091607	47.0763	2.843	0.698715	4.0689	4.72354e-05	0.000502877	NA	NA
ENSDARG00000071044	73.8373	2.83867	0.271255	10.4649	1.25151e-25	4.30537e-23	zgc:153722	767635
ENSDARG00000044485	26.1191	2.8363	0.829217	3.42046	0.000625163	0.00441385	sall4	572527
ENSDARG00000096456	14.5833	2.83113	0.563683	5.02255	5.09888e-07	1.06069e-05	NA	NA
ENSDARG00000101609	10.3668	2.8311	0.515871	5.488	4.06517e-08	1.13933e-06	NA	NA
ENSDARG00000092252	17.9859	2.82919	0.967203	2.92512	0.0034432	0.0175376	NA	NA
ENSDARG00000092770	6.06629	2.82309	0.740663	3.81157	0.000138086	0.001258	si:ch211-253p18.2	103909313
ENSDARG00000070516	7.59321	2.81419	0.918888	3.0626	0.00219422	0.0122279	zgc:92184	436616
ENSDARG00000081937	4.14569	2.81377	0.899814	3.12705	0.00176567	0.010246	NA	NA
ENSDARG00000102273	5.05856	2.81268	0.894869	3.14311	0.00167161	0.00980628	NA	NA
ENSDARG00000089158	5.43428	2.80522	0.793514	3.53519	0.000407479	0.00309151	si:dkeyp-104f11.6	100001080
ENSDARG00000055011	32.4008	2.80221	0.500891	5.59446	2.21312e-08	6.62469e-07	si:dkey-33m11.7	565163
ENSDARG00000095943	11.9921	2.79917	0.589565	4.74786	2.05585e-06	3.52569e-05	LOC101884965	101884965
ENSDARG00000097111	3.39882	2.79161	1.10352	2.52973	0.0114149	0.0455509	NA	NA
ENSDARG00000096688	2.87702	2.78908	1.09774	2.54076	0.0110613	0.0444064	NA	NA
ENSDARG00000102904	11.3777	2.78326	0.616569	4.5141	6.35854e-06	9.28758e-05	NA	NA
ENSDARG00000070991	21.8141	2.77594	0.581159	4.77656	1.78321e-06	3.12557e-05	mlpha	561905
ENSDARG00000102707	41.355	2.77259	0.472951	5.86232	4.56458e-09	1.63115e-07	NA	NA
ENSDARG00000097235	21.2123	2.76911	0.408501	6.7787	1.21261e-11	7.5539e-10	NA	NA
ENSDARG00000101623	10.6929	2.76854	0.71548	3.86948	0.000109067	0.00103197	NA	NA
ENSDARG00000102752	12.7247	2.74355	0.923931	2.96943	0.00298353	0.0156112	LOC108182686	108182686
ENSDARG00000014208	15.04	2.71852	0.907627	2.9952	0.00274268	0.0145525	zgc:55413	406830
ENSDARG00000096166	15.2303	2.70806	0.884885	3.06035	0.00221075	0.0123022	NA	NA
ENSDARG00000095200	2.5166	2.70652	1.03601	2.61245	0.00898967	0.0378107	si:ch211-197e7.1	100331576
ENSDARG00000093024	12.2654	2.70457	0.708568	3.81695	0.000135112	0.00123432	rnh1	569436
ENSDARG00000101762	580.29	2.67971	0.78774	3.40177	0.000669516	0.00465792	fah	322372
ENSDARG00000103456	8.08334	2.67747	0.92164	2.90512	0.00367117	0.018395	cyp2aa11	553537
ENSDARG00000104684	2.72231	2.67532	0.907362	2.94846	0.00319359	0.0164714	NA	NA
ENSDARG00000097721	10.996	2.67406	0.641731	4.16695	3.08701e-05	0.000351598	NA	NA
ENSDARG00000100340	31.7995	2.66982	0.58147	4.5915	4.40078e-06	6.7985e-05	NA	NA
ENSDARG00000034095	9.56821	2.66835	0.913682	2.92043	0.00349545	0.0177039	si:dkey-59l11.10	108183670
ENSDARG00000058094	550.369	2.66832	0.534738	4.98997	6.03898e-07	1.21565e-05	ciarta	564009
ENSDARG00000051896	8.3752	2.65503	0.715353	3.7115	0.000206037	0.00174722	fbn2a	558217
ENSDARG00000088794	3.13296	2.65121	1.06563	2.48793	0.0128489	0.0497971	NA	NA
ENSDARG00000007344	169.039	2.65016	0.341291	7.7651	8.15823e-15	8.82812e-13	tcap	556258
ENSDARG00000054510	10.4442	2.639	0.820642	3.21577	0.00130094	0.00800234	adrb2b	100037315
ENSDARG00000077794	10.6597	2.63601	0.600776	4.38768	1.14569e-05	0.000152553	NA	NA
ENSDARG00000097592	3.45173	2.63568	0.878318	3.00083	0.00269245	0.0143388	si:dkey-40c23.1	100537876
ENSDARG00000103307	10.2009	2.63468	0.655996	4.01631	5.9116e-05	0.000611564	znf1117	565962
ENSDARG00000102858	215.665	2.62611	0.43516	6.03481	1.59145e-09	6.16493e-08	sc:d189	100002334
ENSDARG00000095455	24.2195	2.62085	0.355791	7.36626	1.75484e-13	1.49252e-11	NA	NA
ENSDARG00000101278	8.60397	2.6168	0.863195	3.03153	0.00243318	0.0132739	NA	NA
ENSDARG00000098087	3.08099	2.61256	0.951356	2.74614	0.00603015	0.0273278	si:dkey-30f3.2	103910879
ENSDARG00000098741	5.34109	2.60745	0.77301	3.37312	0.00074322	0.00506969	NA	NA
ENSDARG00000020711	205.33	2.60064	0.840971	3.09242	0.00198531	0.0112569	LOC100330864	100330864
ENSDARG00000002298	46.3581	2.59943	0.43261	6.00872	1.86993e-09	7.17138e-08	ankrd22	393244
ENSDARG00000029457	9.08444	2.59591	0.600745	4.32115	1.55221e-05	0.000197118	cacna1sa	570683
ENSDARG00000075301	34.5836	2.59317	0.657693	3.94283	8.05254e-05	0.000801395	gsdf	571289
ENSDARG00000052960	4.26804	2.58671	0.810816	3.19026	0.00142146	0.00857678	nppa	321442
ENSDARG00000096586	9.56613	2.58539	0.709674	3.64307	0.000269409	0.00218111	si:ch1073-110a20.3	100537823
ENSDARG00000098941	80.9804	2.58034	0.362667	7.11491	1.11988e-12	8.27315e-11	NA	NA
ENSDARG00000010619	9.689	2.57927	0.637236	4.04759	5.17469e-05	0.000544867	themis	555433
ENSDARG00000095969	30.0727	2.57846	0.534834	4.82104	1.42811e-06	2.58574e-05	si:ch73-106g13.1	555277
ENSDARG00000101634	46.4818	2.57528	0.744065	3.46109	0.000537985	0.00390183	NA	NA
ENSDARG00000100378	2.78775	2.57234	1.02444	2.51097	0.0120398	0.0474288	LOC101885866	101885866
ENSDARG00000096576	10.4408	2.57219	0.769812	3.34132	0.000833811	0.00558028	si:ch211-286b5.6	100003646
ENSDARG00000100276	89.5143	2.57042	0.350503	7.33351	2.24202e-13	1.86557e-11	tmem101	572154
ENSDARG00000101656	2.44929	2.57033	0.978251	2.62748	0.00860207	0.0365069	LOC563995	563995
ENSDARG00000038561	6.22691	2.56943	0.67879	3.78531	0.000153516	0.00137056	klf6b	793760
ENSDARG00000077836	7.85834	2.55834	0.683953	3.74052	0.000183642	0.00159307	ttc22	497576
ENSDARG00000089340	1182.39	2.55702	0.212715	12.0209	2.75978e-33	1.55147e-30	rhobtb2b	565844
ENSDARG00000100032	991.879	2.54934	0.155335	16.4119	1.57322e-60	1.90848e-57	NA	NA
ENSDARG00000091477	2.83408	2.54813	0.981572	2.59597	0.00943238	0.0392466	NA	NA
ENSDARG00000076106	12.5823	2.54516	0.762174	3.33934	0.000839771	0.00561285	ftr43	553628
ENSDARG00000023759	589.943	2.54371	0.486674	5.22673	1.72531e-07	4.10812e-06	zgc:73226	402792
ENSDARG00000070966	15.4538	2.53614	0.540137	4.69536	2.66137e-06	4.40726e-05	insl5a	566602
ENSDARG00000091176	17.3018	2.53006	0.779924	3.24399	0.00117869	0.0073765	si:dkey-22h13.1	108183708
ENSDARG00000017984	19.9239	2.52641	0.995821	2.53701	0.0111803	0.0448165	zgc:172106	100136844
ENSDARG00000096899	11.3742	2.50671	0.557307	4.4979	6.86274e-06	9.91156e-05	NA	NA
ENSDARG00000095963	5.28218	2.49373	0.676304	3.6873	0.000226648	0.00188525	si:ch73-361h17.1	101882127
ENSDARG00000061096	11.8756	2.48771	0.632074	3.93579	8.2923e-05	0.000822062	dapk2a	571352
ENSDARG00000088861	17.362	2.4834	0.60025	4.13728	3.51444e-05	0.000391514	NA	NA
ENSDARG00000087757	4.44436	2.48	0.806081	3.07662	0.00209365	0.0117722	pimr190	100000675
ENSDARG00000078428	3.72229	2.47908	0.942631	2.62996	0.00853939	0.0363078	NA	NA
ENSDARG00000057975	25.123	2.47415	0.401295	6.16541	7.03007e-10	2.99512e-08	plcd4a	565669
ENSDARG00000038666	9.33717	2.46862	0.854816	2.8879	0.00387827	0.0192072	igfbp1b	793907
ENSDARG00000028731	33.1286	2.46031	0.462857	5.31549	1.0637e-07	2.66492e-06	stat4	368519
ENSDARG00000099097	72.6316	2.45841	0.88287	2.78457	0.00535987	0.0248821	NA	NA
ENSDARG00000100150	17.2378	2.45551	0.552751	4.44235	8.89811e-06	0.00012355	LOC103911589	103911589
ENSDARG00000060953	4.59661	2.44723	0.962389	2.54287	0.0109947	0.0442185	si:ch1073-214b20.2	799838
ENSDARG00000076076	850.693	2.44388	0.288264	8.47791	2.29277e-17	3.40942e-15	crtc1	101886240
ENSDARG00000059209	279.804	2.44189	0.351129	6.95439	3.54082e-12	2.45821e-10	abhd13	561333
ENSDARG00000093153	25.9399	2.43898	0.778453	3.13311	0.00172966	0.0100852	NA	NA
ENSDARG00000045873	56.743	2.43797	0.483191	5.04557	4.52182e-07	9.52682e-06	frs2a	559479
ENSDARG00000093478	20.4447	2.43741	0.631523	3.85957	0.000113586	0.00106903	NA	NA
ENSDARG00000091994	18.3749	2.43492	0.646948	3.7637	0.000167417	0.0014779	LOC108183691	108183691
ENSDARG00000092288	6.11742	2.4237	0.680331	3.56253	0.000367295	0.0028257	NA	NA
ENSDARG00000100434	4.19163	2.42161	0.800316	3.02581	0.00247967	0.0134755	NA	NA
ENSDARG00000086182	8.82774	2.4174	0.742853	3.25421	0.00113706	0.00716854	NA	NA
ENSDARG00000088750	19.3294	2.41567	0.955686	2.52769	0.0114817	0.0457147	otogl	555569
ENSDARG00000060094	48.3081	2.40993	0.359158	6.70994	1.94699e-11	1.16865e-09	ptgis	559148
ENSDARG00000105263	18.9905	2.40591	0.723992	3.32312	0.000890173	0.00589586	ccl36.1	100537088
ENSDARG00000077257	41.7011	2.40148	0.498117	4.82111	1.42763e-06	2.58574e-05	timd4	100142639
ENSDARG00000093424	13.9008	2.3986	0.484594	4.94971	7.43252e-07	1.462e-05	NA	NA
ENSDARG00000096489	604.905	2.38805	0.475288	5.02442	5.04952e-07	1.05232e-05	NA	NA
ENSDARG00000101091	67.7174	2.38414	0.639209	3.72984	0.000191605	0.00165083	NA	NA
ENSDARG00000088693	18.7019	2.38387	0.435589	5.47275	4.43108e-08	1.22822e-06	dcst2	556296
ENSDARG00000105144	8.26079	2.38382	0.902834	2.64037	0.0082815	0.0353417	LOC103910593	103910593
ENSDARG00000074156	60.9305	2.38334	0.379771	6.27574	3.47977e-10	1.57265e-08	sgca	557170
ENSDARG00000086166	8.98154	2.37581	0.643921	3.68959	0.000224616	0.00187104	si:ch211-286b5.9	100003869
ENSDARG00000087645	7.27058	2.37045	0.829712	2.85696	0.00427726	0.0208164	NA	NA
ENSDARG00000070320	26.8505	2.37004	0.361401	6.55793	5.45595e-11	2.98704e-09	si:dkey-245p14.4	563576
ENSDARG00000091746	8.7259	2.36564	0.680927	3.47415	0.000512469	0.00375465	NA	NA
ENSDARG00000042285	49.6146	2.36541	0.361414	6.54486	5.95529e-11	3.22215e-09	atp8b3	566530
ENSDARG00000103229	21.8444	2.36485	0.601443	3.93196	8.42565e-05	0.000833052	NA	NA
ENSDARG00000061365	11.4	2.36485	0.571716	4.1364	3.52796e-05	0.000392641	hepacam2	558612
ENSDARG00000058389	74.5086	2.36167	0.376767	6.26825	3.6513e-10	1.64052e-08	ccl19a.1	794891
ENSDARG00000052465	45.5795	2.35627	0.550391	4.28108	1.85987e-05	0.000228994	dusp10	100034609
ENSDARG00000053027	63.1551	2.35018	0.30746	7.64385	2.10825e-14	2.16359e-12	si:dkey-33i11.1	569162
ENSDARG00000071014	75.6883	2.33309	0.239162	9.75529	1.75104e-22	4.74821e-20	s100u	563060
ENSDARG00000099717	3.51718	2.3283	0.87914	2.64839	0.00808769	0.0346493	si:rp71-1h20.3	100536897
ENSDARG00000093931	374.391	2.32261	0.732212	3.17205	0.00151366	0.00903139	rflnb	100286814
ENSDARG00000075924	837.518	2.32208	0.527141	4.40505	1.05759e-05	0.000143054	zgc:171558	100141331
ENSDARG00000060319	67.7441	2.31609	0.344056	6.73174	1.67648e-11	1.01688e-09	scn4bb	567239
ENSDARG00000009020	1566.71	2.31595	0.353788	6.54615	5.90396e-11	3.20944e-09	cnr1	404209
ENSDARG00000097211	72.0642	2.31047	0.272353	8.48339	2.18725e-17	3.27363e-15	NA	NA
ENSDARG00000091609	2.00389	2.30522	0.922488	2.49892	0.0124574	0.0486827	spink4	100331208
ENSDARG00000001498	4.52084	2.30516	0.77798	2.96301	0.00304652	0.0158723	skap1	563784
ENSDARG00000030687	269.29	2.30258	0.265326	8.67832	4.01665e-18	7.06716e-16	phka2	556199
ENSDARG00000097634	8.38311	2.29912	0.679362	3.38423	0.000713777	0.004911	LOC101882831	101882831
ENSDARG00000079660	12.325	2.29697	0.471874	4.86777	1.12866e-06	2.12017e-05	zdhhc21	100144560
ENSDARG00000001818	85.1113	2.29646	0.547159	4.19705	2.70414e-05	0.000314152	c3b.2	566347
ENSDARG00000014427	57.9012	2.28958	0.899419	2.54562	0.0109084	0.0439405	mxe	337663
ENSDARG00000076011	29.9785	2.28417	0.573232	3.98472	6.75609e-05	0.000687207	si:ch211-149b19.3	562087
ENSDARG00000093574	2.8856	2.28176	0.872414	2.61546	0.00891084	0.037544	si:ch73-256j6.4	797312
ENSDARG00000090560	79.8196	2.28123	0.456127	5.0013	5.69436e-07	1.16253e-05	mfap5	100536858
ENSDARG00000031814	84.607	2.27959	0.238267	9.56739	1.09643e-21	2.77711e-19	dhrs13b	445116
ENSDARG00000101556	6.04055	2.2726	0.877761	2.58909	0.00962311	0.0398926	si:ch1073-475a24.1	101886961
ENSDARG00000096689	66.4305	2.26871	0.263907	8.5966	8.21131e-18	1.35188e-15	si:dkey-66i24.9	108182824
ENSDARG00000103555	94.346	2.26697	0.480676	4.71622	2.40265e-06	4.03341e-05	NA	NA
ENSDARG00000062811	2.90066	2.26297	0.878295	2.57655	0.00997929	0.0410444	p2ry10	100037375
ENSDARG00000091938	9.58422	2.26191	0.815362	2.77411	0.00553526	0.0255266	NA	NA
ENSDARG00000003615	6.14472	2.25055	0.863698	2.60571	0.00916828	0.0384497	slc26a3.2	563896
ENSDARG00000038538	15.0556	2.24317	0.775196	2.89369	0.00380748	0.0189487	cfap100	767793
ENSDARG00000098291	123.744	2.2406	0.304005	7.37028	1.70269e-13	1.45893e-11	NA	NA
ENSDARG00000062998	22.2825	2.2341	0.47399	4.71338	2.43637e-06	4.07813e-05	pglyrp2	568634
ENSDARG00000078101	10.0365	2.22945	0.612609	3.63927	0.000273407	0.00220882	si:ch211-250k18.8p	570229
ENSDARG00000099134	8.61004	2.22915	0.687013	3.2447	0.00117574	0.00736003	zgc:195356	334679
ENSDARG00000052400	75.4938	2.228	0.385348	5.78178	7.39165e-09	2.48715e-07	gpr6	100538060
ENSDARG00000097452	16.9717	2.22684	0.469251	4.74553	2.07963e-06	3.56118e-05	si:zfos-1451h6.1	100537139
ENSDARG00000090532	5.1326	2.22504	0.733996	3.03141	0.00243413	0.013276	NA	NA
ENSDARG00000045016	45.3654	2.22275	0.763259	2.91219	0.00358907	0.0180779	npffl	368264
ENSDARG00000101544	91.3718	2.22228	0.362758	6.12606	9.00819e-10	3.70768e-08	LOC100536676	100536676
ENSDARG00000093449	4.87485	2.22174	0.743936	2.98647	0.00282217	0.0149056	NA	NA
ENSDARG00000009961	31.2483	2.21951	0.366279	6.05962	1.36444e-09	5.3851e-08	rundc3b	492775
ENSDARG00000026296	38.5288	2.21943	0.37285	5.95261	2.63895e-09	9.84225e-08	zgc:112994	553736
ENSDARG00000089369	112.326	2.21486	0.372863	5.94013	2.84798e-09	1.05706e-07	fdxr	100536115
ENSDARG00000090981	148.75	2.20882	0.243309	9.07827	1.10319e-19	2.39881e-17	si:ch211-191o15.6	570432
ENSDARG00000031426	502.679	2.20875	0.484148	4.56214	5.0636e-06	7.68341e-05	csrnp1a	560270
ENSDARG00000094696	175.825	2.20475	0.829782	2.65702	0.00788348	0.0339321	NA	NA
ENSDARG00000104478	256.085	2.20133	0.263821	8.34402	7.18046e-17	1.01535e-14	cap2	393809
ENSDARG00000091627	27.45	2.19669	0.789461	2.78252	0.00539386	0.0249914	si:dkey-271j15.3	101886426
ENSDARG00000093418	13.6114	2.19659	0.562021	3.90839	9.2915e-05	0.000903247	si:dkey-216e24.9	101883564
ENSDARG00000101289	79.3388	2.1929	0.284369	7.71147	1.24373e-14	1.32104e-12	slc29a1a	563580
ENSDARG00000052988	4.52884	2.19271	0.773655	2.83422	0.00459379	0.0219673	xcr1b.1	100329796
ENSDARG00000067524	5.79556	2.19121	0.779798	2.80997	0.00495456	0.0233533	fut9b	492813
ENSDARG00000058537	17.1359	2.1889	0.713434	3.06811	0.00215415	0.01206	si:dkey-102c8.2	100034425
ENSDARG00000104153	4.30445	2.18787	0.75092	2.91359	0.00357299	0.018024	zgc:175248	565810
ENSDARG00000093185	669.714	2.18673	0.348811	6.26911	3.63114e-10	1.63465e-08	gucy1a2	100330875
ENSDARG00000059054	350.487	2.18294	0.661114	3.30192	0.000960264	0.00625406	pdk2b	393971
ENSDARG00000010565	8.44543	2.17959	0.797242	2.73391	0.00625871	0.0281578	aqp4	445293
ENSDARG00000057049	13.2456	2.17404	0.479595	4.53308	5.81292e-06	8.5941e-05	kcnk18	561821
ENSDARG00000023952	629.748	2.17162	0.179232	12.1162	8.66482e-34	5.12091e-31	fam167ab	567341
ENSDARG00000105265	6.77886	2.17153	0.666907	3.25612	0.00112946	0.00713037	zgc:171534	100141330
ENSDARG00000074782	36.0973	2.17045	0.797907	2.72018	0.00652466	0.029094	adgrg3	799479
ENSDARG00000059125	276.319	2.1695	0.835431	2.59686	0.00940803	0.0391843	prkacbb	563147
ENSDARG00000055751	963.654	2.1673	0.64558	3.35713	0.000787552	0.00531321	fosb	492346
ENSDARG00000101690	51.2725	2.16016	0.276249	7.8196	5.29896e-15	5.95785e-13	si:ch73-158p21.2	100535934
ENSDARG00000068993	25.9099	2.15846	0.672404	3.21006	0.00132707	0.00811093	zgc:153631	751714
ENSDARG00000077782	21.3909	2.15655	0.337152	6.39638	1.59108e-10	7.83605e-09	acer2	100331179
ENSDARG00000093431	8.9381	2.15627	0.520198	4.1451	3.39667e-05	0.000380786	NA	NA
ENSDARG00000027807	111.745	2.15624	0.532143	4.05199	5.07843e-05	0.000536447	frk	567549
ENSDARG00000035458	18.6531	2.15425	0.808335	2.66505	0.00769774	0.0333005	atp2a1l	494489
ENSDARG00000040005	399.939	2.15247	0.0974685	22.0838	4.52397e-108	1.73788e-104	scfd2	792105
ENSDARG00000070940	15.8467	2.15074	0.576774	3.7289	0.000192315	0.00165521	htr2b	751784
ENSDARG00000015273	23.756	2.15002	0.599093	3.58878	0.000332223	0.00259838	alpi.1	541539
ENSDARG00000069453	30.4148	2.14978	0.722148	2.97692	0.00291162	0.0152929	zgc:113314	619272
ENSDARG00000104924	12.4885	2.13742	0.514395	4.1552	3.25005e-05	0.000366848	LOC100536537	100536537
ENSDARG00000102716	36.2103	2.1371	0.350172	6.103	1.04093e-09	4.25398e-08	NA	NA
ENSDARG00000086215	52.2529	2.13478	0.447541	4.77002	1.84206e-06	3.20434e-05	gpr156	101885196
ENSDARG00000036587	484.346	2.12821	0.613254	3.47035	0.000519773	0.00380084	cbr1	373866
ENSDARG00000068194	803.265	2.12561	0.847465	2.50819	0.012135	0.0477059	klf9	565869
ENSDARG00000097146	23.4267	2.1253	0.382256	5.55988	2.69956e-08	7.90626e-07	NA	NA
ENSDARG00000101103	11.0475	2.12514	0.681108	3.12012	0.00180775	0.0104428	NA	NA
ENSDARG00000042992	3.97034	2.12092	0.741519	2.86024	0.00423325	0.0206502	crygs1	503587
ENSDARG00000098547	5.08183	2.12056	0.753634	2.81379	0.00489617	0.0231239	rnf222	101886437
ENSDARG00000096511	4.38729	2.11454	0.813979	2.59778	0.00938286	0.0391242	NA	NA
ENSDARG00000054292	340.63	2.10637	0.103535	20.3444	5.20138e-92	1.08988e-88	si:ch211-14a17.11	368892
ENSDARG00000002988	42.1983	2.10376	0.712973	2.95069	0.00317066	0.0163721	tnnt2d	574000
ENSDARG00000008238	295.763	2.09889	0.198072	10.5966	3.0907e-26	1.14899e-23	manba	393128
ENSDARG00000095013	6.17503	2.09252	0.736494	2.84119	0.00449451	0.0216001	NA	NA
ENSDARG00000091211	22.7357	2.08791	0.3221	6.48219	9.04036e-11	4.76822e-09	adh8a	322482
ENSDARG00000101879	17.6327	2.07797	0.779518	2.66572	0.00768245	0.0332406	si:dkeyp-80d11.1	325401
ENSDARG00000077853	29.1627	2.07366	0.5984	3.46534	0.000529561	0.00385503	ttll2	799958
ENSDARG00000074844	933.938	2.07042	0.289973	7.14006	9.32871e-13	6.95849e-11	NA	NA
ENSDARG00000035686	4.8148	2.05659	0.699166	2.94149	0.00326639	0.0167616	mon1ba	100149301
ENSDARG00000077217	40.0961	2.04859	0.332937	6.15309	7.599e-10	3.19616e-08	zgc:162184	559822
ENSDARG00000102761	56.1062	2.04691	0.207474	9.86587	5.85265e-23	1.70757e-20	zbtb42	101884211
ENSDARG00000104972	2.61823	2.04591	0.788281	2.59541	0.00944783	0.0392861	NA	NA
ENSDARG00000099152	4.04364	2.04526	0.8162	2.50583	0.0122163	0.0479355	NA	NA
ENSDARG00000097335	2.74776	2.04236	0.79658	2.56391	0.0103501	0.0421485	NA	NA
ENSDARG00000076839	16.1665	2.03909	0.466196	4.3739	1.22045e-05	0.000159895	ftr86	767638
ENSDARG00000010673	24.3998	2.03634	0.434695	4.68452	2.80619e-06	4.59375e-05	trim16	568734
ENSDARG00000089342	9.86094	2.03547	0.619894	3.28358	0.00102496	0.00660634	wu:fc75a09	100000768
ENSDARG00000104717	4.75593	2.03227	0.778006	2.61215	0.00899744	0.0378365	tbxa2r	102216340
ENSDARG00000102623	9.88282	2.02996	0.742195	2.73508	0.00623657	0.028081	NA	NA
ENSDARG00000043342	1002.68	2.01177	0.220782	9.112	8.08739e-20	1.80977e-17	gpx3	798788
ENSDARG00000099684	7.16128	2.01078	0.668857	3.0063	0.00264449	0.0141291	trim35-24	557392
ENSDARG00000098811	63.4758	2.00998	0.215061	9.34612	9.09198e-21	2.18293e-18	LOC101882607	101882607
ENSDARG00000018687	14.1281	2.00714	0.648347	3.09579	0.00196292	0.0111602	itga2b	445380
ENSDARG00000093180	6.72928	2.00347	0.792017	2.52958	0.0114201	0.0455636	NA	NA
ENSDARG00000052652	19.0804	2.00289	0.45152	4.43588	9.16988e-06	0.000126334	fermt1	100332544
ENSDARG00000102050	34.9409	2.00178	0.409854	4.88413	1.03888e-06	1.96433e-05	mcoln3b	100001113
ENSDARG00000043518	21.9085	1.99574	0.447921	4.45556	8.36755e-06	0.0001171	si:dkey-239i20.2	557525
ENSDARG00000041923	24.8748	1.99194	0.45606	4.36771	1.25558e-05	0.000163502	ccl38.6	100034523
ENSDARG00000043484	6011.27	1.98483	0.0970782	20.4457	6.56296e-93	1.68077e-89	ube2d2	393934
ENSDARG00000077583	22.1182	1.9768	0.46672	4.23551	2.28037e-05	0.000272192	b4gat1	101669768
ENSDARG00000020777	246.841	1.97227	0.411758	4.78988	1.66883e-06	2.94749e-05	cep85l	555436
ENSDARG00000089307	29.6148	1.96374	0.42741	4.59452	4.33749e-06	6.72777e-05	pmaip1	751765
ENSDARG00000001870	4.4316	1.9625	0.723126	2.71391	0.00664943	0.0295361	atp1a1a.4	64615
ENSDARG00000076192	21.7074	1.96161	0.527261	3.72038	0.000198926	0.00170258	ankrd1b	564159
ENSDARG00000104981	259.757	1.95982	0.406946	4.81592	1.46525e-06	2.64435e-05	LOC100329687	100329687
ENSDARG00000058658	98.4352	1.95971	0.421615	4.64811	3.34984e-06	5.3891e-05	si:dkey-178e17.3	100535682
ENSDARG00000079080	44.8724	1.95921	0.391643	5.00253	5.65827e-07	1.15618e-05	etfbkmt	100005455
ENSDARG00000094984	17.8504	1.95487	0.563155	3.47129	0.00051796	0.00378998	si:ch211-197g15.8	100005143
ENSDARG00000101567	9.4897	1.95403	0.583744	3.34741	0.00081569	0.00547332	guca1e	393629
ENSDARG00000067990	5.09002	1.95033	0.638321	3.0554	0.00224761	0.0124651	myhz1.1	58142
ENSDARG00000075814	9.09256	1.94936	0.666448	2.925	0.00344452	0.0175376	NA	NA
ENSDARG00000090220	13.4075	1.94767	0.499812	3.8968	9.74703e-05	0.000940592	LOC101887036	101887036
ENSDARG00000076980	93.7094	1.94616	0.348505	5.58431	2.34625e-08	6.99596e-07	ppp1r16a	794494
ENSDARG00000057590	11.6536	1.94461	0.557808	3.48617	0.000489991	0.00362097	si:ch1073-396h14.1	560975
ENSDARG00000075397	104.266	1.94071	0.284386	6.82421	8.84097e-12	5.66043e-10	cipca	100535864
ENSDARG00000030263	218.567	1.93932	0.272798	7.109	1.16891e-12	8.56059e-11	si:dkeyp-115a10.3	566968
ENSDARG00000041623	336.171	1.93714	0.547171	3.54028	0.000399695	0.00303845	mt	30282
ENSDARG00000078536	1277.36	1.93607	0.0711948	27.194	7.64025e-163	8.805e-159	si:ch211-158d24.2	560805
ENSDARG00000094668	7.53864	1.93371	0.66473	2.90901	0.00362576	0.0182189	si:ch211-51a19.5	100034589
ENSDARG00000097317	31.1179	1.93236	0.428612	4.50841	6.53143e-06	9.50998e-05	NA	NA
ENSDARG00000067995	9.54547	1.9276	0.612103	3.14914	0.00163754	0.00964571	myhz1.2	799300
ENSDARG00000093445	40.1031	1.92504	0.682202	2.82181	0.00477537	0.0226569	NA	NA
ENSDARG00000054584	47.3803	1.92489	0.526877	3.6534	0.00025879	0.00211445	LOC100002134	100002134
ENSDARG00000094396	9.34344	1.92219	0.677877	2.8356	0.00457394	0.021886	NA	NA
ENSDARG00000090169	15.2868	1.91936	0.509025	3.77066	0.000162818	0.00144116	NA	NA
ENSDARG00000102471	2574.34	1.91931	0.345681	5.55226	2.81996e-08	8.21709e-07	trak2	560810
ENSDARG00000058503	21.8239	1.91822	0.434503	4.41474	1.01132e-05	0.000137765	flt3	566708
ENSDARG00000091212	16.1495	1.91503	0.387786	4.93836	7.8784e-07	1.5402e-05	si:dkey-192p21.6	565246
ENSDARG00000079034	5.0768	1.91488	0.707134	2.70794	0.00677018	0.0300088	si:dkey-19b23.11	798996
ENSDARG00000091026	7.85574	1.90437	0.755224	2.52159	0.0116825	0.046342	NA	NA
ENSDARG00000101948	12.9747	1.90251	0.509544	3.73375	0.00018865	0.00162792	NA	NA
ENSDARG00000076142	230.05	1.88856	0.7294	2.5892	0.00962004	0.0398871	trib1	792957
ENSDARG00000070100	3407.76	1.88754	0.222408	8.48682	2.12362e-17	3.20203e-15	si:ch211-168d1.3	101882011
ENSDARG00000069033	9.22656	1.88309	0.643954	2.92426	0.00345276	0.0175534	pimr51	100006181
ENSDARG00000088000	9.17854	1.8824	0.662383	2.84186	0.00448514	0.021573	NA	NA
ENSDARG00000038424	114.911	1.88072	0.585279	3.21338	0.00131184	0.00804596	si:dkey-8k3.2	794635
ENSDARG00000075375	9.23233	1.8805	0.636483	2.95451	0.00313166	0.01621	zgc:171501	571061
ENSDARG00000074613	14.9348	1.87927	0.428965	4.38094	1.18169e-05	0.000156207	si:ch211-240l19.6	799147
ENSDARG00000087013	26.3325	1.87886	0.58606	3.20591	0.00134636	0.00820523	cubn	100144772
ENSDARG00000069961	147.916	1.87689	0.331461	5.66248	1.49204e-08	4.67892e-07	il21r.1	100134976
ENSDARG00000031150	23.9573	1.87402	0.496448	3.77486	0.000160097	0.00142144	gba3	553722
ENSDARG00000100375	71.6239	1.87281	0.521753	3.58946	0.000331358	0.00259425	timm23b	100535463
ENSDARG00000003820	4992.17	1.87119	0.479126	3.90542	9.40605e-05	0.000912458	nr1d2a	402815
ENSDARG00000071325	821.215	1.86842	0.50624	3.69077	0.000223572	0.00186437	cbarpb	557421
ENSDARG00000099128	11.6852	1.86842	0.559039	3.3422	0.000831184	0.00556594	bcl2l16	100359374
ENSDARG00000105176	12.6386	1.86138	0.511024	3.64245	0.000270055	0.00218403	NA	NA
ENSDARG00000071029	92.7595	1.85841	0.431455	4.3073	1.65259e-05	0.000207239	si:dkey-147f3.4	553461
ENSDARG00000013582	1450.18	1.85765	0.24571	7.56034	4.02023e-14	3.95992e-12	csnk2a2b	556379
ENSDARG00000089211	17.4367	1.85742	0.349363	5.31659	1.05729e-07	2.65173e-06	NA	NA
ENSDARG00000027088	1915.24	1.85156	0.195521	9.46984	2.80277e-21	6.94634e-19	ptgdsb.1	336492
ENSDARG00000056515	391.545	1.84682	0.303742	6.08022	1.20016e-09	4.80251e-08	spsb1	334190
ENSDARG00000098189	20.3128	1.84513	0.732841	2.51778	0.0118098	0.0467224	NA	NA
ENSDARG00000103119	10.7466	1.84483	0.645263	2.85903	0.00424941	0.0207159	NA	NA
ENSDARG00000103333	3754.19	1.84468	0.445959	4.13643	3.52746e-05	0.000392641	baiap2b	100537012
ENSDARG00000044010	11.201	1.84426	0.719163	2.56445	0.0103338	0.0421009	loxl2a	565508
ENSDARG00000089838	38.1834	1.8367	0.375497	4.8914	1.00124e-06	1.89782e-05	si:dkey-262k9.4	567610
ENSDARG00000021383	143.459	1.83609	0.440326	4.16984	3.04818e-05	0.000347981	naalad2	393247
ENSDARG00000102555	22.1767	1.83482	0.349096	5.25592	1.47287e-07	3.56598e-06	si:dkey-33i11.9	569467
ENSDARG00000091099	5.60034	1.8346	0.674554	2.71973	0.00653355	0.0291224	NA	NA
ENSDARG00000087188	4795.09	1.83328	0.489986	3.7415	0.000182923	0.00158802	nfil3-6	431765
ENSDARG00000024278	81.8708	1.83159	0.225766	8.11278	4.94737e-16	6.30011e-14	adh8b	402841
ENSDARG00000006409	18.6909	1.83046	0.424134	4.31576	1.59053e-05	0.000200767	mapk12b	557810
ENSDARG00000058256	1979.66	1.82331	0.105365	17.3047	4.33551e-67	6.24558e-64	draxin	619245
ENSDARG00000009215	24.2172	1.8233	0.495495	3.67975	0.000233465	0.00192942	zgc:112437	550468
ENSDARG00000010782	17.8446	1.82149	0.589622	3.08926	0.00200658	0.0113552	zgc:55621	393135
ENSDARG00000045788	111.46	1.81759	0.316759	5.73809	9.57475e-09	3.13924e-07	avpr1ab	555939
ENSDARG00000101133	54.5638	1.81729	0.329088	5.5222	3.34785e-08	9.59758e-07	NA	NA
ENSDARG00000104300	45.531	1.81328	0.387528	4.6791	2.88133e-06	4.70671e-05	wipf1a	100005341
ENSDARG00000098279	5.55672	1.81134	0.652288	2.7769	0.00548807	0.0253445	NA	NA
ENSDARG00000028276	7.79827	1.81094	0.592086	3.05858	0.00222391	0.0123515	NA	NA
ENSDARG00000087102	4.58808	1.81045	0.706395	2.56295	0.0103788	0.0422375	si:ch1073-164k15.3	101884271
ENSDARG00000028848	579.252	1.80803	0.280756	6.43988	1.1957e-10	6.09728e-09	lsm12a	407986
ENSDARG00000067997	5.60862	1.80787	0.663589	2.72439	0.00644211	0.0287872	ns:zf-e68	100008070
ENSDARG00000100350	7.41142	1.80419	0.592173	3.04672	0.00231351	0.0127508	LOC108183429	108183429
ENSDARG00000058631	36.4203	1.79777	0.510139	3.52408	0.000424953	0.00319881	NA	NA
ENSDARG00000022466	56.9206	1.79704	0.380886	4.71803	2.38134e-06	4.00639e-05	clcn5b	557584
ENSDARG00000062314	165.118	1.79582	0.395442	4.54128	5.59135e-06	8.33064e-05	rasl10a	100004647
ENSDARG00000093193	53.1651	1.78803	0.577111	3.09824	0.00194671	0.0110942	chia.6	322420
ENSDARG00000070847	5.97723	1.78686	0.601855	2.96893	0.00298841	0.0156332	trim35-20	563088
ENSDARG00000061747	30.4928	1.78564	0.471726	3.78533	0.000153507	0.00137056	si:ch73-147f11.1	569232
ENSDARG00000090607	4.69334	1.78292	0.611188	2.91713	0.00353265	0.017864	si:dkeyp-117b11.1	798129
ENSDARG00000063594	599.616	1.78033	0.319552	5.57133	2.52803e-08	7.47033e-07	hipk1a	572042
ENSDARG00000055683	17.1913	1.76924	0.581461	3.04275	0.00234425	0.0128895	NA	NA
ENSDARG00000102596	36.6661	1.76614	0.376898	4.68597	2.7863e-06	4.57744e-05	NA	NA
ENSDARG00000099438	18.8876	1.765	0.610597	2.89062	0.00384479	0.0190947	NA	NA
ENSDARG00000059044	77.1409	1.7638	0.341531	5.16438	2.41241e-07	5.46741e-06	epm2a	100535304
ENSDARG00000069377	59.868	1.76168	0.549087	3.20838	0.00133486	0.00814375	NA	NA
ENSDARG00000011581	73.6892	1.75736	0.21021	8.36	6.27174e-17	9.03483e-15	si:dkey-23k10.5	326062
ENSDARG00000070522	598.526	1.75442	0.1986	8.83393	1.0106e-18	1.94111e-16	cacna1i	566351
ENSDARG00000003041	435.64	1.74608	0.338891	5.15233	2.57275e-07	5.79661e-06	LOC100334245	100334245
ENSDARG00000069375	7.18806	1.74253	0.657883	2.64869	0.00808037	0.0346244	zgc:162608	100037332
ENSDARG00000031929	40.3922	1.74154	0.382701	4.55064	5.34819e-06	8.04637e-05	stard14	100001416
ENSDARG00000055186	56.0273	1.74097	0.377572	4.61097	4.00797e-06	6.25455e-05	ccr9a	553366
ENSDARG00000031647	232.677	1.73719	0.429843	4.04146	5.31185e-05	0.00055778	stat2	565200
ENSDARG00000053366	96.8115	1.73635	0.618485	2.80743	0.00499393	0.0234908	ftr12	569696
ENSDARG00000032963	6.82222	1.73176	0.695243	2.49087	0.0127432	0.0494974	her12	402914
ENSDARG00000035719	1224.74	1.72838	0.694855	2.48739	0.0128683	0.0498575	arl5c	393819
ENSDARG00000105266	14.9636	1.72689	0.45217	3.81912	0.000133926	0.00122543	NA	NA
ENSDARG00000093932	16.029	1.72652	0.594757	2.90291	0.00369716	0.0185131	NA	NA
ENSDARG00000004877	201.409	1.72583	0.1392	12.3982	2.67223e-35	1.66465e-32	rock2b	321070
ENSDARG00000055276	124.247	1.72457	0.207984	8.29182	1.11527e-16	1.54854e-14	rel	415101
ENSDARG00000045864	4.88952	1.71835	0.67172	2.55813	0.0105237	0.0427192	lmod2b	664708
ENSDARG00000104397	11.8727	1.71455	0.525364	3.26354	0.0011003	0.00697336	NA	NA
ENSDARG00000093068	189.768	1.71327	0.340527	5.03122	4.87358e-07	1.01841e-05	c3b.1	563665
ENSDARG00000086616	16.3046	1.71287	0.538163	3.18281	0.00145852	0.00875681	cabz01093075.1	100329767
ENSDARG00000074852	34.6051	1.71285	0.407645	4.20183	2.6477e-05	0.000308216	myo15b	795537
ENSDARG00000099802	328.173	1.71275	0.200789	8.53013	1.4618e-17	2.30774e-15	pnp5b	447889
ENSDARG00000018611	5.70253	1.7088	0.678693	2.51778	0.0118096	0.0467224	lbx1b	793810
ENSDARG00000076718	142.381	1.70252	0.166971	10.1965	2.05566e-24	6.76872e-22	prkra	557370
ENSDARG00000024492	52.0528	1.70195	0.46677	3.64623	0.000266116	0.00216204	col9a2	321212
ENSDARG00000091130	212.586	1.70181	0.241634	7.04291	1.88265e-12	1.36029e-10	NA	NA
ENSDARG00000096037	4.93201	1.69675	0.577778	2.93668	0.00331749	0.0169952	si:ch211-214j24.14	559160
ENSDARG00000039513	39.0106	1.69392	0.633413	2.67427	0.00748924	0.0325943	zgc:153119	768129
ENSDARG00000102398	7.30156	1.69173	0.649989	2.60271	0.00924901	0.0386897	cnn1b	572250
ENSDARG00000067847	6.41237	1.69111	0.679889	2.48733	0.0128707	0.0498581	il21	100150203
ENSDARG00000079997	54.8392	1.69073	0.348041	4.85786	1.18658e-06	2.21634e-05	NA	NA
ENSDARG00000023369	43.6218	1.69059	0.471573	3.585	0.000337074	0.00263096	mxd	360146
ENSDARG00000099898	10.2844	1.68865	0.459322	3.6764	0.000236546	0.00195208	si:ch211-27e6.1	566628
ENSDARG00000100947	80.6871	1.68767	0.397308	4.24776	2.15918e-05	0.000259743	mafk	415133
ENSDARG00000058943	95.3729	1.68669	0.401151	4.20463	2.61508e-05	0.000305036	cdcp1a	541520
ENSDARG00000100854	734.943	1.68323	0.261454	6.43795	1.21102e-10	6.16176e-09	ago4	100535764
ENSDARG00000040135	90.939	1.67998	0.530289	3.16804	0.00153472	0.00913269	fosaa	570238
ENSDARG00000104850	52.4383	1.67957	0.597783	2.80966	0.0049594	0.0233666	NA	NA
ENSDARG00000098171	336.506	1.67924	0.306702	5.47515	4.37145e-08	1.21541e-06	zgc:162193	323315
ENSDARG00000099026	20.5383	1.67829	0.361183	4.64664	3.37389e-06	5.41915e-05	si:dkey-185m8.2	101885702
ENSDARG00000098618	414.691	1.67796	0.232662	7.21201	5.51328e-13	4.3223e-11	erap2	100144556
ENSDARG00000087574	19.6111	1.66914	0.428339	3.89678	9.74802e-05	0.000940592	nox1	555604
ENSDARG00000043126	18.8744	1.66758	0.453979	3.67325	0.000239486	0.00197351	blf	503516
ENSDARG00000008867	1022.36	1.66374	0.221636	7.50662	6.06721e-14	5.73128e-12	rap1b	321107
ENSDARG00000094343	255.183	1.66312	0.101504	16.3849	2.45285e-60	2.82679e-57	NA	NA
ENSDARG00000060246	414.525	1.6586	0.405328	4.092	4.27664e-05	0.000462998	slc16a6b	561766
ENSDARG00000104391	7.20017	1.65851	0.587038	2.82521	0.00472501	0.0224642	pimr67	100007481
ENSDARG00000098304	884.002	1.65501	0.232809	7.10887	1.16994e-12	8.56059e-11	taok1b	554108
ENSDARG00000102946	6.73784	1.65315	0.570531	2.89757	0.00376067	0.0187618	NA	NA
ENSDARG00000104633	79.1476	1.65227	0.460242	3.59	0.000330684	0.00259073	NA	NA
ENSDARG00000104964	17.1863	1.65217	0.440557	3.75019	0.0001767	0.0015439	NA	NA
ENSDARG00000038855	275.779	1.64629	0.236839	6.95107	3.62534e-12	2.50932e-10	chmp5a	558613
ENSDARG00000008019	87.0735	1.63689	0.362509	4.51544	6.31863e-06	9.241e-05	mxg	360148
ENSDARG00000012586	221.604	1.63465	0.307132	5.32229	1.02467e-07	2.58116e-06	fmnl2a	100006456
ENSDARG00000104329	6.33656	1.63425	0.618173	2.64368	0.00820096	0.0350824	si:ch73-281k2.5	100002182
ENSDARG00000013771	33.6338	1.63383	0.41694	3.91861	8.90612e-05	0.000872407	ctss2.2	337572
ENSDARG00000096214	12.9031	1.63339	0.42716	3.82384	0.000131389	0.0012046	si:ch211-197k17.3	100002885
ENSDARG00000016439	28.5053	1.63184	0.346269	4.71265	2.4452e-06	4.08994e-05	slc7a1	559627
ENSDARG00000103053	51.7386	1.63106	0.267428	6.09908	1.06682e-09	4.33671e-08	NA	NA
ENSDARG00000069420	2206.64	1.62335	0.0582034	27.891	3.426e-171	7.89658e-167	trim23	767706
ENSDARG00000002991	535.814	1.61926	0.388627	4.16662	3.09153e-05	0.000351711	cep135	553303
ENSDARG00000069692	41.8119	1.61887	0.428041	3.78204	0.00015555	0.00138588	NA	NA
ENSDARG00000015869	24.7851	1.61822	0.38603	4.19196	2.76555e-05	0.000319835	slc22a16	557279
ENSDARG00000015946	7.25566	1.61798	0.592582	2.73038	0.00632609	0.0283953	slc44a1a	100333377
ENSDARG00000076560	2563.01	1.61701	0.410361	3.94047	8.13225e-05	0.000808629	apbb1	565164
ENSDARG00000092074	13.658	1.61674	0.444868	3.63421	0.00027883	0.00224048	hcst	100101460
ENSDARG00000056885	170.553	1.61049	0.446288	3.60863	0.000307814	0.00243557	per1a	563926
ENSDARG00000012395	12.4196	1.60602	0.614925	2.61173	0.00900847	0.037876	mmp13a	387293
ENSDARG00000077086	324.354	1.60489	0.227115	7.06643	1.58971e-12	1.15587e-10	ankrd34ba	560938
ENSDARG00000094522	708.801	1.60131	0.280333	5.71217	1.11544e-08	3.63131e-07	LOC100148665	100148665
ENSDARG00000100439	250.055	1.60044	0.365453	4.37932	1.19048e-05	0.000156886	zgc:153383	751751
ENSDARG00000102202	683.604	1.59972	0.188754	8.47519	2.34693e-17	3.46759e-15	phospho2	799638
ENSDARG00000020497	2142.36	1.59851	0.0962802	16.6027	6.66599e-62	8.53579e-59	rab7	393902
ENSDARG00000011020	208.52	1.59805	0.147383	10.8429	2.15581e-27	9.03442e-25	hnrnpa1a	393467
ENSDARG00000056477	132.524	1.58878	0.383582	4.14196	3.44354e-05	0.000384359	ccdc125	565477
ENSDARG00000003269	2838.33	1.58812	0.248624	6.38762	1.68483e-10	8.22749e-09	clcn3	559340
ENSDARG00000073985	83.9363	1.58644	0.24679	6.42829	1.29047e-10	6.51098e-09	pctp	566726
ENSDARG00000095909	42.2169	1.58566	0.524973	3.02046	0.00252393	0.0136399	NA	NA
ENSDARG00000036636	67.5848	1.58478	0.355498	4.45793	8.27546e-06	0.000115882	ebpl	768138
ENSDARG00000060783	72.4604	1.58316	0.311045	5.08979	3.58457e-07	7.70716e-06	NA	NA
ENSDARG00000074802	68.1639	1.58293	0.181436	8.72442	2.67548e-18	4.85568e-16	NA	NA
ENSDARG00000051836	39.8488	1.58292	0.298666	5.29995	1.15835e-07	2.87852e-06	si:dkeyp-19e1.3	553000
ENSDARG00000069027	10.8938	1.57835	0.614643	2.56791	0.0102315	0.0418129	admb	570100
ENSDARG00000096045	36.5154	1.5778	0.403414	3.91112	9.1871e-05	0.000895742	si:ch73-263o4.4	100331498
ENSDARG00000029105	420.236	1.57688	0.132225	11.9257	8.6922e-33	4.77015e-30	ftr51	562700
ENSDARG00000056439	18.6004	1.57584	0.519009	3.03625	0.00239544	0.0131115	march4	562065
ENSDARG00000095707	14.6929	1.57471	0.484976	3.24698	0.00116636	0.00730729	NA	NA
ENSDARG00000078940	38.4106	1.57227	0.404152	3.89029	0.000100125	0.000960511	NA	NA
ENSDARG00000077907	27.7684	1.57024	0.319482	4.91496	8.88012e-07	1.70707e-05	si:dkey-183p4.10	100005882
ENSDARG00000037859	10.4026	1.56975	0.618335	2.53868	0.0111272	0.0446502	il11a	570404
ENSDARG00000098029	6.44843	1.56832	0.574478	2.73	0.00633352	0.0284121	si:ch211-129o18.4	101883649
ENSDARG00000012718	19.8512	1.56754	0.394945	3.96902	7.2168e-05	0.000726429	wee2	327471
ENSDARG00000036420	23.4674	1.56049	0.315271	4.94967	7.434e-07	1.462e-05	si:dkey-33c9.6	795086
ENSDARG00000008403	116.344	1.55958	0.380428	4.09953	4.13983e-05	0.000450302	phospho1	100002812
ENSDARG00000039162	514.85	1.55567	0.24074	6.46203	1.03305e-10	5.38705e-09	rhebl1	767781
ENSDARG00000092731	99.5824	1.55257	0.45489	3.41306	0.000642377	0.00451269	mhc1uka	751750
ENSDARG00000015559	38.2291	1.55217	0.528584	2.93647	0.00331975	0.017	fstl1a	325423
ENSDARG00000079637	43.5217	1.55093	0.299244	5.18282	2.18555e-07	5.0174e-06	NA	NA
ENSDARG00000097429	28.2666	1.55047	0.272912	5.68122	1.33736e-08	4.26935e-07	NA	NA
ENSDARG00000057687	23.6607	1.54889	0.453173	3.41788	0.000631116	0.00444714	sbk3	100003100
ENSDARG00000043664	12.4099	1.54749	0.465468	3.32459	0.000885498	0.0058709	si:dkey-63b1.1	100004938
ENSDARG00000098397	14.7084	1.5469	0.546654	2.82976	0.00465833	0.022193	NA	NA
ENSDARG00000074721	32.7203	1.54655	0.306392	5.04762	4.47345e-07	9.45082e-06	rassf9	100150148
ENSDARG00000077900	17.966	1.54604	0.329593	4.69074	2.72213e-06	4.49445e-05	si:ch211-141o9.10	558198
ENSDARG00000076858	36.7585	1.54487	0.234496	6.58805	4.45631e-11	2.481e-09	tcimb	558746
ENSDARG00000098800	62.5923	1.5426	0.195297	7.89875	2.81706e-15	3.32976e-13	znf1156	571761
ENSDARG00000100700	6.10547	1.54133	0.553096	2.78673	0.00532428	0.0247558	NA	NA
ENSDARG00000077906	532.744	1.53604	0.12701	12.0939	1.13753e-33	6.55474e-31	rnf165a	572251
ENSDARG00000059529	272.844	1.536	0.201217	7.63355	2.28381e-14	2.32919e-12	LOC562097	562097
ENSDARG00000105252	25.3585	1.5349	0.560352	2.73916	0.00615955	0.0277939	NA	NA
ENSDARG00000053241	291.788	1.53281	0.184741	8.29712	1.06669e-16	1.49007e-14	sts	402795
ENSDARG00000089061	11.3023	1.52924	0.491103	3.1139	0.00184635	0.0106206	NA	NA
ENSDARG00000071499	14.5482	1.52901	0.513348	2.97851	0.00289654	0.0152286	cxcl32b.1	795945
ENSDARG00000029916	163.491	1.52895	0.194632	7.85556	3.98e-15	4.6098e-13	NA	NA
ENSDARG00000036785	74.0881	1.5284	0.273055	5.59739	2.17604e-08	6.52219e-07	si:ch211-226m16.2	100003708
ENSDARG00000100262	25.2162	1.52489	0.418101	3.64718	0.000265129	0.00215478	NA	NA
ENSDARG00000045878	170.42	1.52419	0.181886	8.37994	5.29538e-17	7.72488e-15	nudt4b	447910
ENSDARG00000056294	159.144	1.52078	0.153738	9.89202	4.50842e-23	1.34954e-20	si:ch211-183d21.3	559792
ENSDARG00000069169	122.238	1.52078	0.239401	6.35241	2.11962e-10	1.0094e-08	cerk	558496
ENSDARG00000010572	98.997	1.51839	0.304005	4.99464	5.89458e-07	1.1897e-05	slc25a25a	406541
ENSDARG00000019601	35.1579	1.51736	0.395744	3.8342	0.000125975	0.00116509	col12a1b	562946
ENSDARG00000070957	340.328	1.51599	0.232719	6.51426	7.30474e-11	3.90642e-09	im:7160594	100003326
ENSDARG00000104678	16.214	1.51544	0.569792	2.65964	0.00782237	0.0337194	NA	NA
ENSDARG00000002745	1921.64	1.51544	0.344797	4.39517	1.10686e-05	0.000148671	tdh	406528
ENSDARG00000018096	254.248	1.51543	0.180686	8.38707	4.9842e-17	7.31725e-15	scap	558292
ENSDARG00000068409	16.1456	1.51448	0.554156	2.73295	0.00627703	0.0282246	vgll4l	562092
ENSDARG00000044129	123.754	1.51296	0.363098	4.1668	3.08901e-05	0.000351598	si:ch211-214p16.1	368901
ENSDARG00000055854	2388.48	1.51	0.492508	3.06594	0.00216988	0.0121245	nr4a3	548604
ENSDARG00000103148	8.62176	1.50827	0.504625	2.98889	0.00279993	0.0148004	nectin4	794920
ENSDARG00000063436	122.617	1.50776	0.335	4.50079	6.77016e-06	9.80184e-05	rph3aa	101886567
ENSDARG00000043410	230.613	1.50754	0.149864	10.0593	8.35551e-24	2.67481e-21	xkr6b	792104
ENSDARG00000055350	2032.22	1.50727	0.110432	13.6489	2.04989e-42	1.68742e-39	sun1	553188
ENSDARG00000094922	11.6265	1.50617	0.604016	2.49358	0.012646	0.0491947	ungb	571301
ENSDARG00000097993	23.1952	1.50502	0.340506	4.41995	9.87253e-06	0.000134886	NA	NA
ENSDARG00000008107	336.498	1.5013	0.138516	10.8385	2.26205e-27	9.16597e-25	src	325084
ENSDARG00000070581	33.9614	1.50123	0.495926	3.02712	0.00246893	0.013434	ggact.1	777609
ENSDARG00000098608	184.495	1.50091	0.390916	3.83945	0.000123309	0.00114464	NA	NA
ENSDARG00000041699	13.2295	1.4995	0.581474	2.5788	0.00991453	0.040829	piwil1	368200
ENSDARG00000078797	37.8764	1.49923	0.423749	3.53802	0.000403139	0.0030626	dennd3a	797970
ENSDARG00000003553	22.876	1.49837	0.431936	3.46897	0.000522466	0.0038169	gnrhr2	100270671
ENSDARG00000099982	24.2242	1.49689	0.423756	3.53244	0.000411751	0.00311264	ccl39.7	100537869
ENSDARG00000059931	64.5622	1.49602	0.443645	3.37211	0.000745943	0.00508375	hyal2a	567869
ENSDARG00000002600	4972.41	1.4953	0.391697	3.81749	0.000134818	0.00123213	pcsk1	100005716
ENSDARG00000101863	12.6246	1.49441	0.545286	2.7406	0.00613276	0.0277164	NA	NA
ENSDARG00000104296	1029.87	1.48907	0.190572	7.81364	5.55583e-15	6.18629e-13	NA	NA
ENSDARG00000005578	34.267	1.48893	0.443391	3.35804	0.000784963	0.00529954	ugp2a	555748
ENSDARG00000083280	9.17693	1.4801	0.515023	2.87386	0.00405489	0.0199278	mirlet7g-1	100033546
ENSDARG00000104563	294.763	1.47831	0.222409	6.6468	2.99541e-11	1.72173e-09	kcnk9	799704
ENSDARG00000096897	14.2206	1.47596	0.388291	3.80116	0.000144021	0.00130178	NA	NA
ENSDARG00000074526	335.562	1.47466	0.242336	6.0852	1.16346e-09	4.68003e-08	zbtb16b	569773
ENSDARG00000093677	81.6905	1.47189	0.370724	3.97031	7.17786e-05	0.000724327	si:ch211-56a11.2	101884119
ENSDARG00000099695	37.1176	1.47187	0.56696	2.59607	0.00942976	0.0392464	NA	NA
ENSDARG00000098705	60.1421	1.4681	0.25236	5.81748	5.97412e-09	2.04603e-07	NA	NA
ENSDARG00000083622	18.2409	1.46444	0.391963	3.73617	0.000186844	0.0016156	mir124-6	100033633
ENSDARG00000026473	17.2589	1.45887	0.508601	2.8684	0.00412555	0.0202147	six1b	404627
ENSDARG00000090496	252.29	1.4584	0.24923	5.85163	4.86789e-09	1.7156e-07	LOC101883726	101883726
ENSDARG00000104065	48.0882	1.45594	0.225191	6.46535	1.01068e-10	5.28233e-09	znf1169	100006734
ENSDARG00000074442	6.4183	1.45588	0.517428	2.81368	0.00489782	0.0231239	NA	NA
ENSDARG00000101534	40.03	1.4554	0.305096	4.77031	1.8394e-06	3.20214e-05	rab3db	436952
ENSDARG00000008372	795.373	1.45391	0.146505	9.92398	3.27428e-23	9.9301e-21	spred2b	793290
ENSDARG00000055560	12.3622	1.45375	0.477569	3.04407	0.00233398	0.0128422	p2ry8	566497
ENSDARG00000104114	14.3758	1.45307	0.579424	2.50779	0.012149	0.0477446	kmt5ab	100004770
ENSDARG00000062667	270.601	1.45183	0.251753	5.76686	8.07631e-09	2.69004e-07	mpp3b	799884
ENSDARG00000102473	616.467	1.45082	0.21207	6.84125	7.85052e-12	5.09709e-10	zgc:171673	797138
ENSDARG00000061841	5535.15	1.45049	0.275443	5.26602	1.39416e-07	3.40043e-06	tiparp	563506
ENSDARG00000069839	9.37319	1.45048	0.525439	2.76052	0.00577101	0.0263711	NA	NA
ENSDARG00000078908	2558.42	1.44929	0.402231	3.60313	0.000314412	0.00248181	fbxo41	567804
ENSDARG00000036428	35.1536	1.44656	0.359306	4.02598	5.67383e-05	0.000590678	si:dkey-264d12.4	796607
ENSDARG00000103260	259.514	1.44513	0.398493	3.62648	0.000287311	0.00230178	si:dkey-29d5.2	100321895
ENSDARG00000031618	1745.79	1.4451	0.29036	4.97691	6.46078e-07	1.29042e-05	unm_sa1261	557524
ENSDARG00000015709	872.827	1.44364	0.219887	6.56536	5.1906e-11	2.84853e-09	hsd17b12a	327417
ENSDARG00000099985	660.766	1.43933	0.348675	4.128	3.6593e-05	0.000404913	cyr61l2	553273
ENSDARG00000101030	184.378	1.43536	0.187786	7.64362	2.11206e-14	2.16359e-12	si:ch73-158p21.3	326022
ENSDARG00000086856	904.701	1.43419	0.348295	4.11774	3.8261e-05	0.000420542	stk35	568080
ENSDARG00000039987	1842.69	1.43153	0.175729	8.14623	3.75445e-16	4.8616e-14	hivep2a	562048
ENSDARG00000103279	10.1964	1.43083	0.426212	3.35709	0.00078768	0.00531321	NA	NA
ENSDARG00000035506	103.101	1.42868	0.29484	4.8456	1.26232e-06	2.32709e-05	entpd2a.1	447905
ENSDARG00000027428	108.497	1.42563	0.323178	4.41129	1.02756e-05	0.00013973	rpp30	541352
ENSDARG00000059956	15.44	1.41762	0.397763	3.56398	0.000365273	0.00281329	ptk6b	767734
ENSDARG00000090818	102.998	1.41758	0.262298	5.40445	6.50068e-08	1.71631e-06	si:ch73-209e20.5	100333889
ENSDARG00000078193	5.84978	1.41637	0.562487	2.51804	0.011801	0.0467033	si:ch211-67e16.3	100004440
ENSDARG00000018787	7227.43	1.41015	0.4052	3.48012	0.000501183	0.00369184	efna1b	494151
ENSDARG00000052859	970.608	1.40884	0.146933	9.58831	8.95411e-22	2.29315e-19	chp1	325361
ENSDARG00000087020	31.5964	1.40762	0.284843	4.94174	7.74282e-07	1.51498e-05	NA	NA
ENSDARG00000097225	10.8323	1.40654	0.429622	3.27391	0.0010607	0.00677986	NA	NA
ENSDARG00000095180	1920.97	1.4057	0.437903	3.21008	0.00132698	0.00811093	abr	565190
ENSDARG00000097810	5.47753	1.4057	0.562604	2.49857	0.0124696	0.0487091	NA	NA
ENSDARG00000053773	41.4382	1.40517	0.284641	4.93663	7.94843e-07	1.55048e-05	vgll2b	606659
ENSDARG00000098550	65.4816	1.40504	0.32879	4.27337	1.92541e-05	0.000235807	wnk4a	100330953
ENSDARG00000052330	118.957	1.40441	0.44441	3.16018	0.00157672	0.00934238	slc4a2b	570716
ENSDARG00000079983	29.4257	1.40291	0.48892	2.8694	0.00411254	0.0201638	agbl2	568152
ENSDARG00000044318	39.6852	1.40236	0.384858	3.64383	0.000268611	0.00217618	itgb7	797491
ENSDARG00000074892	356.533	1.40197	0.175111	8.00619	1.18321e-15	1.45063e-13	pde6d	436981
ENSDARG00000071013	21.7813	1.40132	0.307901	4.55121	5.33389e-06	8.04061e-05	arl6ip6	100037347
ENSDARG00000021677	94.1692	1.39781	0.427274	3.27146	0.00106995	0.00682948	phf11	569187
ENSDARG00000017785	2557.5	1.39709	0.18742	7.45434	9.03214e-14	8.19613e-12	NA	NA
ENSDARG00000105292	122.901	1.39697	0.305949	4.56601	4.97097e-06	7.56775e-05	si:ch73-112j3.1	101883515
ENSDARG00000017234	766.333	1.39649	0.449906	3.10395	0.00190955	0.010916	npy8ar	30714
ENSDARG00000033160	685.464	1.39642	0.367674	3.79799	0.000145877	0.00131506	nr1d1	494487
ENSDARG00000068240	27.9058	1.39484	0.455214	3.06414	0.00218295	0.0121769	trim110	100536764
ENSDARG00000102448	5.78965	1.39373	0.55701	2.50216	0.0123438	0.0482962	NA	NA
ENSDARG00000074219	50.5511	1.39367	0.326508	4.2684	1.96878e-05	0.000240225	map3k20	100126011
ENSDARG00000061832	21.1457	1.39125	0.375224	3.7078	0.000209072	0.00176646	sntg1	100330925
ENSDARG00000021905	1831.42	1.39014	0.102649	13.5426	8.75844e-42	6.30854e-39	derl1	406753
ENSDARG00000090935	129.045	1.38969	0.400523	3.46968	0.000521075	0.00380915	si:dkey-75b17.1	100534986
ENSDARG00000067665	25.298	1.38965	0.477949	2.90752	0.00364302	0.0182723	fam167aa	768193
ENSDARG00000088490	7.15799	1.38791	0.48113	2.88469	0.00391804	0.019375	NA	NA
ENSDARG00000026229	14.3893	1.38502	0.539414	2.56764	0.0102394	0.0418231	prnpa	494129
ENSDARG00000039082	62.0418	1.38445	0.433647	3.19257	0.00141013	0.00852097	zgc:123010	641500
ENSDARG00000095214	26.7732	1.38063	0.258949	5.33165	9.73218e-08	2.46232e-06	NA	NA
ENSDARG00000060024	9.95883	1.38047	0.476383	2.89781	0.00375772	0.0187512	LOC101885431	101885431
ENSDARG00000014098	108.691	1.37908	0.27023	5.10337	3.33651e-07	7.25502e-06	pkd2	432387
ENSDARG00000086184	30.9098	1.37775	0.328997	4.18773	2.81762e-05	0.000325531	fbxo48	103908695
ENSDARG00000092599	7.68834	1.37757	0.512728	2.68675	0.00721499	0.0315916	NA	NA
ENSDARG00000073708	193.913	1.37283	0.20661	6.64458	3.04086e-11	1.7435e-09	zgc:171551	798325
ENSDARG00000104403	47.5506	1.37164	0.298961	4.58803	4.47448e-06	6.88927e-05	oscp1a	100002307
ENSDARG00000089863	220.872	1.37043	0.327492	4.18462	2.85641e-05	0.000329351	ccdc57	100318317
ENSDARG00000076386	292.975	1.36897	0.26396	5.1863	2.14509e-07	4.94422e-06	epdl1	100302470
ENSDARG00000015149	23.0778	1.36757	0.420665	3.25096	0.00115016	0.00722877	wasa	571256
ENSDARG00000035519	2320.84	1.36658	0.433948	3.14917	0.00163738	0.00964571	histh1l	550353
ENSDARG00000087191	50.6315	1.36655	0.26326	5.19088	2.09301e-07	4.84355e-06	wdr93	100149569
ENSDARG00000069498	9.67472	1.36581	0.525246	2.60033	0.00931343	0.0388957	phkg1b	554046
ENSDARG00000024208	6.27266	1.36272	0.528684	2.57756	0.00995005	0.0409387	opn7a	570397
ENSDARG00000078754	30.7885	1.36267	0.297607	4.57875	4.67768e-06	7.18294e-05	gra	561889
ENSDARG00000103466	19.0153	1.3604	0.488185	2.78665	0.00532555	0.0247558	ccl35.1	568326
ENSDARG00000020107	2607.14	1.35723	0.309629	4.38342	1.16831e-05	0.000155014	usp2a	494031
ENSDARG00000102581	6.37039	1.35723	0.518801	2.61608	0.0088945	0.0375131	zgc:174702	798067
ENSDARG00000055123	25.1279	1.35697	0.301068	4.50719	6.56922e-06	9.54691e-05	kcnk2a	559728
ENSDARG00000075299	26.2045	1.35689	0.322601	4.2061	2.5982e-05	0.000303527	aaed1	100332791
ENSDARG00000053711	85.0749	1.35567	0.249818	5.42661	5.74334e-08	1.54155e-06	LOC799203	799203
ENSDARG00000029075	4139.34	1.35285	0.457758	2.95538	0.00312283	0.0161785	pfkfb4b	386663
ENSDARG00000005544	305.688	1.35183	0.154507	8.74928	2.14715e-18	3.92775e-16	btbd3a	563691
ENSDARG00000092989	10.5044	1.35183	0.404546	3.34159	0.000833006	0.00557652	NA	NA
ENSDARG00000044551	972.718	1.35141	0.102291	13.2114	7.53963e-40	4.96517e-37	atg9a	100009663
ENSDARG00000028012	19.348	1.35124	0.38128	3.54395	0.000394178	0.00300146	tpmt.2	573111
ENSDARG00000104292	23.5883	1.35072	0.471872	2.86248	0.0042034	0.0205394	ctgfb	100124530
ENSDARG00000099437	10.0546	1.35045	0.541357	2.49456	0.0126113	0.049128	NA	NA
ENSDARG00000074905	350.329	1.34903	0.173522	7.77437	7.58263e-15	8.24396e-13	camk1da	100144566
ENSDARG00000100709	72.1679	1.34744	0.248744	5.41697	6.06164e-08	1.61628e-06	agxt2	619269
ENSDARG00000077920	360.189	1.34586	0.286076	4.70456	2.54412e-06	4.24002e-05	si:ch211-233f16.1	572419
ENSDARG00000095997	41.7387	1.34357	0.246951	5.44063	5.30936e-08	1.44141e-06	NA	NA
ENSDARG00000029751	132.539	1.34227	0.446652	3.00517	0.00265435	0.014162	wbp1lb	553658
ENSDARG00000061719	497.537	1.34213	0.208164	6.44744	1.13752e-10	5.85241e-09	si:dkey-23p11.2	565752
ENSDARG00000101362	599.524	1.33883	0.477886	2.80157	0.00508543	0.023858	mibp	64674
ENSDARG00000010047	97.602	1.33832	0.274234	4.88019	1.05985e-06	1.99905e-05	neu3.2	445250
ENSDARG00000053580	122.145	1.33329	0.173977	7.66361	1.80782e-14	1.87696e-12	htr1fb	100004819
ENSDARG00000054054	20.5731	1.33268	0.425445	3.13245	0.00173355	0.0101035	zgc:153219	767641
ENSDARG00000077471	83.95	1.33158	0.169733	7.84517	4.32372e-15	4.98287e-13	hmces	560402
ENSDARG00000062662	21.4952	1.33055	0.395541	3.36389	0.00076853	0.00521015	lmod3	100149390
ENSDARG00000062222	552.521	1.32993	0.255377	5.20774	1.91159e-07	4.47767e-06	mxra8a	562784
ENSDARG00000097726	13.1349	1.32928	0.413349	3.21587	0.00130049	0.00800186	si:ch211-149e23.4	797154
ENSDARG00000074119	17.4176	1.32835	0.525645	2.52708	0.0115014	0.0457773	frmpd2	571843
ENSDARG00000055026	28.2417	1.32677	0.361573	3.66944	0.000243086	0.00199889	ptch2	30181
ENSDARG00000038072	13.1761	1.32573	0.476426	2.78266	0.00539152	0.0249887	ptx4	100004372
ENSDARG00000069677	112.166	1.32554	0.330713	4.00812	6.12028e-05	0.000629199	nicn1	445216
ENSDARG00000094185	19.0114	1.32436	0.388373	3.41001	0.000649596	0.00455093	NA	NA
ENSDARG00000044194	668.383	1.32353	0.180983	7.31301	2.61225e-13	2.14269e-11	tcta	436858
ENSDARG00000030357	32.9371	1.32336	0.353868	3.73971	0.000184232	0.00159758	zgc:66313	393400
ENSDARG00000015495	123.649	1.32335	0.21179	6.2484	4.14669e-10	1.84869e-08	klf3	117603
ENSDARG00000104887	46.6661	1.32315	0.471557	2.80591	0.00501751	0.0235921	NA	NA
ENSDARG00000097856	12.8861	1.32265	0.456779	2.8956	0.0037843	0.0188675	NA	NA
ENSDARG00000007129	68.1773	1.32262	0.3797	3.48332	0.000495234	0.00365269	slc6a16a	555229
ENSDARG00000028541	18.3881	1.31956	0.340193	3.87886	0.000104948	0.000998742	si:ch211-121a2.4	569653
ENSDARG00000036028	2303.48	1.31764	0.404509	3.25738	0.00112447	0.00710576	arrdc3b	447866
ENSDARG00000016934	209.86	1.31715	0.173756	7.58044	3.44383e-14	3.40673e-12	ttyh2	436763
ENSDARG00000024759	1314.6	1.31702	0.507105	2.59714	0.00940038	0.0391752	inhbab	553816
ENSDARG00000029695	1574.83	1.31674	0.41209	3.19528	0.00139697	0.00845557	pgp	792824
ENSDARG00000100426	717.374	1.31541	0.330759	3.97695	6.98049e-05	0.000707223	fam167b	556719
ENSDARG00000090381	32.4758	1.31491	0.415832	3.16211	0.0015663	0.00929257	NA	NA
ENSDARG00000098295	389.32	1.31387	0.102998	12.7562	2.87765e-37	1.84242e-34	efna3b	117506
ENSDARG00000014623	92.7544	1.31345	0.178632	7.35283	1.94054e-13	1.63837e-11	si:ch211-212d10.1	557566
ENSDARG00000057456	1307.64	1.31084	0.217085	6.03837	1.55679e-09	6.05099e-08	ppp3ccb	565241
ENSDARG00000068286	614.563	1.31081	0.163587	8.01295	1.11989e-15	1.38775e-13	slc7a4	796100
ENSDARG00000061301	746.813	1.30943	0.191093	6.85232	7.26626e-12	4.73107e-10	gmpr2	678545
ENSDARG00000061304	313.179	1.30856	0.241883	5.40987	6.30712e-08	1.67287e-06	ppp1r9a	560862
ENSDARG00000103957	146.662	1.30447	0.275806	4.72969	2.24868e-06	3.81686e-05	aamdc	553802
ENSDARG00000093317	35.1332	1.30422	0.396611	3.2884	0.00100758	0.00650344	si:ch211-209j10.6	100537083
ENSDARG00000079972	8.01708	1.30343	0.455478	2.86168	0.00421398	0.0205649	LOC571865	571865
ENSDARG00000040478	21.7402	1.30056	0.327457	3.97169	7.13634e-05	0.000721428	lrp2bp	100073340
ENSDARG00000101143	214.779	1.30016	0.343213	3.78821	0.000151734	0.00135977	zgc:114173	566797
ENSDARG00000026350	47.4311	1.29372	0.295622	4.37626	1.20735e-05	0.000158565	wasb	335158
ENSDARG00000074185	229.826	1.29119	0.44601	2.89499	0.0037917	0.0188873	pcsk9	100150316
ENSDARG00000042172	129.696	1.29098	0.258374	4.99654	5.83689e-07	1.1822e-05	c7a	562475
ENSDARG00000018653	416.957	1.28825	0.216143	5.96016	2.51993e-09	9.4596e-08	acot7	447878
ENSDARG00000100578	19.8918	1.28738	0.50444	2.55209	0.0107079	0.0432689	NA	NA
ENSDARG00000069311	30.2751	1.28587	0.347794	3.69723	0.000217967	0.00182555	zgc:195175	100192216
ENSDARG00000077068	14.4805	1.2839	0.50042	2.56565	0.0102984	0.0420045	NA	NA
ENSDARG00000067966	53.5341	1.2808	0.347164	3.68933	0.000224846	0.0018716	NA	NA
ENSDARG00000103052	158.839	1.2805	0.179092	7.14992	8.68274e-13	6.56159e-11	pcyox1	550289
ENSDARG00000100660	266.978	1.27976	0.450195	2.84269	0.00447348	0.0215304	si:ch73-252i11.1	553517
ENSDARG00000036848	1118.92	1.27956	0.284842	4.49217	7.04995e-06	0.000101306	slc43a2a	393221
ENSDARG00000055446	12.7944	1.27896	0.379068	3.37397	0.000740931	0.00505857	NA	NA
ENSDARG00000040179	48.5565	1.27852	0.34479	3.7081	0.000208819	0.00176497	zgc:101562	792098
ENSDARG00000033444	544.906	1.27502	0.167559	7.6094	2.75379e-14	2.77171e-12	map4k6	692287
ENSDARG00000017154	198.523	1.27072	0.184555	6.88534	5.7651e-12	3.82939e-10	cables2b	564291
ENSDARG00000074646	11.216	1.26904	0.49846	2.54593	0.0108987	0.0439169	NA	NA
ENSDARG00000099031	157.667	1.2678	0.20418	6.20923	5.32458e-10	2.32877e-08	scn4ba	566069
ENSDARG00000100261	93.4082	1.2678	0.354508	3.57622	0.0003486	0.00271265	si:ch1073-266p11.2	101883254
ENSDARG00000040610	559.027	1.26746	0.247228	5.12667	2.94916e-07	6.51728e-06	si:ch73-352p4.8	568699
ENSDARG00000104810	1439.01	1.26628	0.159557	7.93625	2.08388e-15	2.48867e-13	akt3a	560549
ENSDARG00000063417	3281.26	1.26548	0.31399	4.03033	5.56989e-05	0.000581433	erf	560416
ENSDARG00000014101	312.043	1.26513	0.256826	4.926	8.39279e-07	1.62559e-05	pyroxd2	553066
ENSDARG00000059888	229.88	1.26372	0.24839	5.08764	3.62556e-07	7.78077e-06	LOC567622	567622
ENSDARG00000091271	73.1646	1.26331	0.266528	4.73986	2.13862e-06	3.64594e-05	si:ch211-225g23.1	562197
ENSDARG00000071662	279.846	1.26316	0.273675	4.61554	3.92079e-06	6.13096e-05	si:rp71-36a1.3	100034563
ENSDARG00000008035	66.8931	1.26282	0.241018	5.23952	1.60996e-07	3.84937e-06	zgc:113516	541449
ENSDARG00000029768	1411.83	1.26018	0.232205	5.42702	5.73024e-08	1.54155e-06	waplb	100141368
ENSDARG00000098776	11.7325	1.25954	0.453498	2.77738	0.00547995	0.0253172	NA	NA
ENSDARG00000090698	77.0301	1.25866	0.303613	4.1456	3.38929e-05	0.000380686	si:dkey-52j6.3	101884334
ENSDARG00000077023	56.3828	1.25843	0.288921	4.35561	1.32695e-05	0.00017144	NA	NA
ENSDARG00000087996	13.3039	1.25813	0.401274	3.13533	0.00171659	0.0100166	pabpn1l	796580
ENSDARG00000079267	16.2496	1.25794	0.434997	2.89182	0.00383011	0.01903	im:7154036	100320305
ENSDARG00000099961	5182.71	1.25757	0.128953	9.75222	1.80486e-22	4.83723e-20	bnip3	336116
ENSDARG00000060542	419.184	1.25735	0.268222	4.68773	2.76255e-06	4.54489e-05	lgr4	558825
ENSDARG00000035810	301.102	1.25507	0.345237	3.63538	0.000277574	0.00223309	rgcc	431737
ENSDARG00000033138	161.164	1.25375	0.142233	8.81475	1.19948e-18	2.28487e-16	lyrm2	569076
ENSDARG00000088924	67.8311	1.25375	0.227756	5.5048	3.69589e-08	1.04652e-06	si:dkey-185e18.7	795266
ENSDARG00000103519	184.339	1.25347	0.200073	6.26505	3.72703e-10	1.66805e-08	adamts1	565145
ENSDARG00000086269	1698.3	1.25141	0.0851799	14.6914	7.3186e-49	6.74745e-46	ndst2a	793524
ENSDARG00000063285	17.4944	1.25079	0.435868	2.86965	0.00410932	0.0201523	ube2t	768152
ENSDARG00000100192	157.516	1.24921	0.168939	7.39442	1.42025e-13	1.23065e-11	LOC101884686	101884686
ENSDARG00000098406	20.0464	1.24921	0.45027	2.77435	0.00553117	0.0255129	NA	NA
ENSDARG00000013830	471.389	1.2482	0.254856	4.89765	9.69891e-07	1.85058e-05	osbpl2b	334206
ENSDARG00000073870	383.2	1.24542	0.202384	6.15376	7.56693e-10	3.18849e-08	gdpd2	563198
ENSDARG00000076904	46.2054	1.24538	0.305931	4.0708	4.68511e-05	0.00049994	loxl5b	100124531
ENSDARG00000102867	125.964	1.24498	0.263566	4.72358	2.31724e-06	3.91569e-05	srfb	393604
ENSDARG00000028017	371.324	1.24443	0.194512	6.39767	1.57761e-10	7.78636e-09	tp53inp1	568021
ENSDARG00000077726	858.577	1.24282	0.287558	4.32198	1.54634e-05	0.000196697	nocta	572044
ENSDARG00000035610	444.338	1.24234	0.246582	5.03826	4.69778e-07	9.85251e-06	zgc:113208	550591
ENSDARG00000078113	675.111	1.24223	0.209448	5.93094	3.01213e-09	1.11083e-07	atp5ia	559659
ENSDARG00000099424	10.9988	1.2409	0.483906	2.56434	0.0103373	0.0421038	lcat	793137
ENSDARG00000075165	69.4737	1.24079	0.269112	4.6107	4.01319e-06	6.25846e-05	NA	NA
ENSDARG00000095789	24.7933	1.2387	0.463909	2.67014	0.00758188	0.0329229	ccr8.1	792495
ENSDARG00000091792	12.3019	1.23597	0.441054	2.8023	0.00507394	0.0238186	akap12a	101885554
ENSDARG00000099518	55.0951	1.23434	0.296442	4.16385	3.12927e-05	0.000355654	si:ch211-119e14.1	560599
ENSDARG00000090537	55.5961	1.23374	0.453067	2.72308	0.00646758	0.0288842	ifit11	100001239
ENSDARG00000075263	66.6289	1.23264	0.26619	4.63068	3.64471e-06	5.79757e-05	ankrd1a	100151027
ENSDARG00000099101	242.593	1.23011	0.249528	4.92976	8.23324e-07	1.59603e-05	gch2	64263
ENSDARG00000104235	27.3457	1.22989	0.376174	3.26947	0.00107751	0.00686776	myo5c	562676
ENSDARG00000093752	44.6633	1.22713	0.253922	4.83273	1.34673e-06	2.45771e-05	NA	NA
ENSDARG00000010925	66.5951	1.22518	0.372218	3.29156	0.000996325	0.00644006	NA	NA
ENSDARG00000087784	26.0484	1.22513	0.442685	2.76749	0.00564894	0.0259419	si:dkeyp-110a12.4	100001360
ENSDARG00000042114	873.072	1.22475	0.288195	4.24973	2.14031e-05	0.000257877	NA	NA
ENSDARG00000062830	103.214	1.22329	0.3994	3.06281	0.00219267	0.0122237	NA	NA
ENSDARG00000099252	40.3092	1.22177	0.2725	4.48355	7.34112e-06	0.000105162	ipcef1	767791
ENSDARG00000098965	12.9681	1.21941	0.383905	3.17633	0.00149151	0.008927	NA	NA
ENSDARG00000031817	236.647	1.21857	0.160288	7.60238	2.90725e-14	2.91344e-12	trim2a	100003782
ENSDARG00000004574	147.262	1.21851	0.242463	5.02557	5.01927e-07	1.04696e-05	gtf3c2	563394
ENSDARG00000101756	183.359	1.21763	0.446764	2.72544	0.00642163	0.0287346	im:7141269	492560
ENSDARG00000093997	195.742	1.21392	0.34697	3.49863	0.000467648	0.00347368	si:dkey-9i23.15	555790
ENSDARG00000096502	99.163	1.213	0.304056	3.9894	6.62412e-05	0.000675465	NA	NA
ENSDARG00000104038	13.1474	1.21156	0.389489	3.11064	0.00186679	0.0107087	LOC100007972	100007972
ENSDARG00000074738	51.6129	1.21086	0.376953	3.21223	0.0013171	0.00806899	NA	NA
ENSDARG00000040133	230.973	1.20815	0.165439	7.30272	2.82001e-13	2.28065e-11	ackr4b	641390
ENSDARG00000103528	28.5057	1.20707	0.33462	3.60728	0.000309419	0.00244658	NA	NA
ENSDARG00000019861	270.388	1.20692	0.229765	5.25285	1.49763e-07	3.61076e-06	fgl2a	565637
ENSDARG00000074254	70.2803	1.20664	0.335715	3.59423	0.000325357	0.00255595	abcb6b	100004801
ENSDARG00000101028	335.723	1.20519	0.141721	8.50396	1.83229e-17	2.8155e-15	LOC562049	562049
ENSDARG00000062770	7.82461	1.20376	0.462024	2.6054	0.00917671	0.0384711	snx21	555580
ENSDARG00000102095	50.2787	1.20276	0.384593	3.12735	0.00176387	0.010241	NA	NA
ENSDARG00000079056	2342.02	1.20179	0.19552	6.14663	7.91468e-10	3.30481e-08	si:ch211-194c3.5	556058
ENSDARG00000102970	83.2775	1.19859	0.331262	3.61825	0.000296603	0.00236145	NA	NA
ENSDARG00000067656	1146.9	1.19743	0.243361	4.92038	8.63771e-07	1.66743e-05	kcmf1	393927
ENSDARG00000102265	88.5304	1.19588	0.271192	4.40971	1.03509e-05	0.000140588	smarcal1	560412
ENSDARG00000006110	92.949	1.19546	0.27828	4.29588	1.73999e-05	0.00021655	chrd	30161
ENSDARG00000015546	855.512	1.19407	0.182714	6.53515	6.35452e-11	3.4301e-09	alpl	393982
ENSDARG00000052121	108.749	1.19332	0.391336	3.04934	0.00229345	0.0126554	rag2	30658
ENSDARG00000030472	154.32	1.19124	0.229702	5.18603	2.14821e-07	4.94647e-06	slc16a5a	565514
ENSDARG00000071213	206.517	1.18918	0.188572	6.30626	2.85866e-10	1.32308e-08	rgl3a	100149956
ENSDARG00000010002	401.24	1.18817	0.370806	3.20428	0.001354	0.00823876	gna11a	563953
ENSDARG00000017860	551.107	1.18631	0.364953	3.25059	0.00115166	0.00723286	rgs5b	550519
ENSDARG00000031161	690.259	1.18459	0.231674	5.11318	3.16784e-07	6.94065e-06	nr1d4a	563150
ENSDARG00000095908	74.4107	1.18415	0.37144	3.188	0.0014326	0.00862141	sat1a.2	431716
ENSDARG00000059712	19.6854	1.18414	0.3586	3.30211	0.000959603	0.00625329	slc19a2	569085
ENSDARG00000099843	993.032	1.18406	0.132587	8.9304	4.24458e-19	8.36183e-17	nedd4a	619412
ENSDARG00000098511	1363.14	1.18361	0.240522	4.92101	8.60978e-07	1.66412e-05	ntrk2b	570240
ENSDARG00000010519	239.217	1.18135	0.299277	3.94735	7.90205e-05	0.000788119	per3	58107
ENSDARG00000054389	20.4817	1.18107	0.323601	3.64978	0.000262465	0.00213662	rhof	573655
ENSDARG00000103961	9.64496	1.1809	0.466346	2.53224	0.0113335	0.0453202	poln	566857
ENSDARG00000099216	43.5857	1.18088	0.317127	3.72369	0.000196329	0.00168348	atp8b2	323754
ENSDARG00000105162	154.958	1.18074	0.220736	5.34913	8.83779e-08	2.26082e-06	NA	NA
ENSDARG00000068732	1697.56	1.17853	0.302831	3.89171	9.95419e-05	0.000955976	spry4	114437
ENSDARG00000018971	17.8979	1.17826	0.379493	3.10483	0.00190391	0.0108891	b3gnt5a	336526
ENSDARG00000074120	581.433	1.17788	0.264532	4.4527	8.47983e-06	0.000118456	usp2b	564054
ENSDARG00000062156	26.6275	1.17786	0.38745	3.04003	0.00236558	0.012982	NA	NA
ENSDARG00000099806	11.3809	1.17574	0.466573	2.51996	0.0117369	0.0465217	si:dkey-53k12.2	100537016
ENSDARG00000013705	157.305	1.17518	0.424576	2.76789	0.00564213	0.0259158	ccm2	436586
ENSDARG00000045853	51.6524	1.17478	0.299598	3.92118	8.81159e-05	0.000864616	rad51ap1	555714
ENSDARG00000031438	304.472	1.17438	0.156469	7.50547	6.12067e-14	5.75818e-12	kcnj11l	497647
ENSDARG00000068708	8699.82	1.17091	0.224671	5.21165	1.87165e-07	4.402e-06	ifrd1	555178
ENSDARG00000027750	1205.18	1.1693	0.153305	7.62728	2.39766e-14	2.42475e-12	dpp7	503737
ENSDARG00000061481	12.76	1.16915	0.468117	2.49756	0.0125052	0.0487836	zgc:163022	100038777
ENSDARG00000043460	2398.18	1.16835	0.113387	10.3042	6.74778e-25	2.2872e-22	nppcl	563937
ENSDARG00000096517	64.6809	1.16665	0.313687	3.71914	0.000199906	0.00170923	NA	NA
ENSDARG00000096147	25.5645	1.16519	0.45347	2.5695	0.0101844	0.0416577	NA	NA
ENSDARG00000104687	1353.75	1.16433	0.26167	4.4496	8.60297e-06	0.000119958	slc16a9b	445158
ENSDARG00000041896	1806.64	1.16427	0.205868	5.65543	1.55453e-08	4.85505e-07	dnajc5ga	322863
ENSDARG00000092052	15.6719	1.16378	0.399125	2.91584	0.00354737	0.0179188	gstk4	678541
ENSDARG00000096913	19.0245	1.16358	0.322651	3.60631	0.000310582	0.00245494	si:ch211-241d24.1	101886735
ENSDARG00000098512	65.2377	1.16339	0.208428	5.58174	2.3812e-08	7.09099e-07	si:ch73-215f7.1	101882797
ENSDARG00000088679	11.8935	1.16224	0.401759	2.89289	0.00381716	0.0189902	NA	NA
ENSDARG00000097292	26.8043	1.16097	0.439787	2.63984	0.00829448	0.0353905	LOC558704	558704
ENSDARG00000059897	5846.89	1.16049	0.221482	5.23965	1.60882e-07	3.84937e-06	ntrk2a	65090
ENSDARG00000060566	150.904	1.16029	0.276682	4.19359	2.74569e-05	0.000318177	NA	NA
ENSDARG00000078974	73.0653	1.15795	0.185985	6.22601	4.78465e-10	2.12488e-08	si:ch211-215a9.5	796017
ENSDARG00000078001	114.609	1.15716	0.400545	2.88896	0.00386519	0.0191548	kbtbd7	794299
ENSDARG00000016699	323.834	1.15659	0.161669	7.15405	8.42522e-13	6.409e-11	trpa1a	474351
ENSDARG00000042623	1914.73	1.15534	0.0758116	15.2396	1.93077e-52	2.11916e-49	acbd3	406270
ENSDARG00000062745	442.986	1.15465	0.187548	6.15655	7.4348e-10	3.13855e-08	socs5b	559639
ENSDARG00000097636	503.361	1.15448	0.356633	3.23718	0.00120719	0.00752418	NA	NA
ENSDARG00000092272	21.1313	1.15412	0.32304	3.57269	0.000353333	0.00274548	NA	NA
ENSDARG00000056105	4133.06	1.15103	0.257589	4.46847	7.87815e-06	0.000111196	syt11b	794707
ENSDARG00000038980	1195.08	1.15069	0.260447	4.41814	9.95542e-06	0.000135777	txndc12	324900
ENSDARG00000001953	2192.69	1.14856	0.261313	4.39535	1.10593e-05	0.000148633	pfkfb3	554477
ENSDARG00000004154	152.687	1.14685	0.167913	6.82999	8.49203e-12	5.46739e-10	orai1b	402892
ENSDARG00000090787	238.178	1.14645	0.240881	4.75941	1.9416e-06	3.35976e-05	klhdc8b	799189
ENSDARG00000055565	688.169	1.14615	0.197622	5.7997	6.64338e-09	2.25846e-07	cacnb2b	558806
ENSDARG00000038559	3646.65	1.14547	0.229145	4.9989	5.76581e-07	1.17089e-05	h1f0	321618
ENSDARG00000096422	144.067	1.1452	0.198113	5.78053	7.44658e-09	2.50199e-07	NA	NA
ENSDARG00000003952	4163.36	1.14399	0.245568	4.65852	3.18487e-06	5.15144e-05	pfn2	394235
ENSDARG00000016570	446.585	1.14359	0.134433	8.50676	1.78855e-17	2.76673e-15	prlra	407651
ENSDARG00000015236	44.8784	1.14266	0.288212	3.96464	7.3507e-05	0.000738241	pycr3	560682
ENSDARG00000078508	122.497	1.14169	0.375768	3.03828	0.00237931	0.0130542	si:dkey-266m15.6	569039
ENSDARG00000078527	276.849	1.14109	0.132584	8.60653	7.53041e-18	1.24869e-15	lingo4b	559074
ENSDARG00000104918	18.9576	1.13886	0.445226	2.55795	0.0105292	0.0427343	NA	NA
ENSDARG00000054575	10.3773	1.13854	0.428206	2.65885	0.00784081	0.03378	waif2	100884149
ENSDARG00000097353	39.7274	1.13815	0.291067	3.91026	9.21958e-05	0.000898149	NA	NA
ENSDARG00000077228	1608.15	1.1332	0.202211	5.60403	2.09426e-08	6.29343e-07	ntrk3a	568668
ENSDARG00000070092	31.3662	1.13287	0.285301	3.97079	7.16344e-05	0.000723216	si:dkey-201i6.2	559915
ENSDARG00000069143	23.3979	1.13241	0.385438	2.93798	0.00330363	0.0169287	map3k7cl	568142
ENSDARG00000018650	62.2312	1.13045	0.347791	3.25038	0.0011525	0.00723418	gtpbp3	553807
ENSDARG00000059587	1678.84	1.13	0.280308	4.03129	5.54711e-05	0.00057958	LOC560371	560371
ENSDARG00000036560	392.358	1.12994	0.174591	6.47192	9.6766e-11	5.08054e-09	gpr185b	565203
ENSDARG00000094025	61.4468	1.1292	0.388364	2.90757	0.00364245	0.0182723	si:dkey-237j10.2	568721
ENSDARG00000039515	1262.43	1.12908	0.127437	8.85991	8.00825e-19	1.56426e-16	atf4a	406514
ENSDARG00000037954	43.7909	1.12801	0.422656	2.66885	0.00761108	0.0330372	tnnt1	558627
ENSDARG00000017010	34.3004	1.12703	0.372385	3.02651	0.00247396	0.0134582	scamp2l	334500
ENSDARG00000009459	637.091	1.12618	0.156753	7.18445	6.74803e-13	5.23688e-11	slc35e4	550555
ENSDARG00000038429	3439.17	1.12574	0.394106	2.85645	0.00428412	0.0208258	csrnp1b	322795
ENSDARG00000097812	186.064	1.12557	0.168616	6.67537	2.46609e-11	1.44266e-09	si:ch73-144d13.5	100004091
ENSDARG00000052690	3726.47	1.12511	0.263948	4.2626	2.02059e-05	0.000245636	arrdc3a	566685
ENSDARG00000096954	92.3722	1.12463	0.22474	5.00416	5.61075e-07	1.14874e-05	NA	NA
ENSDARG00000033327	180.185	1.12459	0.265661	4.23316	2.30426e-05	0.000274617	unc5b	494130
ENSDARG00000060756	27.1114	1.12356	0.291306	3.85696	0.000114805	0.00107786	abhd6a	799085
ENSDARG00000021805	587.925	1.11934	0.236532	4.73229	2.21997e-06	3.77345e-05	aes	393395
ENSDARG00000027345	90.3135	1.11902	0.439032	2.54883	0.0108086	0.0435843	mpzl2b	336830
ENSDARG00000019396	2021.97	1.11888	0.306488	3.65064	0.000261588	0.00213202	rergla	436767
ENSDARG00000062402	115.828	1.11841	0.195882	5.7096	1.13239e-08	3.67541e-07	frem1b	557221
ENSDARG00000103449	33.3627	1.11774	0.27033	4.1347	3.55412e-05	0.000395171	LOC100537032	100537032
ENSDARG00000101522	39.319	1.117	0.322263	3.4661	0.000528058	0.003848	LOC101882451	101882451
ENSDARG00000096717	282.796	1.11662	0.266359	4.19214	2.76332e-05	0.000319738	NA	NA
ENSDARG00000079888	117.447	1.11491	0.24889	4.47955	7.48015e-06	0.000106755	NA	NA
ENSDARG00000000002	338.725	1.11042	0.390101	2.8465	0.00442024	0.0213098	ccdc80	368419
ENSDARG00000059081	39.6877	1.11022	0.355472	3.12321	0.00178889	0.0103624	LOC100002503	100002503
ENSDARG00000037415	373.266	1.10982	0.197869	5.60884	2.03687e-08	6.13696e-07	dlgap1b	571372
ENSDARG00000004680	1222.26	1.10951	0.135684	8.17713	2.90686e-16	3.80683e-14	dnajb6a	436626
ENSDARG00000101883	87.4423	1.10849	0.262755	4.21871	2.45701e-05	0.000290121	si:ch1073-398c20.3	100331458
ENSDARG00000036940	28.2273	1.10781	0.366114	3.02586	0.00247925	0.0134755	ctss1	393398
ENSDARG00000030632	177.872	1.10718	0.249091	4.4449	8.79341e-06	0.000122205	ccdc3b	553593
ENSDARG00000026383	2363.49	1.10581	0.334562	3.30526	0.000948877	0.00620093	si:dkey-27j5.5	100006464
ENSDARG00000025914	15.3642	1.10561	0.404704	2.73189	0.00629716	0.0282986	si:dkey-190g11.3	567059
ENSDARG00000102252	314.179	1.10438	0.180122	6.13129	8.71691e-10	3.60065e-08	NA	NA
ENSDARG00000079271	67.7221	1.10383	0.373573	2.9548	0.00312875	0.0162019	dcxr	550282
ENSDARG00000098408	39.2766	1.10363	0.276145	3.99656	6.4269e-05	0.000657787	stbd1	792854
ENSDARG00000087937	12.5026	1.10283	0.442869	2.49018	0.0127678	0.0495651	cdk4	777730
ENSDARG00000076888	383.498	1.10277	0.289211	3.81303	0.000137273	0.00125159	zgc:171967	100126019
ENSDARG00000036616	82.8899	1.1017	0.361783	3.04521	0.00232519	0.0128061	gpr182	323641
ENSDARG00000021184	69.6634	1.10072	0.277995	3.95949	7.51093e-05	0.000753537	rbfox1l	407613
ENSDARG00000029859	9.23193	1.09811	0.430428	2.55122	0.0107347	0.0433395	si:ch211-241d21.5	100000984
ENSDARG00000013845	558.18	1.09811	0.271928	4.03824	5.38543e-05	0.000564479	ttc14	541501
ENSDARG00000044767	63.8428	1.09773	0.333827	3.2883	0.00100793	0.00650388	LOC799194	799194
ENSDARG00000103783	144.7	1.09697	0.318291	3.44644	0.000568024	0.00408499	cyyr1	405818
ENSDARG00000092260	870.88	1.09678	0.121248	9.04575	1.48639e-19	3.1722e-17	si:ch73-290k24.6	100537620
ENSDARG00000041926	650.238	1.09449	0.223446	4.89824	9.67006e-07	1.84661e-05	NA	NA
ENSDARG00000078037	22.5715	1.09421	0.386435	2.83154	0.00463248	0.0220927	chpfb	103911184
ENSDARG00000009194	189.74	1.09221	0.304093	3.59169	0.000328541	0.00257832	col16a1	100535782
ENSDARG00000097158	55.0736	1.09171	0.320447	3.40682	0.000657241	0.00459332	NA	NA
ENSDARG00000099986	54.518	1.08937	0.341725	3.18786	0.00143328	0.00862323	si:ch211-207i20.2	568537
ENSDARG00000097421	90.2635	1.08899	0.345968	3.14767	0.00164579	0.00967946	si:dkeyp-50b9.1	568519
ENSDARG00000014652	1814.65	1.08843	0.250374	4.34721	1.37878e-05	0.000177737	ankrd13b	568981
ENSDARG00000078190	38.0036	1.08704	0.305401	3.5594	0.000371698	0.00285385	NA	NA
ENSDARG00000037895	330.044	1.08437	0.354549	3.05845	0.00222484	0.0123537	ramp2	566313
ENSDARG00000070590	264.738	1.0841	0.230492	4.70342	2.55845e-06	4.25466e-05	nt5c1ab	799449
ENSDARG00000100866	30.2522	1.08297	0.260455	4.15797	3.21083e-05	0.000363133	spag16	100536264
ENSDARG00000076787	63.3806	1.08286	0.334175	3.2404	0.00119363	0.0074558	angpt4	571050
ENSDARG00000007885	20.3747	1.08191	0.389438	2.77814	0.00546704	0.025284	fancl	406255
ENSDARG00000076487	94.2127	1.08088	0.402398	2.6861	0.00722908	0.0316413	haao	492518
ENSDARG00000091937	48.9091	1.08022	0.311222	3.4709	0.000518715	0.0037943	NA	NA
ENSDARG00000075571	456.166	1.07893	0.150484	7.16968	7.51719e-13	5.81422e-11	bicd2	557383
ENSDARG00000090815	101.904	1.07809	0.166955	6.45738	1.06528e-10	5.51767e-09	kcnj10a	100538267
ENSDARG00000076974	48.2573	1.0776	0.282806	3.81037	0.000138759	0.00126164	pdzd7a	100332580
ENSDARG00000091234	40.6387	1.07702	0.390991	2.7546	0.00587642	0.0267626	si:ch73-335l21.4	100000332
ENSDARG00000100163	36.0955	1.07594	0.246615	4.36282	1.28395e-05	0.000166632	tox4b	100003353
ENSDARG00000079741	317.442	1.07568	0.182443	5.89596	3.72503e-09	1.35637e-07	NA	NA
ENSDARG00000035909	2721.15	1.07433	0.240794	4.46163	8.13385e-06	0.00011437	mfsd2ab	445176
ENSDARG00000076510	60.707	1.07424	0.410706	2.61558	0.00890756	0.037544	fgf22	100005852
ENSDARG00000043237	1387.92	1.07323	0.230856	4.64892	3.33674e-06	5.37822e-05	nfil3-2	792516
ENSDARG00000034717	24.7329	1.07176	0.392917	2.72769	0.0063779	0.0285889	def6c	563690
ENSDARG00000063670	271.855	1.07052	0.273575	3.91306	9.11352e-05	0.000890074	gtf2a1l	767629
ENSDARG00000057787	42.5375	1.06741	0.319756	3.33819	0.000843267	0.00562886	itgae.2	100536705
ENSDARG00000093484	38.2278	1.06632	0.421597	2.52925	0.0114306	0.0455979	NA	NA
ENSDARG00000104809	31.8355	1.066	0.294041	3.62536	0.000288556	0.0023104	top1mt	415098
ENSDARG00000018411	271.51	1.06464	0.232858	4.57205	4.82984e-06	7.39197e-05	mknk1	555974
ENSDARG00000037545	20.9846	1.06038	0.272462	3.89185	9.94833e-05	0.000955811	mtnr1aa	30667
ENSDARG00000071215	22.6551	1.0598	0.293644	3.60914	0.000307218	0.00243169	palm3	790940
ENSDARG00000009822	617.716	1.05919	0.152759	6.9337	4.09981e-12	2.82079e-10	her4.4	100149066
ENSDARG00000099758	109.586	1.05884	0.201059	5.26633	1.39177e-07	3.40043e-06	igf2bp2b	557028
ENSDARG00000058231	349.807	1.057	0.284345	3.71732	0.000201344	0.00171817	nt5c2b	557972
ENSDARG00000061194	157.354	1.05662	0.242797	4.35185	1.34994e-05	0.000174215	hectd2	562999
ENSDARG00000101989	19.3319	1.05616	0.354711	2.97752	0.00290587	0.0152673	thrap3a	570454
ENSDARG00000076804	2512.11	1.0561	0.274305	3.85009	0.000118076	0.00110228	ttyh1	100537642
ENSDARG00000103762	32.9352	1.05516	0.350307	3.01209	0.00259453	0.0139273	rln1	100996239
ENSDARG00000069500	48.7823	1.05429	0.217315	4.85146	1.22556e-06	2.27623e-05	hs6st3b	569353
ENSDARG00000070625	1916.09	1.05407	0.219628	4.79936	1.5917e-06	2.83297e-05	enpp5	563498
ENSDARG00000078759	32.376	1.05327	0.295535	3.56395	0.000365316	0.00281329	dna2	559535
ENSDARG00000071103	602.987	1.05327	0.173841	6.05881	1.37132e-09	5.39376e-08	si:dkey-222p3.1	100007529
ENSDARG00000094327	206.028	1.05259	0.287595	3.65999	0.000252227	0.00206668	si:dkey-205k8.5	101885834
ENSDARG00000086098	271.433	1.05256	0.358425	2.93662	0.00331808	0.0169952	LOC566587	566587
ENSDARG00000101419	97.9976	1.05022	0.312259	3.36331	0.000770139	0.00521626	drp2	558055
ENSDARG00000098327	295.6	1.05002	0.159407	6.58704	4.48695e-11	2.49204e-09	LOC566194	566194
ENSDARG00000007743	258.148	1.0498	0.288607	3.63748	0.000275314	0.00221981	il15l	494451
ENSDARG00000075230	334.718	1.04978	0.226888	4.62688	3.71222e-06	5.88206e-05	tet1	101883702
ENSDARG00000096876	44.21	1.04946	0.373665	2.80857	0.00497618	0.0234312	si:dkey-61o18.2	103911869
ENSDARG00000079175	93.5609	1.04924	0.274425	3.82343	0.00013161	0.00120615	si:ch211-79k12.1	568891
ENSDARG00000016200	751.236	1.04576	0.306953	3.40691	0.000657032	0.00459324	trib3	405805
ENSDARG00000041910	340.7	1.04368	0.183936	5.67419	1.39348e-08	4.39977e-07	znf512	101882368
ENSDARG00000015922	232.277	1.04234	0.222446	4.68582	2.78835e-06	4.57754e-05	stk17al	777621
ENSDARG00000079457	115.051	1.04158	0.214186	4.86295	1.15651e-06	2.16542e-05	si:dkey-57h18.1	100001169
ENSDARG00000091598	14.5684	1.04009	0.407598	2.55174	0.0107186	0.0432967	LOC100536673	100536673
ENSDARG00000038011	120.277	1.03952	0.384772	2.70165	0.00689961	0.0304653	cyth4a	566849
ENSDARG00000033501	103.328	1.03918	0.275236	3.7756	0.00015962	0.0014183	tsc22d3	393541
ENSDARG00000011573	58.5006	1.03869	0.264669	3.92449	8.69133e-05	0.000854271	abcb11a	797269
ENSDARG00000090785	25.2974	1.03807	0.343392	3.023	0.00250286	0.013561	diaph3	445230
ENSDARG00000102097	72.7023	1.03795	0.260054	3.99129	6.57152e-05	0.000671071	nfkbiz	100001781
ENSDARG00000103935	51.1057	1.03781	0.224074	4.63153	3.62975e-06	5.78176e-05	rab27a	570907
ENSDARG00000004745	192.434	1.03737	0.250025	4.14907	3.33825e-05	0.000376251	lmbr1l	321314
ENSDARG00000007377	2168.73	1.03728	0.21027	4.93307	8.0948e-07	1.57449e-05	odc1	114426
ENSDARG00000073764	215.838	1.03389	0.229035	4.51412	6.35808e-06	9.28758e-05	si:ch211-113j14.1	558239
ENSDARG00000006617	292.202	1.03232	0.259622	3.97625	7.00115e-05	0.000709005	napga	541353
ENSDARG00000075282	3162.04	1.0318	0.258967	3.98429	6.76816e-05	0.000688132	irs2b	572001
ENSDARG00000043781	446.801	1.0305	0.240939	4.27703	1.89402e-05	0.00023258	zgc:92791	436816
ENSDARG00000104643	62.3074	1.02843	0.366994	2.80231	0.00507377	0.0238186	tuba7l	431777
ENSDARG00000075819	189.698	1.0271	0.199064	5.15967	2.47383e-07	5.59012e-06	arhgef2	561276
ENSDARG00000042688	30.8554	1.02526	0.301713	3.39812	0.000678515	0.00471057	bora	555606
ENSDARG00000063268	103.476	1.02494	0.371836	2.75644	0.00584351	0.0266391	si:ch211-197g18.2	100001920
ENSDARG00000073786	184.166	1.02487	0.230942	4.43777	9.0897e-06	0.000125495	cmbl	100151256
ENSDARG00000054968	235.603	1.02325	0.166573	6.14298	8.09876e-10	3.36957e-08	cd40	100270764
ENSDARG00000099197	165.73	1.02129	0.300639	3.39707	0.000681118	0.00471869	actc1b	58114
ENSDARG00000101676	117.635	1.02126	0.325094	3.14143	0.00168122	0.00985015	NA	NA
ENSDARG00000076991	136.406	1.02112	0.214684	4.7564	1.97077e-06	3.40002e-05	dolk	799960
ENSDARG00000078249	42.8084	1.02041	0.224431	4.54664	5.45085e-06	8.15822e-05	unc13d	564076
ENSDARG00000042677	888.262	1.02034	0.162415	6.2823	3.336e-10	1.5226e-08	cadm1b	562183
ENSDARG00000039256	2203.72	1.02032	0.116328	8.77105	1.77015e-18	3.34428e-16	spega	570504
ENSDARG00000071113	48.8582	1.01971	0.280363	3.63711	0.000275712	0.00222121	xirp2a	559746
ENSDARG00000003776	2278.25	1.01913	0.0495747	20.5574	6.61109e-94	2.17684e-90	pip4k2aa	560360
ENSDARG00000016011	180.573	1.0186	0.198148	5.1406	2.73868e-07	6.12259e-06	gpcpd1	492483
ENSDARG00000097489	270.521	1.01723	0.17282	5.88608	3.95474e-09	1.43322e-07	si:ch73-390p7.2	100536004
ENSDARG00000037427	37.3869	1.01528	0.272552	3.7251	0.000195236	0.00167535	si:ch211-39a7.1	566141
ENSDARG00000105273	17.4609	1.01524	0.356419	2.84845	0.00439323	0.0212195	si:ch73-295i22.2	100538042
ENSDARG00000103826	45.1354	1.01456	0.385489	2.63188	0.00849143	0.0361172	gpib	246095
ENSDARG00000053405	246.231	1.01447	0.128739	7.88006	3.27211e-15	3.82837e-13	sord	570613
ENSDARG00000101017	194.527	1.01445	0.314183	3.22885	0.00124288	0.00770706	LOC560447	560447
ENSDARG00000102701	27.4678	1.01253	0.274721	3.68566	0.000228107	0.00189328	eva1ba	100004969
ENSDARG00000092199	154.681	1.01167	0.255988	3.95205	7.74857e-05	0.000774823	LOC100535981	100535981
ENSDARG00000102619	77.7222	1.01063	0.222119	4.54996	5.36571e-06	8.05695e-05	NA	NA
ENSDARG00000021369	72.3101	1.00939	0.34453	2.92975	0.00339231	0.0173139	mc3r	353153
ENSDARG00000013006	100.896	1.00657	0.283507	3.55042	0.00038462	0.00293936	pibf1	445181
ENSDARG00000044622	26.656	1.00631	0.367737	2.73649	0.00620987	0.0279881	polq	566079
ENSDARG00000104861	354.739	1.00412	0.0913436	10.9928	4.13798e-28	1.90753e-25	NA	NA
ENSDARG00000043122	1296.49	1.00369	0.146252	6.86273	6.75559e-12	4.42357e-10	NA	NA
ENSDARG00000054533	559.424	1.00088	0.226127	4.42617	9.59192e-06	0.000131441	araf	403063
ENSDARG00000039435	489.332	1.00068	0.163475	6.12131	9.28106e-10	3.80639e-08	rgs17	436796

## Sheet: (b) padj<0.05_log2FC<-1
DEGs_MutYoung_vs_WtYoung
Colonna1	baseMean	log2FoldChange	lfcSE	stat	pvalue	padj	symbol	entrez
ENSDARG00000006757	243.088	-7.88894	0.348715	-22.6229	2.58084e-113	1.48714e-109	klhl41b	321064
ENSDARG00000002037	431.184	-2.28001	0.103178	-22.0977	3.32367e-108	1.53214e-104	pfkfb2b	564852
ENSDARG00000079908	2457.91	-1.17739	0.0606317	-19.4187	5.36768e-84	9.51689e-81	LOC101882069	101882069
ENSDARG00000025081	209.452	-5.43362	0.286639	-18.9563	3.91675e-80	6.44837e-77	grnb	335453
ENSDARG00000099999	1572.07	-1.13093	0.0670441	-16.8684	7.6821e-64	1.04156e-60	tcf3b	664768
ENSDARG00000003132	113.481	-6.82578	0.450086	-15.1655	5.98515e-52	6.18742e-49	apip	447941
ENSDARG00000091247	552.601	-1.75406	0.115677	-15.1634	6.17427e-52	6.18742e-49	fars2	793097
ENSDARG00000052150	1238.18	-1.50976	0.101278	-14.907	2.96618e-50	2.84864e-47	pbx4	30728
ENSDARG00000012656	978.035	-1.49097	0.102506	-14.5452	6.26224e-48	5.55148e-45	atf6	558071
ENSDARG00000094681	41.428	-4.46607	0.316627	-14.1052	3.52972e-45	3.0132e-42	hbl2	566971
ENSDARG00000099579	549.524	-1.29834	0.0953891	-13.611	3.44438e-42	2.73757e-39	aldh18a1	557186
ENSDARG00000070677	237.248	-3.2324	0.237596	-13.6046	3.75862e-42	2.88775e-39	fezf2	60634
ENSDARG00000069937	319.055	-1.86533	0.137681	-13.5482	8.12099e-42	6.03809e-39	dnm2a	559334
ENSDARG00000096579	91.9268	-8.15042	0.608369	-13.3972	6.28247e-41	4.38802e-38	si:dkey-9c18.3	101884814
ENSDARG00000092774	2148.75	-1.34408	0.114101	-11.7797	4.96582e-32	2.6618e-29	tarsl2	100330276
ENSDARG00000003699	253.606	-2.40177	0.208646	-11.5112	1.15801e-30	5.80239e-28	atp7a	564924
ENSDARG00000087180	157.494	-1.50979	0.1344	-11.2336	2.78991e-29	1.33968e-26	ubxn2a	100537478
ENSDARG00000036915	268.824	-1.77863	0.160567	-11.0772	1.6185e-28	7.61322e-26	dolpp1	474331
ENSDARG00000103723	38.7198	-3.62298	0.331167	-10.94	7.4168e-28	3.35196e-25	LOC100537936	100537936
ENSDARG00000079105	102.496	-4.12276	0.377214	-10.9295	8.33214e-28	3.69322e-25	mhc2dab	30762
ENSDARG00000000423	93.1102	-1.59079	0.145848	-10.9071	1.0655e-27	4.54789e-25	si:ch73-314g15.3	368688
ENSDARG00000103940	161.223	-1.82348	0.168244	-10.8383	2.26674e-27	9.16597e-25	frrs1l	100536668
ENSDARG00000068830	97.4732	-2.79205	0.258532	-10.7996	3.45544e-27	1.37318e-24	zgc:172139	100003412
ENSDARG00000089749	153.862	-2.91676	0.272614	-10.6992	1.02633e-26	3.94264e-24	aqp8b	555598
ENSDARG00000078069	45.3868	-7.11746	0.666687	-10.6759	1.32009e-26	4.988e-24	rrm2	30733
ENSDARG00000038713	379.936	-1.21968	0.115317	-10.5768	3.81883e-26	1.36443e-23	tep1	100321823
ENSDARG00000078425	289.376	-2.73714	0.260811	-10.4948	9.13176e-26	3.18906e-23	oat	572518
ENSDARG00000074447	224.587	-1.25155	0.12229	-10.2343	1.39181e-24	4.64925e-22	dapk3	562194
ENSDARG00000031775	409.02	-1.57843	0.157486	-10.0226	1.21209e-23	3.77533e-21	ube2s	565498
ENSDARG00000011703	190.461	-1.56645	0.158551	-9.87975	5.09602e-23	1.50587e-20	clocka	30140
ENSDARG00000080001	68.0824	-9.82154	1.003	-9.79216	1.21666e-22	3.41985e-20	NA	NA
ENSDARG00000009031	1072.99	-1.22566	0.125414	-9.7729	1.47176e-22	4.03842e-20	tnikb	556959
ENSDARG00000091304	217.066	-1.22811	0.126186	-9.73256	2.19012e-22	5.8023e-20	card19	557314
ENSDARG00000074087	179.928	-1.6816	0.172984	-9.72112	2.4508e-22	6.41916e-20	nim1k	100536336
ENSDARG00000089581	175.313	-1.4239	0.150402	-9.46732	2.87127e-21	7.0404e-19	nhlrc2	100535163
ENSDARG00000077753	115.857	-1.43444	0.153525	-9.34333	9.33493e-21	2.21815e-18	szt2	571986
ENSDARG00000076373	356.652	-1.58565	0.169956	-9.32977	1.06105e-20	2.49553e-18	vopp1	101885019
ENSDARG00000100333	33.8372	-7.29597	0.784952	-9.29479	1.47491e-20	3.39952e-18	LOC101886687	101886687
ENSDARG00000023840	142.171	-1.21651	0.131937	-9.22039	2.9601e-20	6.75519e-18	pfkfb2a	393983
ENSDARG00000101085	228.247	-1.02954	0.113122	-9.10112	8.94031e-20	1.9814e-17	ss18l2	550446
ENSDARG00000099240	836.964	-1.13857	0.125139	-9.09846	9.16214e-20	2.01122e-17	acap3b	100009646
ENSDARG00000006368	40.781	-2.07527	0.230016	-9.02226	1.84244e-19	3.86059e-17	crlf1b	564665
ENSDARG00000058323	136.467	-1.95927	0.217255	-9.0183	1.91029e-19	3.9667e-17	tmbim1a	449819
ENSDARG00000070604	19.819	-4.31966	0.482041	-8.96118	3.21227e-19	6.43823e-17	zgc:162509	553299
ENSDARG00000100076	17.1114	-3.47316	0.387563	-8.96154	3.20175e-19	6.43823e-17	NA	NA
ENSDARG00000101974	161.466	-1.51697	0.169608	-8.94399	3.75358e-19	7.45831e-17	NA	NA
ENSDARG00000098236	16.721	-4.33054	0.494768	-8.75267	2.08366e-18	3.84209e-16	NA	NA
ENSDARG00000041848	87.6317	-2.30835	0.266114	-8.67429	4.16132e-18	7.2116e-16	rh50	791729
ENSDARG00000090930	1610.05	-2.12119	0.245256	-8.64888	5.20086e-18	8.81431e-16	si:ch211-120g10.1	556805
ENSDARG00000006031	2861.05	-1.34748	0.157329	-8.56474	1.08318e-17	1.74589e-15	abat	378968
ENSDARG00000086216	327.098	-1.65398	0.19413	-8.51997	1.59596e-17	2.50239e-15	prr13	569894
ENSDARG00000051915	80.016	-1.80087	0.211444	-8.51702	1.63717e-17	2.54966e-15	pde5ab	553270
ENSDARG00000090803	36.1187	-2.14157	0.256618	-8.34534	7.10088e-17	1.0103e-14	si:dkey-156n14.3	326091
ENSDARG00000021697	50.8798	-1.87219	0.226835	-8.25351	1.53805e-16	2.07314e-14	morn3	550359
ENSDARG00000058159	1089.6	-1.23842	0.15076	-8.2145	2.13045e-16	2.85493e-14	ipo8	555520
ENSDARG00000103341	75.4036	-2.78556	0.340617	-8.17797	2.88668e-16	3.802e-14	NA	NA
ENSDARG00000020363	243.742	-1.00861	0.12337	-8.17551	2.94625e-16	3.83662e-14	snrnp25	550385
ENSDARG00000059925	741.078	-1.21501	0.150042	-8.09778	5.59726e-16	7.08853e-14	usp24	325631
ENSDARG00000028937	226.816	-1.64242	0.203526	-8.06985	7.03828e-16	8.81659e-14	taf1b	449647
ENSDARG00000090120	19.8316	-4.31968	0.538071	-8.02808	9.90128e-16	1.23359e-13	si:dkey-248g21.1	108182845
ENSDARG00000104890	184.933	-6.72007	0.839303	-8.00673	1.17796e-15	1.45063e-13	LOC108183497	108183497
ENSDARG00000036473	149.552	-1.65847	0.208334	-7.96065	1.71142e-15	2.06527e-13	snapc2	566292
ENSDARG00000079912	2300.18	-1.11043	0.139709	-7.94811	1.89371e-15	2.27334e-13	rapgefl1	100149497
ENSDARG00000017728	779.58	-1.16755	0.147866	-7.89605	2.8789e-15	3.3855e-13	phb2b	436954
ENSDARG00000101955	152.767	-1.95922	0.249761	-7.84437	4.35133e-15	4.98974e-13	znf1159	100034458
ENSDARG00000102884	13.1645	-5.55779	0.710632	-7.82091	5.24415e-15	5.92512e-13	NA	NA
ENSDARG00000100089	920.888	-1.14572	0.14684	-7.80252	6.06839e-15	6.66049e-13	camk2b1	562064
ENSDARG00000076010	41.8196	-3.42862	0.444146	-7.71959	1.16705e-14	1.25113e-12	twist1b	550518
ENSDARG00000075954	57.092	-2.0873	0.271674	-7.68311	1.55268e-14	1.62938e-12	serpinh1a	555328
ENSDARG00000056322	90.8995	-1.79983	0.235975	-7.62723	2.39855e-14	2.42475e-12	ldb3a	794339
ENSDARG00000101702	29.2486	-2.4432	0.321844	-7.59125	3.16832e-14	3.1477e-12	chrna7	394199
ENSDARG00000010098	586.984	-2.64714	0.350398	-7.55467	4.19908e-14	4.1185e-12	pank1b	565059
ENSDARG00000040067	56.2266	-4.12022	0.55087	-7.47947	7.46227e-14	6.9354e-12	LOC100333474	100333474
ENSDARG00000102792	65.4835	-1.97555	0.264449	-7.47044	7.99269e-14	7.33959e-12	NA	NA
ENSDARG00000099598	12.7563	-7.98802	1.07055	-7.46164	8.54536e-14	7.78506e-12	NA	NA
ENSDARG00000067520	38.2563	-2.384	0.320194	-7.44548	9.65944e-14	8.73099e-12	zgc:158482	100009650
ENSDARG00000011897	68.7071	-1.78342	0.240063	-7.42899	1.09429e-13	9.77613e-12	tsg101b	100333057
ENSDARG00000053074	29.9433	-2.51039	0.338907	-7.40731	1.28884e-13	1.13818e-11	gipc3	724013
ENSDARG00000079415	124.843	-1.1012	0.148737	-7.40367	1.32472e-13	1.1654e-11	dnajc30b	565734
ENSDARG00000091869	145.483	-1.13706	0.153696	-7.39813	1.38121e-13	1.21047e-11	zgc:162958	334070
ENSDARG00000074653	178.499	-8.31522	1.12665	-7.38048	1.57719e-13	1.36152e-11	si:ch211-233m11.1	558788
ENSDARG00000043301	268.935	-1.0921	0.148544	-7.35199	1.95275e-13	1.64266e-11	gtf3c6	393232
ENSDARG00000005739	4044.8	-1.09869	0.14968	-7.34026	2.13184e-13	1.78679e-11	gpm6ba	368225
ENSDARG00000099534	460.992	-1.54475	0.210696	-7.33165	2.27333e-13	1.88482e-11	LOC100329344	100329344
ENSDARG00000105289	16.7954	-2.73196	0.373703	-7.31053	2.66099e-13	2.17212e-11	NA	NA
ENSDARG00000039185	555.391	-3.52684	0.484145	-7.28467	3.22457e-13	2.58965e-11	nfyba	550227
ENSDARG00000076919	93.4035	-1.66532	0.229496	-7.2564	3.97539e-13	3.18155e-11	igdcc4	100141327
ENSDARG00000034572	386.48	-1.72151	0.237993	-7.23345	4.70859e-13	3.74235e-11	gpr143	393795
ENSDARG00000102713	47.047	-3.27506	0.453385	-7.22359	5.06322e-13	3.99665e-11	NA	NA
ENSDARG00000103894	10.5121	-4.91116	0.683475	-7.18558	6.69241e-13	5.21126e-11	NA	NA
ENSDARG00000100773	320.397	-2.64514	0.368986	-7.16868	7.57255e-13	5.83745e-11	zmynd19	325735
ENSDARG00000100829	71.0977	-1.7669	0.247103	-7.15045	8.64941e-13	6.5579e-11	pcdh1g32	554016
ENSDARG00000032206	119.149	-1.78311	0.249503	-7.14668	8.89044e-13	6.69659e-11	cthl	445818
ENSDARG00000095152	605.767	-1.24728	0.174875	-7.13243	9.8613e-13	7.33204e-11	NA	NA
ENSDARG00000029445	550.369	-2.44124	0.342756	-7.1224	1.06063e-12	7.86062e-11	zgc:56676	393273
ENSDARG00000098831	378.505	-1.09812	0.156603	-7.01216	2.34671e-12	1.6746e-10	gcdhb	450003
ENSDARG00000043658	168.517	-1.44863	0.206624	-7.01097	2.36665e-12	1.68361e-10	cxadr	791793
ENSDARG00000033802	355.013	-1.26006	0.18037	-6.986	2.82825e-12	1.98141e-10	cyp27a7	402831
ENSDARG00000073718	96.4512	-3.14963	0.454247	-6.93373	4.09901e-12	2.82079e-10	si:ch73-233k15.2	798813
ENSDARG00000101229	19.2768	-2.24794	0.324587	-6.92555	4.34287e-12	2.97029e-10	NA	NA
ENSDARG00000059557	154.261	-1.77585	0.256849	-6.91397	4.7128e-12	3.20429e-10	xylt2	563446
ENSDARG00000022461	111.426	-1.59564	0.232322	-6.8682	6.50185e-12	4.28175e-10	nudt15	415197
ENSDARG00000059064	100.502	-1.56398	0.227751	-6.86706	6.5537e-12	4.30359e-10	rassf3	792539
ENSDARG00000036888	277.887	-1.19102	0.174244	-6.83533	8.18189e-12	5.28248e-10	zgc:153935	777611
ENSDARG00000079762	535.96	-5.59444	0.820387	-6.81927	9.15053e-12	5.8424e-10	si:dkey-253d23.4	555707
ENSDARG00000098270	12.0002	-3.41763	0.50287	-6.79625	1.07376e-11	6.78058e-10	znf1053	100150608
ENSDARG00000045199	80.8745	-1.55469	0.229153	-6.78452	1.16476e-11	7.31516e-10	zgc:55262	406768
ENSDARG00000060297	757.846	-1.72722	0.254847	-6.77749	1.2228e-11	7.57642e-10	arhgap35b	564565
ENSDARG00000069471	21.9917	-5.65021	0.838227	-6.74067	1.57657e-11	9.58794e-10	mhc1zca	556341
ENSDARG00000061699	1093.58	-1.05049	0.156127	-6.72846	1.71466e-11	1.0373e-09	sipa1l3	561005
ENSDARG00000059630	172.897	-1.06063	0.158202	-6.70431	2.02358e-11	1.21146e-09	mlec	569613
ENSDARG00000007098	7920.31	-1.67527	0.250151	-6.69704	2.12687e-11	1.26672e-09	itm2ba	323632
ENSDARG00000102150	175.063	-1.17329	0.175458	-6.68702	2.27765e-11	1.34955e-09	NA	NA
ENSDARG00000060169	103.489	-1.44056	0.215693	-6.67878	2.40942e-11	1.42109e-09	mns1	573382
ENSDARG00000035391	88.4687	-1.0144	0.151886	-6.6787	2.41072e-11	1.42109e-09	ptcd2	550275
ENSDARG00000093659	215.991	-1.34743	0.201808	-6.67676	2.44274e-11	1.4331e-09	entpd5b	100334492
ENSDARG00000096961	96.8371	-2.18979	0.328138	-6.67338	2.4997e-11	1.45862e-09	NA	NA
ENSDARG00000074345	153.389	-3.13503	0.471361	-6.65102	2.91071e-11	1.67723e-09	si:ch211-214b16.3	564346
ENSDARG00000087714	30.6551	-4.02416	0.608198	-6.61654	3.67707e-11	2.08238e-09	si:ch211-226o13.1	101886579
ENSDARG00000090342	9.42393	-6.72561	1.01996	-6.594	4.28118e-11	2.38927e-09	cfap100	767793
ENSDARG00000073784	137.32	-1.1541	0.176061	-6.55508	5.56114e-11	3.03741e-09	si:dkey-288i20.2	100334565
ENSDARG00000079555	129.084	-1.32928	0.203086	-6.54541	5.93312e-11	3.21771e-09	ccdc85cb	436901
ENSDARG00000079926	59.138	-3.36186	0.515885	-6.51668	7.18806e-11	3.85297e-09	syt15	798021
ENSDARG00000089879	91.273	-5.93356	0.912408	-6.50318	7.8637e-11	4.18592e-09	soul5l	100007591
ENSDARG00000095025	21.1881	-2.19722	0.338953	-6.48238	9.02892e-11	4.76822e-09	si:dkey-17e16.18	100537838
ENSDARG00000100213	23.5358	-3.15377	0.48921	-6.44665	1.14347e-10	5.85896e-09	NA	NA
ENSDARG00000101665	98.3113	-3.26182	0.507109	-6.43219	1.2578e-10	6.37164e-09	pcdh1g11	553999
ENSDARG00000099090	10.4135	-4.37709	0.681941	-6.41858	1.3755e-10	6.87751e-09	NA	NA
ENSDARG00000045391	69.8105	-1.05346	0.164598	-6.40021	1.55164e-10	7.67461e-09	cd226	791164
ENSDARG00000077145	398.328	-1.35034	0.211239	-6.39246	1.63242e-10	7.98846e-09	adcy3a	571825
ENSDARG00000069026	521.546	-1.14618	0.179523	-6.38458	1.71874e-10	8.36246e-09	adcy1a	557026
ENSDARG00000095464	199.116	-1.57372	0.246658	-6.38017	1.76893e-10	8.56557e-09	gstt2	393493
ENSDARG00000101782	93.3756	-1.31258	0.205991	-6.37201	1.86572e-10	8.99644e-09	NA	NA
ENSDARG00000105288	131.483	-1.1941	0.187749	-6.36008	2.01647e-10	9.66271e-09	kiaa0355	100535053
ENSDARG00000101986	13.2404	-4.75625	0.748324	-6.35587	2.07256e-10	9.89035e-09	irf6	393570
ENSDARG00000095150	48.6347	-5.1286	0.810112	-6.33074	2.43995e-10	1.15007e-08	NA	NA
ENSDARG00000101145	118.027	-1.57745	0.249673	-6.31808	2.64832e-10	1.24047e-08	lipeb	557893
ENSDARG00000102981	14.2686	-3.29129	0.521454	-6.31176	2.75874e-10	1.28198e-08	cyp2k16	449790
ENSDARG00000097770	14.0245	-7.08967	1.12389	-6.30815	2.82398e-10	1.30966e-08	NA	NA
ENSDARG00000100882	76.1521	-1.01395	0.160843	-6.30401	2.90046e-10	1.33439e-08	si:dkey-1b17.8	100034430
ENSDARG00000100477	19.9225	-3.1663	0.503062	-6.29406	3.09271e-10	1.42e-08	NA	NA
ENSDARG00000071589	188.2	-1.55977	0.247892	-6.29216	3.13084e-10	1.43465e-08	si:dkey-253d23.2	100034432
ENSDARG00000079078	529.165	-3.04275	0.484379	-6.28174	3.34799e-10	1.52505e-08	si:ch211-5k11.8	497162
ENSDARG00000026862	1384.85	-1.03034	0.164057	-6.28041	3.37689e-10	1.53519e-08	aktip	378716
ENSDARG00000021021	472.765	-2.22697	0.354641	-6.27951	3.39643e-10	1.54103e-08	trim35-28	559351
ENSDARG00000068738	18.0531	-2.5001	0.398316	-6.27667	3.45909e-10	1.56638e-08	cox5b2	751638
ENSDARG00000098622	22.6075	-1.94436	0.310114	-6.26981	3.615e-10	1.63057e-08	ccne1	30188
ENSDARG00000060263	194.767	-1.09932	0.175933	-6.24853	4.14333e-10	1.84869e-08	pecam1	569386
ENSDARG00000061956	28.4979	-1.85499	0.29749	-6.23549	4.50374e-10	2.00399e-08	sytl2a	563188
ENSDARG00000102641	45.7837	-3.69865	0.594174	-6.22485	4.82003e-10	2.13648e-08	NA	NA
ENSDARG00000086847	29.3673	-6.72489	1.08083	-6.22199	4.90889e-10	2.17169e-08	irgq1	565312
ENSDARG00000104062	13.6202	-3.55714	0.57241	-6.21433	5.15452e-10	2.26298e-08	NA	NA
ENSDARG00000044029	186.899	-1.07573	0.173191	-6.21124	5.25674e-10	2.30347e-08	efnb3a	564234
ENSDARG00000104007	146.661	-3.29598	0.531961	-6.1959	5.79528e-10	2.52506e-08	pcdh1g1	553983
ENSDARG00000029370	521.357	-1.02413	0.165882	-6.17383	6.66573e-10	2.85573e-08	ankrd6b	378477
ENSDARG00000017014	1418.38	-1.19145	0.193275	-6.16455	7.0686e-10	3.00598e-08	ywhae2	503763
ENSDARG00000012035	246.348	-1.21602	0.19739	-6.1605	7.25136e-10	3.07802e-08	zgc:100832	445148
ENSDARG00000100732	9.21251	-3.22213	0.523282	-6.15754	7.38821e-10	3.13035e-08	NA	NA
ENSDARG00000093612	49.2452	-1.57021	0.255252	-6.15163	7.66909e-10	3.21976e-08	si:dkey-92i17.2	563325
ENSDARG00000019932	7.282	-6.61131	1.07482	-6.15106	7.69644e-10	3.22537e-08	slc5a11	492334
ENSDARG00000039970	9.66495	-5.35727	0.87255	-6.13979	8.26331e-10	3.43173e-08	cnr2	795246
ENSDARG00000091481	147.218	-1.48384	0.242039	-6.13059	8.75542e-10	3.61008e-08	foxc1a	100148408
ENSDARG00000095070	15.8275	-2.19961	0.359609	-6.11668	9.55474e-10	3.91168e-08	cd28	101886406
ENSDARG00000097152	9.68281	-3.31476	0.545136	-6.0806	1.19734e-09	4.79956e-08	NA	NA
ENSDARG00000092662	6.38128	-6.99944	1.1544	-6.06324	1.33402e-09	5.28314e-08	dnaaf3	100148431
ENSDARG00000053323	15.4321	-2.42732	0.401558	-6.04476	1.49629e-09	5.84544e-08	zgc:112285	561476
ENSDARG00000097507	91.3375	-1.88845	0.315365	-5.98814	2.12254e-09	8.00693e-08	LOC101884690	101884690
ENSDARG00000037995	232.56	-1.14975	0.192	-5.98828	2.12066e-09	8.00693e-08	gdf3	30125
ENSDARG00000058759	32.2028	-7.35973	1.23793	-5.94518	2.76148e-09	1.02826e-07	si:ch73-27e22.1	100005161
ENSDARG00000077897	268.832	-1.01459	0.170747	-5.94208	2.81436e-09	1.04626e-07	znf296	553232
ENSDARG00000076419	118.894	-1.08742	0.1831	-5.93893	2.86887e-09	1.0631e-07	NA	NA
ENSDARG00000105234	4.27683	-6.39663	1.07789	-5.93438	2.94965e-09	1.09128e-07	spats1	103909334
ENSDARG00000038422	760.283	-1.37291	0.231622	-5.92736	3.07846e-09	1.13347e-07	entpd4	436692
ENSDARG00000004167	177.827	-1.4467	0.244336	-5.92093	3.20133e-09	1.17496e-07	zgc:110366	550476
ENSDARG00000100000	85.7932	-9.24955	1.56411	-5.9136	3.34701e-09	1.22453e-07	NA	NA
ENSDARG00000027381	16.1356	-7.2213	1.22679	-5.88632	3.94901e-09	1.43322e-07	ccdc171	100330004
ENSDARG00000077823	85.0069	-1.21973	0.207531	-5.87733	4.16949e-09	1.50395e-07	hmgxb3	101886434
ENSDARG00000030805	81.7152	-1.2452	0.212018	-5.87308	4.27778e-09	1.5382e-07	znhit2	777606
ENSDARG00000073963	475.543	-1.27059	0.216847	-5.8594	4.64544e-09	1.65236e-07	si:ch211-258f14.2	100330213
ENSDARG00000026348	27.1191	-2.18395	0.3728	-5.85824	4.67811e-09	1.66141e-07	csad	492476
ENSDARG00000029232	63.5581	-5.13033	0.876306	-5.8545	4.7846e-09	1.69662e-07	NA	NA
ENSDARG00000053876	183.285	-1.32816	0.227175	-5.8464	5.02338e-09	1.76231e-07	klhl26	558035
ENSDARG00000004262	219.395	-1.01931	0.174729	-5.83368	5.42189e-09	1.88775e-07	cyp46a1.2	393433
ENSDARG00000089441	51.6763	-2.84651	0.488028	-5.83268	5.45457e-09	1.89627e-07	si:ch211-105c13.3	325758
ENSDARG00000098290	100.372	-1.02442	0.175952	-5.82215	5.80954e-09	2.0094e-07	NA	NA
ENSDARG00000017427	912.36	-1.44346	0.24803	-5.8197	5.89536e-09	2.03112e-07	phf20l1	327626
ENSDARG00000092062	23.5372	-2.05246	0.3528	-5.81762	5.96911e-09	2.04603e-07	NA	NA
ENSDARG00000027572	255.372	-1.56059	0.268775	-5.80631	6.38663e-09	2.18082e-07	as3mt	664699
ENSDARG00000032577	650.275	-1.23847	0.213514	-5.8004	6.6155e-09	2.2523e-07	clcn6	568122
ENSDARG00000102198	10.8024	-3.0804	0.531998	-5.79025	7.02804e-09	2.3787e-07	si:ch73-233f7.3	108192078
ENSDARG00000071644	249.419	-7.88773	1.36347	-5.78504	7.2493e-09	2.4464e-07	si:dkey-19a16.7	101883120
ENSDARG00000045277	25.7221	-1.46064	0.253635	-5.75883	8.46977e-09	2.81297e-07	rdh12l	494176
ENSDARG00000099243	12.0893	-6.31402	1.10025	-5.73873	9.53919e-09	3.13203e-07	NA	NA
ENSDARG00000104666	10.7508	-4.75529	0.831396	-5.71965	1.06746e-08	3.48004e-07	NA	NA
ENSDARG00000089860	103.936	-1.12552	0.196778	-5.71975	1.06683e-08	3.48004e-07	atxn7l1	100536590
ENSDARG00000010933	14.1354	-3.63215	0.636389	-5.70744	1.14687e-08	3.71268e-07	cacna1fa	793708
ENSDARG00000104716	216.461	-1.19088	0.208961	-5.69907	1.2046e-08	3.88864e-07	zgc:91849	572021
ENSDARG00000089564	37.5621	-3.04282	0.534502	-5.69282	1.24959e-08	4.02259e-07	si:dkey-91m3.1	100537791
ENSDARG00000097277	4.82954	-5.91086	1.04083	-5.67897	1.35512e-08	4.30816e-07	NA	NA
ENSDARG00000099644	37.4125	-1.86438	0.328514	-5.67518	1.38539e-08	4.38023e-07	NA	NA
ENSDARG00000017931	229.998	-1.00403	0.17691	-5.67538	1.38382e-08	4.38023e-07	ints6l	393406
ENSDARG00000097627	27.5019	-1.43445	0.252942	-5.67105	1.41929e-08	4.47513e-07	NA	NA
ENSDARG00000043480	71.8224	-1.4712	0.25967	-5.66565	1.46471e-08	4.59948e-07	rbbp8	503536
ENSDARG00000086969	92.3852	-1.70994	0.302131	-5.6596	1.51727e-08	4.74512e-07	NA	NA
ENSDARG00000036424	53.422	-1.36067	0.240696	-5.65308	1.57597e-08	4.91536e-07	pcdh20	100007362
ENSDARG00000097928	353.641	-1.11972	0.198501	-5.64085	1.69211e-08	5.21409e-07	si:ch73-40a17.4	100149710
ENSDARG00000035607	851.617	-1.05044	0.18629	-5.63872	1.7132e-08	5.265e-07	ankle2	559297
ENSDARG00000069867	48.0232	-1.48602	0.263691	-5.63546	1.74592e-08	5.35128e-07	NA	NA
ENSDARG00000103400	6.49683	-3.42361	0.60846	-5.62668	1.83712e-08	5.61462e-07	NA	NA
ENSDARG00000105173	5.80673	-4.29273	0.763665	-5.62122	1.89612e-08	5.75805e-07	NA	NA
ENSDARG00000019949	41.6702	-4.34639	0.773394	-5.61989	1.91081e-08	5.79024e-07	serpinh1b	30449
ENSDARG00000070506	9.01812	-6.88082	1.22678	-5.60885	2.03679e-08	6.13696e-07	NA	NA
ENSDARG00000099091	155.152	-1.52233	0.271583	-5.60537	2.07806e-08	6.25289e-07	NA	NA
ENSDARG00000074425	128.811	-1.05573	0.188806	-5.59159	2.24994e-08	6.72617e-07	si:busm1-57f23.1	368621
ENSDARG00000002956	101.846	-1.7263	0.309303	-5.58126	2.38785e-08	7.09247e-07	si:dkey-32n7.4	101882585
ENSDARG00000039436	64.5265	-2.65848	0.476816	-5.57547	2.46856e-08	7.31336e-07	il13ra2	368326
ENSDARG00000031731	26.1971	-4.99338	0.897114	-5.56604	2.60588e-08	7.68069e-07	si:dkey-182g1.4	560083
ENSDARG00000098834	169.538	-2.67354	0.480551	-5.56349	2.64429e-08	7.77401e-07	sox4b	393875
ENSDARG00000059714	41.5189	-2.0896	0.37596	-5.55804	2.7282e-08	7.977e-07	arsk	562412
ENSDARG00000071095	225.731	-1.3314	0.239787	-5.55241	2.81753e-08	8.21709e-07	abi3bpb	100149890
ENSDARG00000100690	51.6255	-3.04438	0.549365	-5.54164	2.9966e-08	8.67696e-07	NA	NA
ENSDARG00000090847	525.583	-6.8392	1.23486	-5.53843	3.052e-08	8.81523e-07	si:ch211-209l18.4	100149940
ENSDARG00000095864	9.72394	-4.55476	0.825355	-5.51854	3.41825e-08	9.77511e-07	ftr59	558486
ENSDARG00000104593	24.266	-2.75026	0.498586	-5.51612	3.4657e-08	9.88627e-07	cyp2k18	393484
ENSDARG00000096577	8.86526	-2.88559	0.524274	-5.50398	3.71311e-08	1.0501e-06	adgre9	101883848
ENSDARG00000053481	13.2837	-2.88157	0.523601	-5.50337	3.72591e-08	1.05243e-06	entpd5a	556849
ENSDARG00000086631	67.3524	-1.24412	0.226141	-5.5015	3.76584e-08	1.06241e-06	LOC101884653	101884653
ENSDARG00000100962	28.4732	-1.42186	0.259195	-5.48565	4.11951e-08	1.15092e-06	ttc39b	794389
ENSDARG00000043085	3.46853	-5.78679	1.05603	-5.47974	4.25948e-08	1.18571e-06	alox5b.1	573013
ENSDARG00000104344	57.882	-2.09434	0.382878	-5.46999	4.50058e-08	1.24381e-06	zmp:0000000930	100151586
ENSDARG00000003900	114.032	-1.17436	0.215275	-5.45516	4.8929e-08	1.34098e-06	si:dkeyp-111e5.4	561988
ENSDARG00000046002	415.071	-1.23404	0.226723	-5.44297	5.23993e-08	1.42592e-06	necap2	553536
ENSDARG00000104992	5.08645	-5.75451	1.05854	-5.43627	5.44065e-08	1.47185e-06	epgn	100005297
ENSDARG00000078736	277.685	-1.18246	0.21781	-5.42884	5.67225e-08	1.52912e-06	si:dkey-93n13.3	558815
ENSDARG00000078829	54.3716	-1.40881	0.259966	-5.4192	5.98647e-08	1.59886e-06	ccdc149a	449999
ENSDARG00000098176	198.225	-1.21202	0.223762	-5.41656	6.07582e-08	1.61711e-06	si:rp71-1h20.5	541434
ENSDARG00000071566	1216.68	-2.8397	0.525701	-5.40173	6.59996e-08	1.74053e-06	ppp1cab	327301
ENSDARG00000103752	77.184	-1.40052	0.259616	-5.39456	6.86909e-08	1.79916e-06	dusp26	570815
ENSDARG00000013274	185.439	-1.13208	0.210415	-5.38021	7.43975e-08	1.92456e-06	eif4eb	493617
ENSDARG00000088546	11.3693	-3.16834	0.589444	-5.37513	7.65276e-08	1.97745e-06	myct1b	100537522
ENSDARG00000046072	224.194	-1.56244	0.291477	-5.3604	8.30367e-08	2.13131e-06	snx16	402964
ENSDARG00000029905	398.904	-1.02962	0.192305	-5.35413	8.59708e-08	2.20416e-06	phyhd1	492804
ENSDARG00000044074	211.468	-1.50262	0.280942	-5.34849	8.86899e-08	2.2638e-06	loxl2b	791144
ENSDARG00000038508	12.597	-5.19145	0.971016	-5.34641	8.97173e-08	2.28497e-06	chrnb3b	317643
ENSDARG00000039319	86.0759	-1.22773	0.230603	-5.32401	1.01507e-07	2.55978e-06	vps37b	559483
ENSDARG00000018643	840.877	-1.05057	0.197421	-5.3215	1.02914e-07	2.58813e-06	igf2a	30710
ENSDARG00000058885	30.9487	-1.7629	0.331806	-5.31304	1.07811e-07	2.69516e-06	ttc29	799981
ENSDARG00000098836	71.1739	-1.47717	0.278063	-5.31235	1.08222e-07	2.7025e-06	myocd	100331725
ENSDARG00000002847	47.6262	-1.04775	0.197459	-5.30618	1.11945e-07	2.79243e-06	fndc1	557836
ENSDARG00000061039	145.592	-1.19874	0.226183	-5.29985	1.15895e-07	2.87852e-06	atp10a	567172
ENSDARG00000102439	21.659	-2.36286	0.445979	-5.29813	1.16992e-07	2.90264e-06	LOC100536441	100536441
ENSDARG00000062757	64.7306	-1.82307	0.344117	-5.29781	1.17201e-07	2.90471e-06	zgc:158403	790939
ENSDARG00000011876	107.208	-1.52164	0.288956	-5.26602	1.39416e-07	3.40043e-06	ednraa	114550
ENSDARG00000060610	1693.36	-1.54309	0.293045	-5.26572	1.39642e-07	3.40106e-06	pcdh7b	555504
ENSDARG00000059459	41.4084	-1.16352	0.220974	-5.2654	1.39885e-07	3.40106e-06	si:ch211-283h6.4	100001127
ENSDARG00000012505	1456.45	-2.24231	0.426134	-5.26198	1.42514e-07	3.46133e-06	u2af2a	557103
ENSDARG00000074390	35.2116	-2.7609	0.524894	-5.25991	1.44123e-07	3.49674e-06	tmem176l.4	100331729
ENSDARG00000097685	74.2388	-1.24197	0.23625	-5.25702	1.4641e-07	3.54847e-06	LOC101885363	101885363
ENSDARG00000090628	53.7406	-4.11026	0.782286	-5.25417	1.48694e-07	3.59251e-06	si:dkey-197j19.6	100149486
ENSDARG00000096569	98.1461	-1.26259	0.240744	-5.24452	1.5669e-07	3.76596e-06	NA	NA
ENSDARG00000045880	100.068	-1.27525	0.24335	-5.2404	1.60227e-07	3.83895e-06	gas2l3	566151
ENSDARG00000035422	16.8418	-3.09398	0.591058	-5.23464	1.65305e-07	3.94423e-06	cyr61l1	550346
ENSDARG00000098196	25.0715	-1.36476	0.261431	-5.22035	1.78583e-07	4.2391e-06	znf1077	100141492
ENSDARG00000094537	109.973	-5.40884	1.03846	-5.20854	1.90337e-07	4.46482e-06	si:ch211-137i24.12	100004856
ENSDARG00000070698	505.993	-1.01854	0.195554	-5.20851	1.90366e-07	4.46482e-06	kbtbd8	559966
ENSDARG00000054207	8.83806	-2.52558	0.485044	-5.20691	1.92014e-07	4.49312e-06	NA	NA
ENSDARG00000044253	196.032	-3.31119	0.636376	-5.2032	1.95891e-07	4.5653e-06	paqr3b	560764
ENSDARG00000053425	127.344	-1.41586	0.272433	-5.19709	2.02436e-07	4.70832e-06	serinc2l	100329297
ENSDARG00000002071	720.379	-1.6604	0.319613	-5.19505	2.04667e-07	4.74585e-06	adss	550502
ENSDARG00000056582	59.3379	-1.54581	0.298751	-5.17424	2.28846e-07	5.23281e-06	LOC795766	795766
ENSDARG00000046091	110.749	-8.35896	1.61622	-5.1719	2.3172e-07	5.29327e-06	si:ch211-283g2.1	569007
ENSDARG00000101365	117.146	-1.04916	0.202921	-5.1703	2.33722e-07	5.32318e-06	si:cabz01021430.2	100537352
ENSDARG00000092712	2.98522	-5.78223	1.12376	-5.14543	2.66914e-07	5.99037e-06	NA	NA
ENSDARG00000094427	34.7758	-1.52085	0.296119	-5.13594	2.80738e-07	6.24267e-06	NA	NA
ENSDARG00000099602	3.32101	-5.59441	1.09147	-5.12557	2.96639e-07	6.54281e-06	NA	NA
ENSDARG00000100133	28.4507	-1.88251	0.368088	-5.11429	3.14925e-07	6.90647e-06	cnmd	791772
ENSDARG00000093647	13.2674	-6.43869	1.25977	-5.111	3.20464e-07	7.00795e-06	si:dkey-48g21.7	503965
ENSDARG00000093402	12.6116	-5.94972	1.16638	-5.10099	3.37878e-07	7.3262e-06	LOC569265	569265
ENSDARG00000095643	81.6089	-1.99252	0.390896	-5.09733	3.44485e-07	7.44844e-06	si:dkey-253d23.3	100007836
ENSDARG00000003533	119.276	-1.6227	0.318378	-5.09678	3.4548e-07	7.46228e-06	col8a1b	562442
ENSDARG00000099641	25.97	-1.31865	0.259197	-5.08745	3.62903e-07	7.78098e-06	znf569l	567317
ENSDARG00000058562	169.493	-1.03949	0.204359	-5.0866	3.64545e-07	7.80891e-06	LOC100189617	100189617
ENSDARG00000096506	16.5991	-2.48834	0.490096	-5.07725	3.82942e-07	8.18019e-06	si:dkey-58j15.11	100538058
ENSDARG00000100164	10.2182	-2.45505	0.485225	-5.05961	4.20107e-07	8.93269e-06	NA	NA
ENSDARG00000077862	14.2956	-3.69147	0.735614	-5.01821	5.21554e-07	1.08008e-05	si:dkey-169i5.4	796658
ENSDARG00000059658	62.1353	-1.48011	0.295434	-5.00994	5.44459e-07	1.12247e-05	NA	NA
ENSDARG00000103226	580.381	-2.58452	0.516054	-5.00823	5.49316e-07	1.13046e-05	dhcr7	378446
ENSDARG00000103473	13.6897	-2.40569	0.480365	-5.00804	5.49883e-07	1.13062e-05	NA	NA
ENSDARG00000004937	56.3563	-1.35743	0.271127	-5.00664	5.53888e-07	1.13784e-05	skp2	563708
ENSDARG00000057606	337.851	-1.00261	0.200357	-5.00412	5.61185e-07	1.14874e-05	arl4ca	550444
ENSDARG00000069662	16.5748	-1.70678	0.341295	-5.00089	5.70651e-07	1.16345e-05	fgf11a	497640
ENSDARG00000037403	2081.08	-1.21988	0.244179	-4.99583	5.85828e-07	1.18445e-05	si:dkey-4p15.3	562935
ENSDARG00000097191	76.9633	-1.54853	0.310139	-4.99301	5.94462e-07	1.19771e-05	si:ch211-235i11.7	101885422
ENSDARG00000097799	68.1064	-1.60722	0.322405	-4.98509	6.19331e-07	1.24346e-05	zgc:194207	796292
ENSDARG00000092556	85.6467	-1.11247	0.223241	-4.98327	6.25194e-07	1.25414e-05	si:ch211-214j8.12	100000539
ENSDARG00000103294	70.1505	-1.25239	0.251847	-4.97283	6.59825e-07	1.31674e-05	si:ch211-221j21.3	567624
ENSDARG00000007553	95.6705	-1.35647	0.273563	-4.95852	7.10314e-07	1.40653e-05	opn4.1	352918
ENSDARG00000102358	4.49303	-5.38613	1.08734	-4.95347	7.29014e-07	1.43917e-05	NA	NA
ENSDARG00000079191	305.347	-2.49636	0.503968	-4.9534	7.29293e-07	1.43917e-05	zgc:172122	571844
ENSDARG00000097746	77.9556	-1.90614	0.385446	-4.94528	7.6034e-07	1.49404e-05	si:rp71-77l1.1	569583
ENSDARG00000074752	497.872	-1.04789	0.21202	-4.94242	7.71588e-07	1.51227e-05	hlfa	768192
ENSDARG00000091073	14.5251	-1.79021	0.362748	-4.93512	8.01022e-07	1.56067e-05	alkal2a	101886413
ENSDARG00000088560	216.693	-1.65754	0.33757	-4.91022	9.09736e-07	1.74592e-05	tmem104	565387
ENSDARG00000103841	5.67663	-6.00304	1.22352	-4.90637	9.27797e-07	1.77762e-05	NA	NA
ENSDARG00000002831	10.3666	-3.02646	0.618165	-4.89587	9.78703e-07	1.86123e-05	col4a4	554270
ENSDARG00000061472	462.014	-1.20028	0.245147	-4.89617	9.77206e-07	1.86123e-05	gba2	559240
ENSDARG00000056166	20.2278	-1.70016	0.348302	-4.88129	1.05392e-06	1.99113e-05	jac2	566745
ENSDARG00000079860	81.0184	-1.23419	0.253316	-4.87213	1.10402e-06	2.07558e-05	ppp1r16b	799771
ENSDARG00000079325	12.2773	-6.08975	1.25195	-4.86421	1.14915e-06	2.1559e-05	LOC100331045	100331045
ENSDARG00000092583	22.5648	-1.83494	0.377584	-4.85969	1.1757e-06	2.1978e-05	NA	NA
ENSDARG00000100890	8.58651	-2.1949	0.452105	-4.85484	1.20481e-06	2.24674e-05	si:zfos-1069f5.1	103912059
ENSDARG00000086283	398.221	-1.08934	0.224682	-4.84837	1.24477e-06	2.30263e-05	cnsta	569425
ENSDARG00000052680	94.7714	-1.28954	0.266082	-4.84639	1.25727e-06	2.32036e-05	si:dkey-182g1.2	100005482
ENSDARG00000056830	56.1847	-1.12007	0.231275	-4.84303	1.27873e-06	2.35036e-05	si:ch211-107m4.1	569278
ENSDARG00000017901	507.125	-1.16806	0.241666	-4.83336	1.34248e-06	2.45188e-05	tln2a	556842
ENSDARG00000100118	7.81039	-2.50457	0.518431	-4.83106	1.35809e-06	2.47647e-05	NA	NA
ENSDARG00000005670	1257.65	-1.20291	0.249442	-4.8224	1.41843e-06	2.57428e-05	ttbk2a	100331590
ENSDARG00000094473	57.9661	-2.43432	0.505538	-4.81532	1.46968e-06	2.64645e-05	NA	NA
ENSDARG00000095851	4.63345	-5.76188	1.19715	-4.81301	1.48671e-06	2.67086e-05	NA	NA
ENSDARG00000070565	34.9779	-1.58997	0.330807	-4.80634	1.53715e-06	2.7465e-05	adap2	100331455
ENSDARG00000055639	269.678	-1.74181	0.363347	-4.79379	1.63663e-06	2.90175e-05	ruvbl2	317678
ENSDARG00000105074	37.3355	-1.17956	0.24608	-4.7934	1.63974e-06	2.9028e-05	LOC101884528	101884528
ENSDARG00000020544	83.945	-2.21641	0.462958	-4.78751	1.68866e-06	2.98023e-05	rem1	394149
ENSDARG00000090863	8.57488	-3.86662	0.809	-4.7795	1.75729e-06	3.08926e-05	NA	NA
ENSDARG00000088408	3.73543	-5.48593	1.1493	-4.77328	1.81248e-06	3.1719e-05	NA	NA
ENSDARG00000099569	66.9392	-1.85214	0.388047	-4.77299	1.81515e-06	3.1719e-05	NA	NA
ENSDARG00000069208	36.4137	-1.21322	0.254617	-4.76488	1.88965e-06	3.27725e-05	stx7l	562669
ENSDARG00000094992	516.704	-1.01096	0.212458	-4.75841	1.95126e-06	3.37141e-05	otx1b	30500
ENSDARG00000096649	2.54155	-5.55642	1.16919	-4.75235	2.01065e-06	3.46364e-05	NA	NA
ENSDARG00000102972	23.7217	-1.47848	0.311293	-4.74949	2.03934e-06	3.50521e-05	NA	NA
ENSDARG00000104124	11	-2.22675	0.468899	-4.74889	2.04532e-06	3.51075e-05	znf1069	100126141
ENSDARG00000101463	8.52729	-3.04573	0.642149	-4.74303	2.10546e-06	3.59472e-05	NA	NA
ENSDARG00000039304	61.1834	-1.72684	0.364483	-4.73779	2.16067e-06	3.6808e-05	six1a	494168
ENSDARG00000105063	12.3503	-3.2761	0.69267	-4.72967	2.24881e-06	3.81686e-05	NA	NA
ENSDARG00000018459	91.5602	-1.74051	0.368059	-4.7289	2.25737e-06	3.82575e-05	msrb2	405857
ENSDARG00000105124	6.58475	-5.80992	1.23045	-4.72178	2.33787e-06	3.94189e-05	si:ch73-321d9.2	103908806
ENSDARG00000086245	36.9923	-1.46118	0.309665	-4.71858	2.37502e-06	3.99867e-05	si:dkeyp-121d2.7	100536535
ENSDARG00000074749	16.3157	-2.07989	0.441544	-4.7105	2.47113e-06	4.12733e-05	NA	NA
ENSDARG00000052734	298.853	-2.9468	0.626359	-4.70466	2.54292e-06	4.24002e-05	hmgcra	559054
ENSDARG00000062355	57.4692	-1.20063	0.255228	-4.70415	2.5493e-06	4.24558e-05	axdnd1	557839
ENSDARG00000101824	3.21566	-5.33805	1.135	-4.70314	2.56193e-06	4.25738e-05	si:dkey-3k20.1	797542
ENSDARG00000097482	25.6961	-2.35031	0.500246	-4.69831	2.62323e-06	4.35612e-05	NA	NA
ENSDARG00000093977	18.3648	-2.2582	0.480887	-4.69592	2.65411e-06	4.40106e-05	si:ch211-220f16.1	100536354
ENSDARG00000098566	5.85278	-3.64875	0.777315	-4.69404	2.67855e-06	4.43149e-05	NA	NA
ENSDARG00000033666	1099.85	-1.01589	0.216675	-4.68854	2.75166e-06	4.53386e-05	pi4k2a	406667
ENSDARG00000036846	103.46	-1.04592	0.223254	-4.68486	2.80153e-06	4.59113e-05	anks4b	431735
ENSDARG00000070317	55.5599	-7.10159	1.52036	-4.671	2.9974e-06	4.86872e-05	irge4	100033386
ENSDARG00000063108	4.87602	-3.2626	0.700747	-4.65589	3.22583e-06	5.21038e-05	NA	NA
ENSDARG00000100460	7.20882	-2.49477	0.536211	-4.65259	3.27785e-06	5.287e-05	NA	NA
ENSDARG00000079731	417.449	-1.19685	0.257495	-4.64807	3.3505e-06	5.3891e-05	kif13ba	571520
ENSDARG00000059923	192.976	-1.18595	0.255518	-4.64137	3.46106e-06	5.55142e-05	slc25a47a	724009
ENSDARG00000101853	11.7006	-1.74312	0.375954	-4.63653	3.54304e-06	5.67108e-05	NA	NA
ENSDARG00000086355	26.1879	-1.50917	0.325751	-4.6329	3.60582e-06	5.75957e-05	NA	NA
ENSDARG00000101523	168.849	-1.33621	0.288955	-4.62428	3.75897e-06	5.93834e-05	arxb	100329907
ENSDARG00000074414	110.495	-1.42577	0.308565	-4.62064	3.82564e-06	6.01072e-05	sema4ba	572261
ENSDARG00000037838	1289.91	-1.03473	0.224378	-4.61153	3.99723e-06	6.24202e-05	unkl	565405
ENSDARG00000095390	6.08686	-3.5696	0.775056	-4.6056	4.11274e-06	6.40504e-05	NA	NA
ENSDARG00000070621	89.057	-1.59416	0.346333	-4.60297	4.16499e-06	6.47329e-05	zgc:101564	541418
ENSDARG00000094102	5.16304	-3.5133	0.76499	-4.59261	4.37739e-06	6.77145e-05	NA	NA
ENSDARG00000096808	69.0208	-1.76119	0.383944	-4.5871	4.4945e-06	6.91547e-05	si:dkey-287g12.6	100334236
ENSDARG00000096156	12.2826	-3.92623	0.856078	-4.5863	4.5118e-06	6.93746e-05	NA	NA
ENSDARG00000102911	31.8754	-1.33568	0.292059	-4.57333	4.80025e-06	7.35645e-05	iffo2b	100534822
ENSDARG00000088795	89.7332	-3.75888	0.822353	-4.57088	4.85676e-06	7.42331e-05	engl	100535410
ENSDARG00000039949	68.2009	-1.12929	0.247094	-4.5703	4.87034e-06	7.43913e-05	fibina	553370
ENSDARG00000070526	106.312	-2.17915	0.477096	-4.56753	4.93515e-06	7.52317e-05	zc2hc1c	799591
ENSDARG00000104569	6.72593	-3.72731	0.8163	-4.56611	4.96857e-06	7.56775e-05	NA	NA
ENSDARG00000088908	92.5645	-1.01969	0.223337	-4.5657	4.97837e-06	7.57402e-05	NA	NA
ENSDARG00000052910	72.5375	-3.69821	0.810908	-4.56058	5.10131e-06	7.7203e-05	wnt8a	30122
ENSDARG00000025859	600.053	-1.13484	0.248938	-4.55873	5.14647e-06	7.78353e-05	lmf2b	407708
ENSDARG00000092327	40.2959	-1.44802	0.31851	-4.54624	5.46125e-06	8.16848e-05	si:dkeyp-2e4.7	108191950
ENSDARG00000037285	5.2418	-5.34773	1.17779	-4.54048	5.61261e-06	8.35152e-05	mipa	445140
ENSDARG00000074820	101.478	-1.11159	0.244899	-4.53899	5.65232e-06	8.39684e-05	si:dkey-253d23.9	100034448
ENSDARG00000028804	95.6872	-1.38649	0.305512	-4.53825	5.67219e-06	8.41843e-05	ankrd9	492328
ENSDARG00000074441	33.6706	-1.88387	0.415129	-4.53804	5.67798e-06	8.41996e-05	gp1bb	798998
ENSDARG00000092889	12.198	-3.38882	0.747991	-4.53057	5.88244e-06	8.68573e-05	zgc:194246	100005931
ENSDARG00000086103	121.201	-1.28982	0.284828	-4.52843	5.94244e-06	8.76311e-05	slc37a1	492798
ENSDARG00000102986	144.753	-1.38972	0.307422	-4.52055	6.1679e-06	9.04927e-05	csf1ra	64274
ENSDARG00000031463	669.765	-1.00076	0.2216	-4.51607	6.29967e-06	9.21912e-05	syt6b	562928
ENSDARG00000100240	6.55587	-3.3211	0.736642	-4.50842	6.5311e-06	9.50998e-05	LOC101884521	101884521
ENSDARG00000004932	82.2094	-1.31724	0.292623	-4.50147	6.74841e-06	9.78265e-05	anos1b	30652
ENSDARG00000058004	50.089	-1.44686	0.321681	-4.49783	6.86521e-06	9.91156e-05	six2a	83415
ENSDARG00000100405	24.9342	-3.69378	0.824287	-4.48118	7.4232e-06	0.000106074	NA	NA
ENSDARG00000097086	107.506	-1.67099	0.373508	-4.47376	7.68547e-06	0.000109078	NA	NA
ENSDARG00000095497	20.0098	-1.36676	0.305627	-4.472	7.74907e-06	0.000109771	LOC108191949	108191949
ENSDARG00000101272	6.99658	-3.08524	0.691486	-4.46175	8.1292e-06	0.00011437	NA	NA
ENSDARG00000088745	33.7614	-1.82896	0.410171	-4.45903	8.23315e-06	0.000115359	zgc:173915	100126122
ENSDARG00000089087	1255.6	-1.5745	0.353533	-4.45361	8.44368e-06	0.000118094	ba1	30216
ENSDARG00000098036	54.271	-1.71868	0.38611	-4.45126	8.5369e-06	0.000119108	si:ch211-69l10.4	101883218
ENSDARG00000045027	845.284	-1.04037	0.233877	-4.44837	8.65257e-06	0.000120503	rab9a	751756
ENSDARG00000103324	52.2636	-2.1454	0.482592	-4.44558	8.76537e-06	0.000121927	NA	NA
ENSDARG00000101551	16.6095	-1.9454	0.439726	-4.42412	9.68366e-06	0.000132541	NA	NA
ENSDARG00000052842	8.31998	-2.96573	0.671075	-4.41937	9.89897e-06	0.000135167	ppifb	641328
ENSDARG00000101617	8.45009	-3.00281	0.680603	-4.41199	1.02424e-05	0.00013936	NA	NA
ENSDARG00000033967	40.2493	-1.35559	0.307387	-4.41004	1.0335e-05	0.000140455	trmt2b	606657
ENSDARG00000093899	9.25884	-2.10277	0.477397	-4.40465	1.05954e-05	0.000143234	NA	NA
ENSDARG00000015156	106.051	-1.41336	0.32092	-4.40409	1.06228e-05	0.000143436	fbln2	553503
ENSDARG00000091185	5.50871	-3.80226	0.864698	-4.39721	1.09654e-05	0.000147629	NA	NA
ENSDARG00000079079	4.65105	-3.87261	0.88156	-4.39291	1.11842e-05	0.000149734	sult1st7	100196920
ENSDARG00000097162	23.132	-6.96117	1.58613	-4.38879	1.13985e-05	0.000151951	NA	NA
ENSDARG00000017274	14.0569	-5.06006	1.15624	-4.37632	1.20702e-05	0.000158565	opn1sw2	30435
ENSDARG00000071671	59.5579	-2.43951	0.558458	-4.3683	1.25218e-05	0.000163337	nudt22	450049
ENSDARG00000045887	31.9616	-2.66228	0.610397	-4.36155	1.29142e-05	0.000167507	mmp30	678531
ENSDARG00000063577	90.4633	-2.45289	0.56314	-4.35573	1.32625e-05	0.00017144	klhl35	570873
ENSDARG00000027586	65.1483	-2.45303	0.56335	-4.35436	1.33453e-05	0.000172323	top3b	793414
ENSDARG00000019976	1081.22	-1.06359	0.244914	-4.3427	1.40745e-05	0.000180927	idi1	553513
ENSDARG00000017007	44.1487	-2.99519	0.69058	-4.3372	1.44308e-05	0.00018489	nr4a2a	100008101
ENSDARG00000100098	9.5162	-1.96277	0.454159	-4.32177	1.54782e-05	0.000196777	NA	NA
ENSDARG00000032116	67.6377	-1.22541	0.283624	-4.32056	1.55631e-05	0.000197422	cnot7	768119
ENSDARG00000079659	185.881	-1.00082	0.231684	-4.31979	1.56178e-05	0.000197769	wdr53	799626
ENSDARG00000017388	237.941	-1.01458	0.235112	-4.3153	1.5939e-05	0.000200972	gstt1b	393556
ENSDARG00000074126	91.6599	-1.81573	0.420909	-4.31384	1.60444e-05	0.000202191	ttc39a	100320357
ENSDARG00000009361	9.45206	-2.45428	0.569382	-4.31044	1.62932e-05	0.000204879	zmp:0000001043	100329284
ENSDARG00000086484	25.0667	-1.2839	0.297925	-4.30948	1.63636e-05	0.000205652	fbxw10	563998
ENSDARG00000101019	309.728	-1.66188	0.386126	-4.30398	1.6776e-05	0.000210033	ext1b	497280
ENSDARG00000077179	30.2886	-1.29737	0.301926	-4.29699	1.73134e-05	0.000215979	ccdc83	100004068
ENSDARG00000060222	293.005	-1.13304	0.263707	-4.29659	1.73449e-05	0.000216099	scn1ba	555423
ENSDARG00000087087	8.32657	-4.21209	0.980399	-4.29631	1.73669e-05	0.000216255	col28a1b	100332225
ENSDARG00000096864	63.2918	-1.49695	0.349115	-4.28784	1.80418e-05	0.000223333	NA	NA
ENSDARG00000025335	20.7392	-1.31993	0.30791	-4.28672	1.81328e-05	0.000224098	nek10	100333839
ENSDARG00000103722	2.48907	-4.78312	1.11656	-4.28379	1.83739e-05	0.000226835	zgc:114046	541335
ENSDARG00000076861	15.7256	-1.62535	0.379432	-4.28364	1.83859e-05	0.000226861	tmem79b	100330782
ENSDARG00000087681	98.4277	-1.89715	0.443609	-4.27662	1.89749e-05	0.000232882	si:dkey-1c11.1	100002427
ENSDARG00000097533	109.801	-1.20203	0.281102	-4.27614	1.9016e-05	0.000233262	NA	NA
ENSDARG00000059472	63.9971	-1.30883	0.307	-4.26328	2.01449e-05	0.000245024	arhgap31	101885883
ENSDARG00000104950	16.4937	-6.09179	1.43304	-4.25097	2.12849e-05	0.000256722	NA	NA
ENSDARG00000101960	10.006	-1.94898	0.458752	-4.24844	2.15263e-05	0.000259091	NA	NA
ENSDARG00000074518	175.455	-1.6118	0.379754	-4.24431	2.19267e-05	0.000262676	tmem17	568092
ENSDARG00000092243	214.981	-1.02292	0.2411	-4.24271	2.20841e-05	0.000264424	si:ch211-163b2.2	103911565
ENSDARG00000076202	29.1386	-1.88353	0.443988	-4.24231	2.21231e-05	0.000264754	NA	NA
ENSDARG00000095920	5.09126	-3.44893	0.815925	-4.22702	2.36806e-05	0.000280961	NA	NA
ENSDARG00000104698	10.6678	-1.97805	0.468377	-4.22319	2.40865e-05	0.000285288	NA	NA
ENSDARG00000037782	52.0905	-1.49324	0.354013	-4.21804	2.4643e-05	0.000290684	sox8b	386704
ENSDARG00000103037	3.80021	-4.88968	1.15974	-4.2162	2.48453e-05	0.00029277	NA	NA
ENSDARG00000089858	47.6733	-2.39398	0.568485	-4.21115	2.54071e-05	0.000298323	cobll1a	100536063
ENSDARG00000097238	68.308	-1.49453	0.355098	-4.20877	2.56767e-05	0.000301028	ba2	30217
ENSDARG00000098655	32.5648	-1.5952	0.379557	-4.20278	2.63653e-05	0.000307099	kif1c	570771
ENSDARG00000091909	14.6126	-1.55724	0.370529	-4.20276	2.63677e-05	0.000307099	NA	NA
ENSDARG00000021997	33.6605	-1.69329	0.403212	-4.1995	2.67501e-05	0.000310924	cfap206	402910
ENSDARG00000089362	32.3237	-3.3847	0.806886	-4.19476	2.73155e-05	0.000316857	grn1	553977
ENSDARG00000071553	13.0488	-5.41558	1.29956	-4.16725	3.08299e-05	0.000351433	zgc:171500	100006475
ENSDARG00000027620	37.4697	-1.52035	0.364866	-4.16689	3.08784e-05	0.000351598	bco2l	84041
ENSDARG00000091974	39.7758	-1.00983	0.242381	-4.16629	3.09592e-05	0.000352037	si:ch211-262n1.5	101883078
ENSDARG00000061110	112.255	-2.95574	0.710142	-4.16218	3.15222e-05	0.000358085	zbtb44	569656
ENSDARG00000093386	8.88345	-2.23252	0.536423	-4.16186	3.15665e-05	0.000358412	si:dkeyp-82a1.1	101886381
ENSDARG00000104230	365.701	-1.00111	0.240661	-4.15982	3.18504e-05	0.00036128	sec23a	406774
ENSDARG00000096896	192.756	-1.22939	0.295982	-4.15359	3.27296e-05	0.000369253	NA	NA
ENSDARG00000075441	29.0503	-2.37008	0.571795	-4.14499	3.39831e-05	0.000380786	vwa2	567428
ENSDARG00000094128	49.9124	-1.84555	0.44548	-4.14284	3.4303e-05	0.000383253	NA	NA
ENSDARG00000102645	1129.37	-1.10448	0.266641	-4.14218	3.44022e-05	0.000384175	usp47	100101645
ENSDARG00000076093	10.4281	-3.11011	0.751134	-4.14056	3.46463e-05	0.00038647	ftr76	100301512
ENSDARG00000098900	10.1466	-3.30375	0.799739	-4.13104	3.6113e-05	0.000400369	NA	NA
ENSDARG00000057241	90.3711	-1.21671	0.296184	-4.10795	3.99189e-05	0.000437098	tnfsf10	436866
ENSDARG00000058371	272.51	-3.12587	0.762291	-4.10062	4.12045e-05	0.00044883	krt5	797351
ENSDARG00000058874	44.0052	-1.5416	0.377089	-4.08817	4.34796e-05	0.000468957	zgc:113227	541506
ENSDARG00000055177	25.7897	-1.25682	0.307913	-4.08172	4.47028e-05	0.000480576	NA	NA
ENSDARG00000079328	19.3176	-1.70303	0.417259	-4.08146	4.47532e-05	0.000480893	pgbd4	101886287
ENSDARG00000098859	126.122	-1.90646	0.467599	-4.07712	4.5596e-05	0.000489038	NA	NA
ENSDARG00000104619	3.77978	-4.63636	1.13744	-4.07612	4.57931e-05	0.000490923	NA	NA
ENSDARG00000097018	45.5726	-5.45771	1.34006	-4.07272	4.64664e-05	0.00049668	si:dkey-29g22.2	100000205
ENSDARG00000017884	13.3932	-1.62425	0.399126	-4.06951	4.71112e-05	0.000502018	bgna	431774
ENSDARG00000063036	795.205	-2.22029	0.54733	-4.05658	4.97963e-05	0.000526814	psd2	557199
ENSDARG00000100348	11.789	-3.22591	0.796202	-4.05162	5.08641e-05	0.000537044	NA	NA
ENSDARG00000045544	24.7726	-1.55748	0.38469	-4.04865	5.15145e-05	0.000543413	hgfa	493781
ENSDARG00000102023	172.302	-1.52361	0.377075	-4.0406	5.3314e-05	0.000559324	phf13	100537300
ENSDARG00000045827	22.8658	-1.54924	0.384112	-4.03331	5.49977e-05	0.000575417	lyrm5b	561760
ENSDARG00000018542	45.3875	-1.4097	0.350572	-4.02113	5.79205e-05	0.000601356	hapln4	559818
ENSDARG00000060338	82.6224	-1.10086	0.274315	-4.01314	5.99165e-05	0.00061818	trmt12	564925
ENSDARG00000103417	6.93887	-2.9331	0.731065	-4.0121	6.01821e-05	0.000620088	NA	NA
ENSDARG00000104254	43.5705	-2.32969	0.583658	-3.99154	6.56464e-05	0.000670693	cpne4b	100034637
ENSDARG00000056541	36.0803	-1.67424	0.419903	-3.9872	6.68583e-05	0.000680962	nr0b1	100001692
ENSDARG00000094603	14.2823	-1.68636	0.423596	-3.98105	6.86102e-05	0.000696651	NA	NA
ENSDARG00000102594	11.1415	-2.88631	0.725326	-3.97932	6.91113e-05	0.000701121	zgc:194627	799208
ENSDARG00000093111	23.8075	-6.91601	1.74138	-3.97158	7.13973e-05	0.000721454	si:ch211-209l18.2	100148497
ENSDARG00000104501	32.9289	-1.72499	0.434615	-3.96901	7.21733e-05	0.000726429	zgc:114046	541335
ENSDARG00000092285	5.60497	-3.02803	0.763297	-3.96704	7.27715e-05	0.000731491	cenpv	100334010
ENSDARG00000102311	11.4069	-2.83327	0.715754	-3.95844	7.54411e-05	0.000756018	NA	NA
ENSDARG00000053896	83.2438	-1.03835	0.262793	-3.95121	7.77563e-05	0.000776855	slc30a1b	100038803
ENSDARG00000075909	6.16496	-2.43374	0.616791	-3.94581	7.95309e-05	0.000792523	slc35f3a	572019
ENSDARG00000010183	12.8144	-2.13263	0.54191	-3.93539	8.30618e-05	0.000823083	si:ch73-265h17.1	100535146
ENSDARG00000105033	7.82322	-5.41002	1.37594	-3.93188	8.42847e-05	0.000833052	LOC103910066	103910066
ENSDARG00000030440	5775.94	-1.7515	0.445681	-3.92995	8.49635e-05	0.000838683	rsrp1	724003
ENSDARG00000088816	35.9355	-1.02931	0.263142	-3.91163	9.16765e-05	0.000894224	trabd2b	566028
ENSDARG00000099487	21.937	-1.69629	0.435788	-3.89248	9.92256e-05	0.00095413	NA	NA
ENSDARG00000103576	50.1289	-2.15839	0.555509	-3.88543	0.000102148	0.000976938	ephb3b	555957
ENSDARG00000103371	4.22402	-3.81248	0.981501	-3.88434	0.000102609	0.00097972	NA	NA
ENSDARG00000079129	35.8503	-1.44455	0.372272	-3.88036	0.000104302	0.000995052	opn4xa	100331502
ENSDARG00000013460	22.6219	-1.96422	0.506411	-3.87871	0.000105014	0.000998951	wfikkn2a	564992
ENSDARG00000095283	59.2158	-1.36096	0.350904	-3.87843	0.000105133	0.000999671	si:dkeyp-2e4.3	100002257
ENSDARG00000060766	30.4809	-1.1853	0.30571	-3.87721	0.000105663	0.00100389	pxnb	565130
ENSDARG00000098222	56.092	-3.75385	0.968347	-3.87655	0.000105947	0.00100493	kyat3	393315
ENSDARG00000086489	15.8902	-1.63689	0.422432	-3.87493	0.000106656	0.00101124	NA	NA
ENSDARG00000078114	109.854	-1.43232	0.370709	-3.86372	0.000111671	0.00105315	si:ch73-237c6.1	100149189
ENSDARG00000094675	44.8374	-1.12343	0.291579	-3.85292	0.000116715	0.00109356	tusc5b	556978
ENSDARG00000078163	10.3361	-1.82985	0.476863	-3.83727	0.000124409	0.00115393	hpse2	562573
ENSDARG00000069608	545.049	-1.20399	0.313898	-3.83561	0.000125251	0.0011608	zmp:0000000722	100002543
ENSDARG00000029848	8.32538	-3.19182	0.832231	-3.83526	0.00012543	0.00116106	zgc:161973	556635
ENSDARG00000030411	14.0769	-1.81832	0.474102	-3.83529	0.000125415	0.00116106	crygn2	445034
ENSDARG00000095103	1.57262	-4.80565	1.25354	-3.83365	0.000126257	0.00116684	NA	NA
ENSDARG00000094612	30.9592	-1.06996	0.279142	-3.83302	0.000126579	0.00116935	si:dkey-262g12.3	100534843
ENSDARG00000022503	10.6519	-2.26546	0.591402	-3.83067	0.000127796	0.00117823	pkd2l1	567026
ENSDARG00000097931	13.5085	-1.76931	0.461972	-3.82991	0.000128192	0.00117999	NA	NA
ENSDARG00000104917	9.2333	-1.74223	0.456487	-3.81661	0.000135298	0.00123554	LOC103910729	103910729
ENSDARG00000090107	64.6208	-1.94863	0.510963	-3.81365	0.00013693	0.00124925	zmp:0000000984	101885564
ENSDARG00000069159	33.5866	-1.54194	0.404604	-3.811	0.000138407	0.00125991	rab38b	100007788
ENSDARG00000098430	9.4194	-1.71436	0.450992	-3.80132	0.00014393	0.00130178	znf1078	565755
ENSDARG00000104297	5.2433	-4.39493	1.15624	-3.80104	0.000144089	0.00130188	si:ch73-380l10.2	100329270
ENSDARG00000037178	106.313	-1.81854	0.479391	-3.79344	0.000148576	0.00133382	zic2b	570746
ENSDARG00000060235	13.5579	-1.64013	0.432496	-3.79226	0.000149285	0.00133939	mst1ra	100002448
ENSDARG00000100698	51.7477	-1.2326	0.325595	-3.78568	0.000153287	0.00137048	eva1bb	798034
ENSDARG00000099352	89.4504	-1.26358	0.333802	-3.78541	0.000153458	0.00137056	NA	NA
ENSDARG00000102578	16.2168	-2.72418	0.721117	-3.77772	0.000158273	0.0014085	mif4gdb	503596
ENSDARG00000086452	85.2194	-1.44087	0.381499	-3.77687	0.000158814	0.00141203	NA	NA
ENSDARG00000094176	5.91969	-2.0769	0.550207	-3.77476	0.000160165	0.0014215	cdkn2d	100333252
ENSDARG00000104942	25.9129	-1.86062	0.493383	-3.77116	0.000162493	0.00143945	znf1051	100141335
ENSDARG00000061070	18.6638	-1.29737	0.344643	-3.7644	0.00016695	0.00147491	chst3a	559721
ENSDARG00000090783	52.8122	-1.35324	0.359597	-3.7632	0.000167752	0.00148029	mfap4	405825
ENSDARG00000003934	27.9058	-1.97436	0.525121	-3.75982	0.000170035	0.00149643	nxnl2	494087
ENSDARG00000060597	88.9245	-1.44503	0.384436	-3.75882	0.000170714	0.00150068	zgc:158659	791141
ENSDARG00000061355	704.408	-1.10293	0.293922	-3.75247	0.000175103	0.00153459	aoc1	555401
ENSDARG00000103424	2.28846	-4.18283	1.11488	-3.75181	0.000175563	0.00153745	NA	NA
ENSDARG00000098024	336.013	-1.04562	0.278818	-3.75019	0.000176703	0.0015439	si:dkey-262k9.2	100334151
ENSDARG00000104441	174.495	-1.0415	0.277887	-3.74792	0.000178309	0.00155441	hspb7	450019
ENSDARG00000093615	5.90784	-2.03608	0.544255	-3.74104	0.000183261	0.00159035	NA	NA
ENSDARG00000100703	24.7585	-1.45285	0.388507	-3.73957	0.000184337	0.00159788	si:ch211-285j22.3	336034
ENSDARG00000090612	3.97661	-5.01953	1.34313	-3.73719	0.000186089	0.00161065	LOC100006557	100006557
ENSDARG00000013025	339.854	-1.17152	0.31353	-3.73655	0.000186564	0.00161416	ints6	569456
ENSDARG00000056045	26.5128	-2.30248	0.616639	-3.73392	0.00018852	0.00162758	si:ch73-139e5.4	568219
ENSDARG00000094022	5.85805	-2.89023	0.775032	-3.72918	0.000192104	0.00165402	NA	NA
ENSDARG00000098265	5.89107	-2.05779	0.552071	-3.7274	0.000193465	0.00166261	LOC108179205	108179205
ENSDARG00000099403	30.5425	-1.1926	0.319962	-3.72731	0.000193535	0.00166261	NA	NA
ENSDARG00000100339	5.65836	-3.23841	0.87043	-3.72048	0.000198847	0.00170253	arf4b	550402
ENSDARG00000060668	56.7445	-1.33491	0.359285	-3.71546	0.000202834	0.00172705	tm4sf18	563601
ENSDARG00000094655	5.70578	-3.314	0.892056	-3.71501	0.000203195	0.00172821	NA	NA
ENSDARG00000100964	55.1609	-2.27165	0.612606	-3.70818	0.000208758	0.00176497	si:ch211-57b15.2	101884831
ENSDARG00000097521	99.8549	-1.07807	0.291031	-3.70431	0.000211966	0.00178437	si:dkey-111k8.5	101885350
ENSDARG00000024847	21.5572	-1.27813	0.345276	-3.70177	0.000214099	0.00179969	col5a2b	100006366
ENSDARG00000101327	14.0012	-1.58636	0.429763	-3.69124	0.000223165	0.00186232	znf1078	565755
ENSDARG00000102021	52.3243	-1.36726	0.370438	-3.69093	0.000223436	0.00186391	NA	NA
ENSDARG00000002582	51.1943	-1.05769	0.286957	-3.68587	0.00022792	0.00189272	tbx15	246222
ENSDARG00000092596	5.24063	-2.28015	0.618713	-3.6853	0.000228431	0.00189529	NA	NA
ENSDARG00000054848	96.8789	-1.28998	0.350684	-3.67847	0.000234637	0.00193749	pdk4	561007
ENSDARG00000103078	12.7674	-1.95118	0.530849	-3.67557	0.000237317	0.00195756	NA	NA
ENSDARG00000101729	23.4327	-1.27518	0.347335	-3.67134	0.000241281	0.00198547	NA	NA
ENSDARG00000102721	2.01423	-4.53124	1.23593	-3.66627	0.000246119	0.00202167	NA	NA
ENSDARG00000100863	32.3312	-1.04609	0.285726	-3.66118	0.000251059	0.00205931	NA	NA
ENSDARG00000037961	45.5093	-1.32981	0.363383	-3.65953	0.000252677	0.00206963	rcn3	415248
ENSDARG00000093361	4.33792	-3.05137	0.834766	-3.65536	0.000256826	0.00210138	NA	NA
ENSDARG00000104384	18.0281	-1.18453	0.324299	-3.6526	0.000259602	0.00212033	agbl1	100536841
ENSDARG00000098348	14.062	-2.65686	0.727518	-3.65195	0.000260255	0.00212491	znf326	571228
ENSDARG00000099009	47.4039	-1.013	0.277526	-3.6501	0.00026214	0.002135	NA	NA
ENSDARG00000102157	40.6221	-1.35023	0.369953	-3.64972	0.000262523	0.00213662	NA	NA
ENSDARG00000097795	42.142	-1.02636	0.281348	-3.648	0.000264289	0.00214871	zgc:162952	555791
ENSDARG00000097737	14.4184	-1.2969	0.355858	-3.64442	0.00026799	0.00217344	si:dkey-188h10.3	321657
ENSDARG00000098746	170.575	-1.27144	0.349442	-3.6385	0.000274236	0.00221474	dhrs13l1	402945
ENSDARG00000104960	3.55754	-5.18996	1.42718	-3.63651	0.000276353	0.0022256	LOC100535857	100535857
ENSDARG00000038235	15.0194	-1.85321	0.509651	-3.63624	0.000276645	0.0022264	pkdccb	565254
ENSDARG00000102758	17.2377	-1.41536	0.389579	-3.63305	0.000280086	0.00224859	LOC553228	553228
ENSDARG00000076721	16.683	-1.78225	0.492708	-3.61726	0.00029774	0.00236723	zgc:171686	555931
ENSDARG00000062271	381.189	-1.31141	0.362925	-3.61346	0.000302142	0.00239975	slc25a15b	565335
ENSDARG00000097553	59.3965	-1.77038	0.490286	-3.6109	0.000305134	0.00241935	NA	NA
ENSDARG00000060393	62.7336	-1.17861	0.326544	-3.60933	0.000306984	0.00243067	fibcd1	567525
ENSDARG00000070890	5.44007	-2.49463	0.692962	-3.59995	0.000318276	0.00250887	NA	NA
ENSDARG00000070138	4.43576	-5.56881	1.54908	-3.59492	0.000324494	0.00255091	NA	NA
ENSDARG00000043074	19.6609	-1.48108	0.412382	-3.59152	0.000328756	0.00257914	grp	559978
ENSDARG00000095120	6.50826	-5.37892	1.498	-3.59074	0.000329746	0.00258514	NA	NA
ENSDARG00000088444	111.696	-1.82974	0.509797	-3.58916	0.000331739	0.00259635	NA	NA
ENSDARG00000036930	53.1281	-1.09804	0.306757	-3.57951	0.00034424	0.00268053	tbx18	572713
ENSDARG00000058160	11.2114	-2.03202	0.567822	-3.57863	0.000345406	0.00268871	tnfaip2b	569366
ENSDARG00000100683	5.51691	-2.12149	0.593816	-3.57263	0.000353414	0.00274548	NA	NA
ENSDARG00000032584	141.715	-1.37228	0.384181	-3.57195	0.000354328	0.00275165	thnsl2	641568
ENSDARG00000015607	5.7279	-2.54535	0.712768	-3.57107	0.000355523	0.00275722	NA	NA
ENSDARG00000098387	143.072	-2.18199	0.611589	-3.56775	0.000360065	0.00278214	tmem176l.3a	101887158
ENSDARG00000099112	21.619	-2.09381	0.58722	-3.56563	0.000362978	0.00279996	si:dkey-71l4.3	108183518
ENSDARG00000038667	189.452	-1.43961	0.404266	-3.56104	0.000369384	0.00283987	fggy	406567
ENSDARG00000091524	21.8518	-1.1888	0.3342	-3.55715	0.000374899	0.00287651	NA	NA
ENSDARG00000104681	2.55853	-3.66096	1.02957	-3.5558	0.000376828	0.00288896	LOC101886478	101886478
ENSDARG00000102825	74.6609	-1.25252	0.354173	-3.53648	0.000405499	0.00307952	olfm2b	406544
ENSDARG00000103275	2.61202	-3.81652	1.07974	-3.53467	0.000408283	0.00309455	NA	NA
ENSDARG00000091209	5.32278	-2.462	0.696741	-3.5336	0.000409948	0.00310206	ucp3	794081
ENSDARG00000068141	20.8628	-1.2301	0.34822	-3.53254	0.000411582	0.00311239	tnfsf11	100331628
ENSDARG00000055991	141.268	-1.02002	0.28912	-3.52801	0.00041869	0.00315682	hmbsb	338290
ENSDARG00000094177	13.4423	-1.13195	0.322331	-3.51176	0.000445153	0.00333265	NA	NA
ENSDARG00000055238	16.8496	-1.97292	0.562064	-3.51013	0.000447887	0.00334414	kif17	557863
ENSDARG00000101667	9.26563	-2.72464	0.77649	-3.50892	0.000449934	0.00335725	NA	NA
ENSDARG00000102888	1.78575	-4.9647	1.41572	-3.50685	0.00045345	0.00338239	gpr39	791773
ENSDARG00000104399	9.42197	-3.07446	0.877833	-3.50233	0.0004612	0.00343241	LOC100150882	100150882
ENSDARG00000095080	2.36147	-4.11084	1.17378	-3.50224	0.00046137	0.00343248	NA	NA
ENSDARG00000079947	11.8928	-1.69058	0.483656	-3.49543	0.000473306	0.0035123	gfi1b	100151531
ENSDARG00000104263	11.2803	-1.75467	0.502895	-3.48913	0.000484594	0.00358683	fmnl1b	100536330
ENSDARG00000089853	94.1018	-1.74742	0.501215	-3.48637	0.00048963	0.00361946	si:dkey-22n8.3	100534759
ENSDARG00000098789	3.12032	-3.22925	0.926736	-3.48454	0.000492982	0.00363935	NA	NA
ENSDARG00000095219	2.33162	-4.37245	1.25628	-3.48048	0.000500509	0.00368806	NA	NA
ENSDARG00000054690	68.2024	-1.10115	0.316456	-3.47963	0.000502098	0.00369622	si:dkey-166k12.1	100001249
ENSDARG00000098095	4.17724	-2.92772	0.842324	-3.47577	0.000509393	0.00374036	NA	NA
ENSDARG00000074808	16.4529	-1.36388	0.392445	-3.47534	0.000510214	0.00374281	megf6b	557764
ENSDARG00000077245	93.4467	-1.4084	0.406291	-3.46649	0.000527309	0.00384618	si:dkey-225n22.4	792513
ENSDARG00000067672	10.9578	-1.97901	0.570917	-3.46637	0.000527542	0.00384667	card9	796425
ENSDARG00000099160	1.99459	-4.517	1.30437	-3.46298	0.000534226	0.00387945	NA	NA
ENSDARG00000091813	34.585	-1.67955	0.487242	-3.44706	0.000566714	0.00407811	si:dkey-21a6.5	571530
ENSDARG00000061205	212.119	-1.10717	0.321575	-3.44295	0.000575406	0.00413034	stag1a	564533
ENSDARG00000094886	7.56266	-1.62697	0.473404	-3.43675	0.000588733	0.00420505	si:dkey-266f7.5	100006143
ENSDARG00000094554	3.49235	-5.45878	1.58857	-3.43628	0.000589754	0.00420974	si:dkey-29d5.1	100317638
ENSDARG00000016350	874.564	-1.63963	0.477215	-3.43583	0.00059075	0.00421424	cap1	334527
ENSDARG00000045737	3.69851	-4.80838	1.40113	-3.43177	0.000599647	0.0042716	guca1g	494572
ENSDARG00000055185	2.10793	-3.94479	1.14963	-3.43134	0.000600602	0.00427526	tm4sf5	436645
ENSDARG00000104852	10.5889	-1.49571	0.436151	-3.42933	0.000605067	0.00430172	zgc:174698	100141499
ENSDARG00000097229	2.90947	-4.62389	1.3488	-3.42815	0.00060772	0.004315	NA	NA
ENSDARG00000102468	8.81654	-2.05664	0.599966	-3.42794	0.000608185	0.00431591	LOC108183819	108183819
ENSDARG00000102370	2.5312	-3.29329	0.963691	-3.41737	0.000632294	0.00445272	NA	NA
ENSDARG00000101978	5.20332	-2.00933	0.58883	-3.4124	0.000643926	0.0045222	NA	NA
ENSDARG00000037262	126.885	-1.05263	0.30877	-3.40912	0.000651732	0.00456107	cdkn2a/b	100329528
ENSDARG00000100822	31.9676	-1.00962	0.296155	-3.4091	0.000651775	0.00456107	mapk15	553780
ENSDARG00000076571	23.2287	-1.17458	0.344699	-3.40756	0.000655477	0.00458376	sp5a	353154
ENSDARG00000088255	38.544	-1.50935	0.443486	-3.40337	0.000665596	0.00463624	smoc1	100529120
ENSDARG00000094935	6.59067	-4.91013	1.44288	-3.403	0.000666491	0.00464107	si:dkey-58f10.11	100003654
ENSDARG00000101510	774.895	-1.64546	0.484161	-3.39857	0.000677393	0.0047042	cetn2	100006257
ENSDARG00000071684	24.0825	-2.00416	0.589804	-3.39802	0.000678764	0.00471072	rx1	30472
ENSDARG00000101076	27.0943	-2.92906	0.862058	-3.39775	0.000679418	0.00471258	irx3a	30520
ENSDARG00000101807	4.46555	-2.4797	0.732563	-3.38496	0.000711892	0.00490095	NA	NA
ENSDARG00000034203	5.22266	-4.58474	1.3561	-3.38084	0.000722639	0.00495275	zgc:114046	541335
ENSDARG00000101539	10.2412	-1.49338	0.442828	-3.37238	0.000745226	0.00508187	NA	NA
ENSDARG00000102268	8.21247	-2.06569	0.612669	-3.37162	0.00074727	0.00508828	NA	NA
ENSDARG00000069926	139.449	-2.57686	0.764368	-3.37123	0.000748338	0.00509405	hsd3b1	553532
ENSDARG00000040712	256.567	-1.11043	0.329418	-3.37088	0.000749293	0.00509603	adprh	445059
ENSDARG00000104146	28.6525	-2.05998	0.611374	-3.36943	0.000753241	0.00511949	NA	NA
ENSDARG00000094770	3.31684	-4.0171	1.1931	-3.36693	0.0007601	0.00515888	LOC108181196	108181196
ENSDARG00000040925	19.0707	-1.61653	0.480268	-3.3659	0.000762946	0.00517514	wnt10b	30308
ENSDARG00000094996	1.59422	-4.34894	1.29411	-3.36058	0.0007778	0.00526042	sult1st9	100196921
ENSDARG00000090071	39.8951	-1.49864	0.446042	-3.35987	0.000779785	0.00527075	rxfp1	100498669
ENSDARG00000087057	9.72317	-2.01112	0.598709	-3.35909	0.00078199	0.00528316	ftr34	100301513
ENSDARG00000089361	2.58261	-3.72255	1.109	-3.35666	0.000788895	0.00531985	wu:fb59d01	322379
ENSDARG00000071871	21.6522	-1.69244	0.505127	-3.35052	0.000806607	0.00542342	glod5	553706
ENSDARG00000078440	29.7079	-1.18724	0.354444	-3.34958	0.000809343	0.00543655	ccdc88aa	100329473
ENSDARG00000105061	25.8155	-1.3564	0.406569	-3.33622	0.000849264	0.00566397	si:ch73-261i21.5	101884317
ENSDARG00000093019	5.91255	-4.46268	1.3379	-3.33559	0.000851181	0.00567512	NA	NA
ENSDARG00000004539	180.494	-1.0327	0.30968	-3.33472	0.000853847	0.00568631	ptgs2a	246227
ENSDARG00000054321	17.5978	-1.3949	0.418328	-3.33445	0.000854667	0.00568849	ngs	572199
ENSDARG00000097909	4.98076	-3.35401	1.0104	-3.31948	0.000901855	0.00596809	si:dkey-195m11.11	794066
ENSDARG00000104330	21.1362	-1.20429	0.363379	-3.31415	0.000919216	0.00604829	fbln1	30240
ENSDARG00000040252	7.37244	-1.94685	0.587612	-3.31316	0.00092249	0.00606459	atp1a1a.5	245703
ENSDARG00000058835	45.0864	-1.5259	0.460821	-3.31127	0.000928731	0.0060934	plekhg3	101886323
ENSDARG00000102416	2.32447	-3.78417	1.14353	-3.30919	0.000935651	0.00613058	NA	NA
ENSDARG00000096840	3.64043	-4.46693	1.35099	-3.30641	0.00094501	0.00617984	NA	NA
ENSDARG00000074322	11.4859	-3.45241	1.0474	-3.29617	0.000980119	0.00635286	NA	NA
ENSDARG00000035820	22.1753	-1.04742	0.3178	-3.29584	0.000981268	0.00635515	drd4b	503565
ENSDARG00000100961	20.7824	-1.44596	0.439428	-3.29054	0.000999944	0.00646137	LOC100538103	100538103
ENSDARG00000102212	8.0273	-1.55923	0.47537	-3.28004	0.00103792	0.00667306	NA	NA
ENSDARG00000097963	3.68794	-2.31745	0.706613	-3.27966	0.00103932	0.00668025	NA	NA
ENSDARG00000042656	8.47707	-2.2159	0.675843	-3.27873	0.00104277	0.00670052	nrn1b	449839
ENSDARG00000058284	105.879	-1.46828	0.448042	-3.2771	0.00104879	0.0067261	NA	NA
ENSDARG00000096734	2.86765	-2.59159	0.79194	-3.27246	0.00106615	0.00681278	LOC108180327	108180327
ENSDARG00000018623	21.2579	-1.22693	0.37502	-3.27165	0.00106924	0.00682872	rad54l	394119
ENSDARG00000103167	36.0638	-1.34358	0.410794	-3.27068	0.00107287	0.00684247	si:dkey-245n4.2	101886647
ENSDARG00000103045	2.40245	-5.4524	1.66872	-3.26741	0.00108538	0.00690167	si:dkey-261o4.8	100537246
ENSDARG00000089667	42.4415	-2.47295	0.756839	-3.26748	0.00108511	0.00690167	si:zfos-2330d3.3	100007474
ENSDARG00000100592	1945.43	-1.03035	0.315477	-3.26602	0.00109072	0.00692934	slc8a2b	567212
ENSDARG00000099466	1.55336	-4.86787	1.49162	-3.26348	0.00110054	0.00697336	NA	NA
ENSDARG00000102156	4.11582	-2.70309	0.828716	-3.26178	0.00110715	0.00701256	NA	NA
ENSDARG00000097670	47.2055	-2.25475	0.69386	-3.24957	0.0011558	0.00725294	NA	NA
ENSDARG00000071667	9.1461	-1.56253	0.482738	-3.23681	0.00120874	0.00753182	si:dkey-222f2.7	100001516
ENSDARG00000094653	13.2333	-1.26007	0.389354	-3.23632	0.00121083	0.00754283	NA	NA
ENSDARG00000021924	95.2528	-1.28775	0.397971	-3.23579	0.00121305	0.00755457	hsp70.3	30671
ENSDARG00000035459	26.6221	-1.01428	0.313949	-3.23071	0.00123485	0.00766962	spns3	568387
ENSDARG00000100123	13.9296	-1.1254	0.348414	-3.23006	0.00123762	0.00768067	NA	NA
ENSDARG00000097082	31.8273	-1.16219	0.359977	-3.22852	0.00124431	0.00771385	im:7152348	559250
ENSDARG00000097653	4.99412	-2.72874	0.845423	-3.22766	0.00124808	0.00773096	si:dkey-23k10.3	100150225
ENSDARG00000088307	184.091	-1.07182	0.332149	-3.22692	0.00125131	0.00774286	mkl2a	793956
ENSDARG00000027609	27.9448	-1.09443	0.339323	-3.22535	0.0012582	0.00777068	si:dkey-33i11.3	569259
ENSDARG00000103146	26.9481	-1.83435	0.570436	-3.2157	0.00130126	0.00800234	nlrc3	100334206
ENSDARG00000104734	697.092	-1.14485	0.356286	-3.21329	0.00131225	0.0080463	kat2a	555517
ENSDARG00000057064	35.7277	-1.40476	0.437515	-3.21077	0.00132378	0.00809762	enpep	504088
ENSDARG00000014796	120.764	-1.21723	0.37921	-3.20992	0.00132772	0.00811093	wnt11r	30283
ENSDARG00000058731	16.4502	-1.88949	0.589435	-3.2056	0.00134783	0.00821206	slc2a6	560602
ENSDARG00000102296	19.7911	-1.42203	0.443791	-3.20429	0.00135395	0.00823876	zgc:175177	100137609
ENSDARG00000090962	305.998	-1.35362	0.423167	-3.19878	0.0013801	0.00837105	nat14	751624
ENSDARG00000089304	9.81765	-1.98884	0.62188	-3.19811	0.00138334	0.00838847	NA	NA
ENSDARG00000078234	4.61463	-3.32963	1.04133	-3.19746	0.00138644	0.00840285	si:dkey-253d23.10	556007
ENSDARG00000096684	32.2681	-1.50452	0.470844	-3.19537	0.00139653	0.00845514	si:dkeyp-122d12.1	101885973
ENSDARG00000098754	3.80317	-3.91494	1.22539	-3.19486	0.00139897	0.00846546	NA	NA
ENSDARG00000094832	100.89	-3.51778	1.10154	-3.19351	0.00140553	0.00850069	LOC558353	558353
ENSDARG00000087474	13.7741	-1.13052	0.354216	-3.1916	0.00141487	0.00854594	ccr6a	558616
ENSDARG00000067563	26.7432	-3.21154	1.00918	-3.18232	0.00146102	0.00876272	kiss1rb	100002715
ENSDARG00000096080	3.04388	-4.11297	1.29502	-3.17599	0.00149326	0.00893516	LOC103909751	103909751
ENSDARG00000010482	11.8178	-1.91025	0.601769	-3.17439	0.00150153	0.0089735	prg4a	336351
ENSDARG00000099643	1.35386	-4.55954	1.43827	-3.17015	0.0015236	0.00907664	NA	NA
ENSDARG00000088833	3.81948	-3.39629	1.07451	-3.16078	0.00157345	0.00932542	si:ch211-237i5.4	557635
ENSDARG00000078790	11.6634	-1.44835	0.458341	-3.15998	0.00157779	0.00934389	lrrc18a	101885955
ENSDARG00000057706	82.0392	-1.01302	0.320775	-3.15805	0.0015883	0.00939648	si:ch211-137i24.10	565274
ENSDARG00000103634	2.43822	-4.90117	1.55308	-3.15577	0.00160073	0.0094569	si:ch73-329n5.6	101883339
ENSDARG00000092968	25.6751	-1.47284	0.466719	-3.15573	0.00160097	0.0094569	NA	NA
ENSDARG00000027587	20.9061	-1.19811	0.380997	-3.14468	0.00166271	0.00976402	htr7b	565304
ENSDARG00000102771	35.8533	-1.35608	0.431741	-3.14095	0.00168403	0.00986409	NA	NA
ENSDARG00000068919	28.9949	-1.11005	0.353698	-3.1384	0.00169872	0.00992743	rad51c	450081
ENSDARG00000088389	22.2235	-1.50599	0.480267	-3.13574	0.00171422	0.0100079	NA	NA
ENSDARG00000101613	79.0215	-1.05904	0.33862	-3.12753	0.00176284	0.010241	si:dkey-238i5.2	321155
ENSDARG00000095993	6.19422	-3.33309	1.06627	-3.12593	0.00177246	0.0102802	znf1073	108183694
ENSDARG00000104268	2.0435	-5.35636	1.71591	-3.12158	0.00179882	0.0104103	NA	NA
ENSDARG00000100943	4.36218	-1.75691	0.56362	-3.11719	0.00182585	0.0105286	NA	NA
ENSDARG00000100612	3.08852	-5.53277	1.78695	-3.09622	0.00196008	0.0111539	si:ch211-163c2.1	101885419
ENSDARG00000103204	8.44762	-1.71034	0.552444	-3.09595	0.00196185	0.0111574	NA	NA
ENSDARG00000069467	808.558	-1.75286	0.56654	-3.09397	0.00197498	0.0112149	igsf9bb	569554
ENSDARG00000011635	66.1737	-1.18931	0.384544	-3.09278	0.00198294	0.011249	scxb	567817
ENSDARG00000099928	20.9824	-1.05825	0.34224	-3.09212	0.00198731	0.0112655	chrm5a	553978
ENSDARG00000035602	3.37481	-4.14207	1.33961	-3.092	0.00198811	0.0112672	dao.1	619259
ENSDARG00000098876	41.0981	-1.17269	0.38026	-3.08393	0.00204288	0.011543	NA	NA
ENSDARG00000053269	23.8115	-1.0618	0.344659	-3.08072	0.00206499	0.0116372	slc2a15b	552924
ENSDARG00000013222	62.9586	-2.23611	0.726197	-3.07921	0.00207551	0.0116907	slc35a3a	559707
ENSDARG00000105065	24.0695	-1.07448	0.349189	-3.07705	0.00209057	0.0117641	dock9a	100537602
ENSDARG00000099561	28.0341	-1.77086	0.575596	-3.07656	0.00209406	0.0117722	NA	NA
ENSDARG00000103162	4.69605	-2.39734	0.780171	-3.07285	0.00212028	0.0118993	NA	NA
ENSDARG00000098170	3.0213	-2.97645	0.9688	-3.0723	0.00212413	0.011918	NA	NA
ENSDARG00000038643	289.381	-1.21755	0.396505	-3.07071	0.00213547	0.0119758	alas2	64607
ENSDARG00000093289	18.1123	-2.19847	0.719916	-3.05378	0.00225975	0.0125114	si:dkey-9i23.14	101884464
ENSDARG00000103924	53.743	-1.7298	0.566747	-3.05216	0.00227199	0.0125671	zgc:154055	556036
ENSDARG00000077263	2.94704	-2.53868	0.831842	-3.05188	0.00227415	0.012573	NA	NA
ENSDARG00000056111	11.1879	-1.9175	0.62838	-3.0515	0.002277	0.0125857	LOC101887017	101887017
ENSDARG00000071355	4.16035	-3.81154	1.24926	-3.05104	0.00228052	0.0126003	si:ch211-197g15.7	571377
[truncated: 224 more rows]

## Sheet: (c) padj<0.05_log2FC>1
DEGs_WtOld_vs_MutYoung
[truncated: 797 more rows]

## Sheet: (c) padj<0.05_log2FC<-1
DEGs_WtOld_vs_MutYoung
[truncated: 1,087 more rows]

## Sheet: (d) padj<0.05_log2FC>1
DEGs_MutOld_vs_MutYoung
[truncated: 179 more rows]

[truncated: 1 more sheets: (d) padj<0.05_log2FC<-1]
